# Supplementary material for: A genome-wide association study of tinnitus reveals shared genetic links to neuropsychiatric disorders
Source: Sci Rep. 2022 Dec 29;12:22511. doi: 10.1038/s41598-022-26413-6 (PMC9800371; doi:10.1038/s41598-022-26413-6)
Supplement: Supplementary file 3 — Supplementary Tables. [file 41598_2022_26413_MOESM3_ESM.xlsx]

## Sheet: GS
Supplement File S2 – GS: The table presents the gene sets associated with tinnitus.
Category	GeneSet	N_genes	N_overlap	p	adjP	genes	link
GWAScatalog	Bipolar disorder	590	30	3.77858e-10	6.85812e-07	BCL11B:VKORC1:BCKDK:KAT8:PRSS8:PRSS36:FUS:CDH13:LSM12:G6PC3:HDAC5:AP1M2:SLC44A2:ILF3:QTRT1:DNM2:LMAN2L:CNNM4:CNNM3:COX5B:ACTR1B:ZAP70:TMEM131:MKL1:MCHR1:XPNPEP3:CADM2:TNKS:MSRA:PGM5
GWAScatalog	Acne (severe)	167	14	5.72793e-08	5.19809e-05	SCYL1:LTBP3:SSSCA1:FAM89B:EHBP1L1:KCNK7:MAP3K11:PCNXL3:SIPA1:RELA:KAT5:RNASEH2C:ERI1:TNKS
GWAScatalog	Fast beta electroencephalogram	10	5	9.81689e-08	5.93922e-05	ZBBX:SERPINI2:WDR49:PDCD10:SERPINI1
GWAScatalog	Bipolar I disorder	82	10	1.41115e-07	6.4031e-05	VKORC1:BCKDK:KAT8:PRSS8:PRSS36:FUS:MKL1:MCHR1:XPNPEP3:CADM2
GWAScatalog	Waist-to-hip ratio adjusted for BMI (age <50)	117	11	4.91242e-07	0.000178321	MRPL4:SLC22A7:CRIP3:ZNF318:DLK2:TJAP1:LRRC73:MAD2L1BP:RSPH9:VEGFA:SLC29A1
GWAScatalog	Hypertension	95	9	5.13255e-06	0.00146354	WNT2B:CAPZA1:MOV10:CDH13:PRDM8:SLC22A7:CRIP3:ZNF318:MSRA
GWAScatalog	Ischemic stroke	52	7	5.64449e-06	0.00146354	WNT2B:SLC44A2:ILF3:SMARCA4:LDLR:SLC22A7:ZNF318
GWAScatalog	Mean arterial pressure	131	10	1.07292e-05	0.0024342	WNT2B:ST7L:CAPZA1:MOV10:PCNXL3:PRDM8:TTBK1:SLC22A7:CRIP3:ZNF318
GWAScatalog	Waist-to-hip ratio adjusted for BMI (age >50)	200	12	1.67689e-05	0.00338172	FBXL15:MRPL4:SLC22A7:CRIP3:ZNF318:DLK2:TJAP1:LRRC73:MAD2L1BP:RSPH9:VEGFA:SLC29A1
GWAScatalog	Stroke	68	7	3.41026e-05	0.00618961	WNT2B:SLC44A2:ILF3:SMARCA4:LDLR:SLC22A7:ZNF318
GWAScatalog	Diastolic blood pressure x alcohol consumption interaction (2df test)	72	7	4.95214e-05	0.00729525	ST7L:MOV10:PCNXL3:SIPA1:KAT5:TNKS:MSRA
GWAScatalog	Diastolic blood pressure	592	21	5.03465e-05	0.00729525	WNT2B:ST7L:CAPZA1:MOV10:BTRC:SORCS3:SIPA1:ANO1:ATP10A:CDH13:ELAVL3:EFEMP1:ZAP70:TNRC6B:PRDM8:TTBK1:SLC22A7:CRIP3:ZNF318:VEGFA:PKHD1
GWAScatalog	Plateletcrit	190	11	5.22525e-05	0.00729525	ST7L:ISG20L2:FAM19A2:USP15:ITPK1:AP1M2:EIF2B5:POLR2H:THPO:CHRD:FAM160A1
GWAScatalog	Sensation seeking	7	3	7.95235e-05	0.00941231	RELA:CDCA7:CADM2
GWAScatalog	Response to metformin (IC50)	7	3	7.95235e-05	0.00941231	STX1B:STX4:ZNF668:ZNF668
GWAScatalog	Medication use (diuretics)	78	7	8.29735e-05	0.00941231	WNT2B:MOV10:SORCS3:NFATC2:ZNF318:ERI1:MSRA
GWAScatalog	Systolic blood pressure x alcohol consumption interaction (2df test)	82	7	0.000114113	0.0121832	MOV10:PCNXL3:SIPA1:KAT5:ZNF318:TNKS:MSRA
GWAScatalog	Diastolic blood pressure x smoking status (ever vs never) interaction (2df test)	85	7	0.000143207	0.0144401	WNT2B:KAT5:RNASEH2C:FAM19A2:ERI1:TNKS:MSRA
GWAScatalog	Response to fenofibrate (triglyceride levels)	23	4	0.000226489	0.0216357	ZNF438:DLG2:MPP2:PKHD1
GWAScatalog	Feeling worry	43	5	0.000261483	0.0237296	LTBP3:RBFOX1:MCHR1:CADM2:MSRA
GWAScatalog	Cognitive ability, years of educational attainment or schizophrenia (pleiotropy)	165	9	0.000388984	0.0328577	SORCS3:GPC5:RGS6:CDH13:MKL1:CADM2:GLCCI1:MSRA:APBA1
GWAScatalog	Systolic blood pressure	738	22	0.000398276	0.0328577	WNT2B:ST7L:CAPZA1:MOV10:SORCS3:LTBP3:SIPA1:ANO1:RGS6:RBFOX1:ELAVL3:NFATC2:TNRC6B:CADM2:PRDM8:TTBK1:SLC22A7:CRIP3:ZNF318:ABCC10:TNKS:MSRA
GWAScatalog	Response to TNF inhibitor in rheumatoid arthritis (change in swollen 28-joint count)	13	3	0.000612262	0.0483154	DLG2:MPP2:CADM2
Positional_gene_sets	chr16p11	112	27	1.50921e-26	4.51254e-24	ITGAL:BCL7C:SETD1A:HSD3B7:STX1B:STX4:ZNF668:ZNF668:ZNF646:PRSS53:VKORC1:BCKDK:KAT8:PRSS8:PRSS36:FUS:PYCARD:TRIM72:PYDC1:ITGAM:ITGAX:ITGAD:COX6A2:ZNF843:ARMC5:TGFB1I1:SLC5A2:C16orf58	http://www.gsea-msigdb.org/gsea/msigdb/cards/chr16p11
Positional_gene_sets	chr6p21	179	19	3.71808e-12	5.55853e-10	RPL7L1:GNMT:PEX6:KLC4:SRF:CUL9:DNPH1:TTBK1:SLC22A7:CRIP3:ZNF318:ABCC10:DLK2:TJAP1:LRRC73:MAD2L1BP:RSPH9:VEGFA:SLC29A1	http://www.gsea-msigdb.org/gsea/msigdb/cards/chr6p21
Positional_gene_sets	chr3q27	61	12	2.46617e-11	2.45795e-09	MAP6D1:ABCC5:EIF2B5:AP2M1:ECE2:PSMD2:EIF4G1:FAM131A:CLCN2:POLR2H:THPO:CHRD	http://www.gsea-msigdb.org/gsea/msigdb/cards/chr3q27
Positional_gene_sets	chr2q11	67	12	7.90807e-11	5.91128e-09	LMAN2L:CNNM4:CNNM3:ANKRD39:FAM178B:FAHD2B:ANKRD36:COX5B:ACTR1B:ZAP70:TMEM131:VWA3B	http://www.gsea-msigdb.org/gsea/msigdb/cards/chr2q11
Positional_gene_sets	chr17q21	297	18	1.11126e-07	6.64531e-06	SOST:MPP3:CD300LG:MPP2:FAM215A:RP11-527L4.2:PPY:PYY:NAGS:TMEM101:LSM12:G6PC3:HDAC5:SLC25A39:GRN:GPATCH8:ADAM11:EFTUD2	http://www.gsea-msigdb.org/gsea/msigdb/cards/chr17q21
Positional_gene_sets	chr1q23	136	12	2.96001e-07	1.47507e-05	HAPLN2:BCAN:NES:CRABP2:ISG20L2:RRNAD1:MRPL24:HDGF:PRCC:SH2D2A:NTRK1:INSRR	http://www.gsea-msigdb.org/gsea/msigdb/cards/chr1q23
Positional_gene_sets	chr11q13	260	16	4.67708e-07	1.99778e-05	EHD1:PPP2R5B:SCYL1:LTBP3:SSSCA1:FAM89B:EHBP1L1:KCNK7:MAP3K11:PCNXL3:SIPA1:RELA:KAT5:RNASEH2C:ANO1:FADD	http://www.gsea-msigdb.org/gsea/msigdb/cards/chr11q13
Positional_gene_sets	chr19p13	560	21	2.2468e-05	0.000839741	MRPL4:PDE4A:KEAP1:S1PR5:ATG4D:KRI1:CDKN2D:AP1M2:SLC44A2:ILF3:QTRT1:DNM2:CARM1:YIPF2:C19orf52:SMARCA4:LDLR:TMEM205:DKFZP761J1410:ELAVL3:ECSIT	http://www.gsea-msigdb.org/gsea/msigdb/cards/chr19p13
Positional_gene_sets	chr11q23	122	9	3.8962e-05	0.00129441	SCN4B:CXCR5:BCL9L:UPK2:FOXR1:CCDC84:RPS25:TRAPPC4:SLC37A4	http://www.gsea-msigdb.org/gsea/msigdb/cards/chr11q23
Positional_gene_sets	chr12q14	41	5	0.000208045	0.00622055	FAM19A2:USP15:MON2:C12orf61:PPM1H	http://www.gsea-msigdb.org/gsea/msigdb/cards/chr12q14
Positional_gene_sets	chr22q13	193	10	0.000281836	0.00766082	RPL3:GRAP2:FAM83F:TNRC6B:ADSL:SGSM3:MKL1:MCHR1:XPNPEP3:L3MBTL2	http://www.gsea-msigdb.org/gsea/msigdb/cards/chr22q13
Positional_gene_sets	chr11q14	52	5	0.00064027	0.0159534	FAM181B:PRCP:C11orf82:PCF11:DLG2	http://www.gsea-msigdb.org/gsea/msigdb/cards/chr11q14
Positional_gene_sets	chr1p13	115	7	0.000906116	0.0208407	CTTNBP2NL:WNT2B:ST7L:CAPZA1:MOV10:RHOC:PPM1J	http://www.gsea-msigdb.org/gsea/msigdb/cards/chr1p13
Positional_gene_sets	chr3q26	61	5	0.00132954	0.0283952	ZBBX:SERPINI2:WDR49:PDCD10:SERPINI1	http://www.gsea-msigdb.org/gsea/msigdb/cards/chr3q26
Positional_gene_sets	chr4q31	67	5	0.00202291	0.0403233	RPS3A:SH3D19:PRSS48:FAM160A1:PET112	http://www.gsea-msigdb.org/gsea/msigdb/cards/chr4q31
TF_targets	SP1_Q6_01	246	15	1.206e-06	0.000639483	CTTNBP2NL:WNT2B:PPM1J:SCYL1:MAP3K11:SIPA1:RELA:KAT5:BCL9L:RBFOX1:BCL7C:S1PR5:DKFZP761J1410:ELAVL3:CNNM4	http://www.gsea-msigdb.org/gsea/msigdb/cards/SP1_Q6_01
TF_targets	GCANCTGNY_MYOD_Q6	918	31	2.09667e-06	0.000639483	PPM1J:HDGF:INSRR:EHD1:PPP2R5B:SIPA1:PCF11:DLG2:USP15:RBFOX1:PRKCB:HSD3B7:CDH13:SOST:MPP2:PYY:ADAM11:SLC44A2:ELAVL3:LMAN2L:MCHR1:L3MBTL2:CACNA2D3:CADM2:THPO:CHRD:LNX1:TJAP1:VEGFA:RPA3:PGM5	http://www.gsea-msigdb.org/gsea/msigdb/cards/GCANCTGNY_MYOD_Q6
TF_targets	YTTCCNNNGGAMR_UNKNOWN	52	7	5.64449e-06	0.00114771	ST7L:CAPZA1:PRCP:C11orf82:HSD3B7:CCDC25:APBA1	http://www.gsea-msigdb.org/gsea/msigdb/cards/YTTCCNNNGGAMR_UNKNOWN
TF_targets	AP4_Q6_01	255	13	4.17155e-05	0.00636161	WNT2B:DLG2:RBFOX1:PRKCB:HSD3B7:ZNF668:ZNF668:ZNF646:CADM2:THPO:CHRD:LNX1:VEGFA:RPA3	http://www.gsea-msigdb.org/gsea/msigdb/cards/AP4_Q6_01
TF_targets	ZID_01	262	13	5.50835e-05	0.00672018	MRPL24:PCF11:STX1B:ZNF668:ZNF668:ZNF646:PRSS36:MPP3:PDCD10:SERPINI1:AP2M1:THPO:CHRD:RB1CC1	http://www.gsea-msigdb.org/gsea/msigdb/cards/ZID_01
TF_targets	SP1_Q4_01	254	12	0.000168336	0.0171142	CTTNBP2NL:WNT2B:MAP3K11:SIPA1:RELA:BCL11B:BCL7C:FUS:S1PR5:DKFZP761J1410:CADM2:KLC4	http://www.gsea-msigdb.org/gsea/msigdb/cards/SP1_Q4_01
TF_targets	CAGCTG_AP4_Q5	1494	36	0.000413371	0.0360224	WNT2B:PPM1J:HAPLN2:NES:MAP3K8:RELA:PCF11:DLG2:CXCR5:BCL9L:SYT16:RGS6:BCL11B:RBFOX1:PRKCB:HSD3B7:ZNF668:ZNF668:ZNF646:COX6A2:ARMC5:CDH13:SOST:SLC44A2:ELAVL3:FAM178B:CACNA2D3:CADM2:FAM131A:THPO:CHRD:LNX1:PRDM8:SRF:VEGFA:RPA3:APBA1	http://www.gsea-msigdb.org/gsea/msigdb/cards/CAGCTG_AP4_Q5

## Sheet: gtex_v8_ts_DEG
Supplement File S2 – gtex_v8_ts_DEG: The table presents the results of the tissue enrichment analysis for tinnitus. The differentially expressed genes are enriched in the hippocampus and cortex.
Category	GeneSet	N_genes	N_overlap	p	adjP	genes
DEG.twoside	Brain_Hippocampus	8348	151	0.000118391	0.0063931	ENSG00000143079:ENSG00000134245:ENSG00000007341:ENSG00000116489:ENSG00000155363:ENSG00000132702:ENSG00000132692:ENSG00000132688:ENSG00000143320:ENSG00000143319:ENSG00000143303:ENSG00000143294:ENSG00000107968:ENSG00000183621:ENSG00000107736:ENSG00000214688:ENSG00000107738:ENSG00000166295:ENSG00000156395:ENSG00000110047:ENSG00000168056:ENSG00000173465:ENSG00000173442:ENSG00000173338:ENSG00000173327…
DEG.up	Brain_Cortex	2159	51	0.000281886	0.0152218	ENSG00000060718:ENSG00000132702:ENSG00000132692:ENSG00000214688:ENSG00000166167:ENSG00000107872:ENSG00000156395:ENSG00000068971:ENSG00000182103:ENSG00000150672:ENSG00000177098:ENSG00000198673:ENSG00000111110:ENSG00000182870:ENSG00000179399:ENSG00000139973:ENSG00000182732:ENSG00000100604:ENSG00000100605:ENSG00000078328:ENSG00000237515:ENSG00000166501:ENSG00000099365:ENSG00000108852:ENSG00000073670…
DEG.up	Brain_Hippocampus	1542	38	0.000868281	0.0468872	ENSG00000132702:ENSG00000132692:ENSG00000214688:ENSG00000156395:ENSG00000182103:ENSG00000150672:ENSG00000198673:ENSG00000111110:ENSG00000182870:ENSG00000179399:ENSG00000139973:ENSG00000100604:ENSG00000078328:ENSG00000237515:ENSG00000166501:ENSG00000099365:ENSG00000108852:ENSG00000073670:ENSG00000180739:ENSG00000129355:ENSG00000196361:ENSG00000168754:ENSG00000054793:ENSG00000128285:ENSG00000157445…
DEG.up	Brain_Anterior_cingulate_cortex_BA24	1866	42	0.00263966	0.142541	ENSG00000060718:ENSG00000132702:ENSG00000132692:ENSG00000214688:ENSG00000166167:ENSG00000156395:ENSG00000182103:ENSG00000150672:ENSG00000177098:ENSG00000198673:ENSG00000111110:ENSG00000182870:ENSG00000179399:ENSG00000139973:ENSG00000182732:ENSG00000100604:ENSG00000100605:ENSG00000078328:ENSG00000237515:ENSG00000166501:ENSG00000099365:ENSG00000169900:ENSG00000108852:ENSG00000073670:ENSG00000065989…
DEG.down	Bladder	103	6	0.00388982	0.21005	ENSG00000155367:ENSG00000099365:ENSG00000157445:ENSG00000180834:ENSG00000145194:ENSG00000050767
DEG.twoside	Brain_Amygdala	8433	144	0.00406753	0.219647	ENSG00000060718:ENSG00000143079:ENSG00000134245:ENSG00000007341:ENSG00000116489:ENSG00000155363:ENSG00000132702:ENSG00000132692:ENSG00000132688:ENSG00000143320:ENSG00000143319:ENSG00000143303:ENSG00000143294:ENSG00000107968:ENSG00000183621:ENSG00000107736:ENSG00000214688:ENSG00000107738:ENSG00000166295:ENSG00000156395:ENSG00000110047:ENSG00000168056:ENSG00000173465:ENSG00000173442:ENSG00000173338…
DEG.twoside	Brain_Frontal_Cortex_BA9	6851	119	0.00738923	0.399019	ENSG00000060718:ENSG00000143079:ENSG00000134245:ENSG00000007341:ENSG00000155363:ENSG00000132702:ENSG00000132692:ENSG00000132688:ENSG00000143319:ENSG00000143303:ENSG00000107968:ENSG00000183621:ENSG00000107736:ENSG00000107738:ENSG00000166295:ENSG00000166167:ENSG00000107872:ENSG00000156395:ENSG00000110047:ENSG00000068971:ENSG00000173442:ENSG00000173338:ENSG00000173327:ENSG00000197136:ENSG00000213445…
DEG.twoside	Brain_Putamen_basal_ganglia	8427	142	0.00802876	0.433553	ENSG00000143079:ENSG00000007341:ENSG00000116489:ENSG00000155363:ENSG00000155367:ENSG00000132702:ENSG00000132692:ENSG00000132688:ENSG00000143319:ENSG00000143303:ENSG00000143294:ENSG00000198400:ENSG00000107968:ENSG00000183621:ENSG00000107736:ENSG00000107738:ENSG00000166295:ENSG00000156395:ENSG00000110047:ENSG00000173465:ENSG00000173442:ENSG00000173338:ENSG00000173327:ENSG00000197136:ENSG00000213445…
DEG.twoside	Brain_Hypothalamus	7282	125	0.00853183	0.460719	ENSG00000060718:ENSG00000143079:ENSG00000134245:ENSG00000007341:ENSG00000155363:ENSG00000132702:ENSG00000132692:ENSG00000132688:ENSG00000143319:ENSG00000143303:ENSG00000107968:ENSG00000183621:ENSG00000214688:ENSG00000107738:ENSG00000166295:ENSG00000166167:ENSG00000156395:ENSG00000110047:ENSG00000168056:ENSG00000173465:ENSG00000176973:ENSG00000173442:ENSG00000173338:ENSG00000173327:ENSG00000197136…
DEG.up	Brain_Frontal_Cortex_BA9	2422	49	0.0093167	0.503102	ENSG00000060718:ENSG00000132702:ENSG00000132692:ENSG00000166167:ENSG00000107872:ENSG00000156395:ENSG00000068971:ENSG00000182103:ENSG00000150672:ENSG00000177098:ENSG00000198673:ENSG00000111110:ENSG00000182870:ENSG00000179399:ENSG00000139973:ENSG00000182732:ENSG00000100604:ENSG00000100605:ENSG00000248905:ENSG00000078328:ENSG00000237515:ENSG00000166501:ENSG00000099365:ENSG00000108852:ENSG00000073670…
DEG.up	Brain_Amygdala	1438	32	0.0101276	0.546892	ENSG00000060718:ENSG00000132702:ENSG00000132692:ENSG00000214688:ENSG00000156395:ENSG00000182103:ENSG00000150672:ENSG00000198673:ENSG00000111110:ENSG00000182870:ENSG00000179399:ENSG00000139973:ENSG00000100604:ENSG00000078328:ENSG00000237515:ENSG00000099365:ENSG00000169900:ENSG00000108852:ENSG00000073670:ENSG00000180739:ENSG00000129355:ENSG00000196361:ENSG00000128285:ENSG00000175161:ENSG00000185565…
DEG.twoside	Brain_Anterior_cingulate_cortex_BA24	7869	133	0.010653	0.575264	ENSG00000060718:ENSG00000143079:ENSG00000134245:ENSG00000007341:ENSG00000116489:ENSG00000155363:ENSG00000132702:ENSG00000132692:ENSG00000132688:ENSG00000143320:ENSG00000143319:ENSG00000143303:ENSG00000107968:ENSG00000183621:ENSG00000107736:ENSG00000214688:ENSG00000107738:ENSG00000166295:ENSG00000166167:ENSG00000156395:ENSG00000110047:ENSG00000168056:ENSG00000173442:ENSG00000173338:ENSG00000173327…
DEG.up	Brain_Putamen_basal_ganglia	1346	30	0.0124063	0.669941	ENSG00000132702:ENSG00000132692:ENSG00000198400:ENSG00000156395:ENSG00000182103:ENSG00000150672:ENSG00000177098:ENSG00000111110:ENSG00000179399:ENSG00000139973:ENSG00000100604:ENSG00000100605:ENSG00000127152:ENSG00000078328:ENSG00000237515:ENSG00000166501:ENSG00000099365:ENSG00000180739:ENSG00000129355:ENSG00000196361:ENSG00000157445:ENSG00000175161:ENSG00000185565:ENSG00000163536:ENSG00000180834…
DEG.down	Minor_Salivary_Gland	1666	35	0.0165331	0.892785	ENSG00000134245:ENSG00000132688:ENSG00000027869:ENSG00000107968:ENSG00000183621:ENSG00000107736:ENSG00000110047:ENSG00000173338:ENSG00000150672:ENSG00000177098:ENSG00000100605:ENSG00000166501:ENSG00000099365:ENSG00000151006:ENSG00000140945:ENSG00000161647:ENSG00000161649:ENSG00000108852:ENSG00000129355:ENSG00000157445:ENSG00000185565:ENSG00000163536:ENSG00000180834:ENSG00000145194:ENSG00000175182…
DEG.up	Adipose_Subcutaneous	1689	21	0.801463	1	ENSG00000143079:ENSG00000132688:ENSG00000107968:ENSG00000183621:ENSG00000107738:ENSG00000137509:ENSG00000177098:ENSG00000182732:ENSG00000099377:ENSG00000178226:ENSG00000169896:ENSG00000140682:ENSG00000172716:ENSG00000161647:ENSG00000161649:ENSG00000065989:ENSG00000072201:ENSG00000163297:ENSG00000109686:ENSG00000168079:ENSG00000154330
DEG.up	Adipose_Visceral_Omentum	1428	22	0.41578	1	ENSG00000132688:ENSG00000027869:ENSG00000198400:ENSG00000107968:ENSG00000107736:ENSG00000107738:ENSG00000177098:ENSG00000182870:ENSG00000099377:ENSG00000178226:ENSG00000169896:ENSG00000140682:ENSG00000172716:ENSG00000172123:ENSG00000205045:ENSG00000161649:ENSG00000130164:ENSG00000101096:ENSG00000072201:ENSG00000163297:ENSG00000109686:ENSG00000168079
DEG.up	Adrenal_Gland	1204	6	0.999675	1	ENSG00000137509:ENSG00000100604:ENSG00000099377:ENSG00000130164:ENSG00000204052:ENSG00000154330
DEG.up	Artery_Aorta	2103	28	0.714232	1	ENSG00000143079:ENSG00000155367:ENSG00000107968:ENSG00000183621:ENSG00000068971:ENSG00000176973:ENSG00000172922:ENSG00000131620:ENSG00000186174:ENSG00000198673:ENSG00000206190:ENSG00000099385:ENSG00000151006:ENSG00000140682:ENSG00000140945:ENSG00000172716:ENSG00000172123:ENSG00000167941:ENSG00000161647:ENSG00000065989:ENSG00000130733:ENSG00000054793:ENSG00000109686:ENSG00000146555:ENSG00000168077…
DEG.up	Artery_Coronary	1593	22	0.627645	1	ENSG00000132688:ENSG00000107968:ENSG00000183621:ENSG00000172922:ENSG00000131620:ENSG00000186174:ENSG00000206190:ENSG00000151006:ENSG00000178226:ENSG00000169896:ENSG00000140682:ENSG00000140945:ENSG00000172716:ENSG00000167941:ENSG00000090539:ENSG00000163297:ENSG00000109686:ENSG00000146555:ENSG00000168077:ENSG00000168079:ENSG00000165084:ENSG00000154330
DEG.up	Artery_Tibial	2175	24	0.94251	1	ENSG00000183621:ENSG00000172977:ENSG00000172922:ENSG00000131620:ENSG00000186174:ENSG00000182732:ENSG00000206190:ENSG00000099385:ENSG00000151006:ENSG00000140682:ENSG00000140945:ENSG00000167941:ENSG00000163001:ENSG00000054793:ENSG00000196588:ENSG00000114209:ENSG00000145216:ENSG00000163297:ENSG00000109686:ENSG00000146555:ENSG00000219545:ENSG00000168077:ENSG00000168079:ENSG00000154330
DEG.up	Bladder	728	9	0.733489	1	ENSG00000110375:ENSG00000140682:ENSG00000163297:ENSG00000152784:ENSG00000124574:ENSG00000146555:ENSG00000168077:ENSG00000168079:ENSG00000154330
DEG.up	Brain_Caudate_basal_ganglia	1703	31	0.110479	1	ENSG00000132702:ENSG00000132692:ENSG00000198400:ENSG00000214688:ENSG00000156395:ENSG00000182103:ENSG00000150672:ENSG00000177098:ENSG00000179399:ENSG00000139973:ENSG00000100604:ENSG00000127152:ENSG00000078328:ENSG00000237515:ENSG00000166501:ENSG00000099365:ENSG00000180739:ENSG00000129355:ENSG00000196361:ENSG00000054793:ENSG00000157445:ENSG00000175161:ENSG00000185565:ENSG00000169064:ENSG00000174776…
DEG.up	Brain_Cerebellar_Hemisphere	4248	70	0.123986	1	ENSG00000155367:ENSG00000132702:ENSG00000132692:ENSG00000027644:ENSG00000107736:ENSG00000166167:ENSG00000107872:ENSG00000156395:ENSG00000110047:ENSG00000068971:ENSG00000172922:ENSG00000182103:ENSG00000150672:ENSG00000177098:ENSG00000110375:ENSG00000186166:ENSG00000061987:ENSG00000111110:ENSG00000182870:ENSG00000078328:ENSG00000166501:ENSG00000099381:ENSG00000099365:ENSG00000151006:ENSG00000177238…
DEG.up	Brain_Cerebellum	4055	71	0.0426449	1	ENSG00000155367:ENSG00000132702:ENSG00000132692:ENSG00000027644:ENSG00000107736:ENSG00000166167:ENSG00000107872:ENSG00000156395:ENSG00000110047:ENSG00000068971:ENSG00000197136:ENSG00000172922:ENSG00000182103:ENSG00000150672:ENSG00000177098:ENSG00000186174:ENSG00000186166:ENSG00000061987:ENSG00000111110:ENSG00000182870:ENSG00000078328:ENSG00000166501:ENSG00000099381:ENSG00000099365:ENSG00000151006…
DEG.up	Brain_Hypothalamus	1979	36	0.0905612	1	ENSG00000060718:ENSG00000132702:ENSG00000132692:ENSG00000214688:ENSG00000166167:ENSG00000156395:ENSG00000182103:ENSG00000150672:ENSG00000198673:ENSG00000111110:ENSG00000182870:ENSG00000179399:ENSG00000139973:ENSG00000100604:ENSG00000237515:ENSG00000099365:ENSG00000108852:ENSG00000073670:ENSG00000180739:ENSG00000129355:ENSG00000196361:ENSG00000054793:ENSG00000128285:ENSG00000157445:ENSG00000175161…
DEG.up	Brain_Nucleus_accumbens_basal_ganglia	1834	36	0.0374214	1	ENSG00000060718:ENSG00000132702:ENSG00000132692:ENSG00000214688:ENSG00000166167:ENSG00000156395:ENSG00000182103:ENSG00000150672:ENSG00000177098:ENSG00000110375:ENSG00000111110:ENSG00000179399:ENSG00000139973:ENSG00000100604:ENSG00000127152:ENSG00000078328:ENSG00000237515:ENSG00000166501:ENSG00000099365:ENSG00000169900:ENSG00000108852:ENSG00000129355:ENSG00000196361:ENSG00000054793:ENSG00000157445…
DEG.up	Brain_Spinal_cord_cervical_c-1	1611	24	0.476496	1	ENSG00000132702:ENSG00000132692:ENSG00000214688:ENSG00000182103:ENSG00000150672:ENSG00000111110:ENSG00000100605:ENSG00000099365:ENSG00000140678:ENSG00000108852:ENSG00000180739:ENSG00000196361:ENSG00000168754:ENSG00000144199:ENSG00000054793:ENSG00000175161:ENSG00000185565:ENSG00000174776:ENSG00000163536:ENSG00000180834:ENSG00000059691:ENSG00000146216:ENSG00000137221:ENSG00000107282
DEG.up	Brain_Substantia_nigra	1277	26	0.0501993	1	ENSG00000060718:ENSG00000132702:ENSG00000132692:ENSG00000214688:ENSG00000182103:ENSG00000150672:ENSG00000111110:ENSG00000179399:ENSG00000182732:ENSG00000100604:ENSG00000100605:ENSG00000237515:ENSG00000099365:ENSG00000108852:ENSG00000180739:ENSG00000196361:ENSG00000168754:ENSG00000128285:ENSG00000175161:ENSG00000185565:ENSG00000174776:ENSG00000163536:ENSG00000180834:ENSG00000145194:ENSG00000146216…
DEG.up	Breast_Mammary_Tissue	1428	18	0.766132	1	ENSG00000143079:ENSG00000132688:ENSG00000143320:ENSG00000131620:ENSG00000177098:ENSG00000099377:ENSG00000052344:ENSG00000140682:ENSG00000172716:ENSG00000161649:ENSG00000091947:ENSG00000101096:ENSG00000072201:ENSG00000163297:ENSG00000109686:ENSG00000124713:ENSG00000168079:ENSG00000135063
DEG.up	Cells_Cultured_fibroblasts	3686	49	0.776234	1	ENSG00000060718:ENSG00000143079:ENSG00000143320:ENSG00000143319:ENSG00000168040:ENSG00000137509:ENSG00000165490:ENSG00000186174:ENSG00000061987:ENSG00000221949:ENSG00000090612:ENSG00000023608:ENSG00000206190:ENSG00000248905:ENSG00000237515:ENSG00000099377:ENSG00000167394:ENSG00000103490:ENSG00000140682:ENSG00000140945:ENSG00000172716:ENSG00000172123:ENSG00000161653:ENSG00000091947:ENSG00000161654…
DEG.up	Cells_EBV-transformed_lymphocytes	3833	53	0.676895	1	ENSG00000155363:ENSG00000143319:ENSG00000027869:ENSG00000107968:ENSG00000110047:ENSG00000213445:ENSG00000168040:ENSG00000165490:ENSG00000165494:ENSG00000160683:ENSG00000110375:ENSG00000137700:ENSG00000135655:ENSG00000179399:ENSG00000023608:ENSG00000166501:ENSG00000005844:ENSG00000167395:ENSG00000103490:ENSG00000172123:ENSG00000154760:ENSG00000205045:ENSG00000267496:ENSG00000091947:ENSG00000161654…
DEG.up	Cervix_Ectocervix	187	2	0.75735	1	ENSG00000129347:ENSG00000130733
DEG.up	Cervix_Endocervix	1723	29	0.224558	1	ENSG00000155363:ENSG00000132688:ENSG00000213445:ENSG00000172922:ENSG00000165494:ENSG00000186174:ENSG00000061987:ENSG00000100605:ENSG00000099385:ENSG00000099381:ENSG00000103496:ENSG00000140682:ENSG00000172716:ENSG00000186566:ENSG00000101596:ENSG00000129347:ENSG00000130733:ENSG00000163001:ENSG00000114988:ENSG00000196588:ENSG00000100395:ENSG00000090539:ENSG00000145216:ENSG00000163297:ENSG00000124587…
DEG.up	Colon_Sigmoid	1264	17	0.662372	1	ENSG00000198400:ENSG00000213445:ENSG00000172922:ENSG00000237515:ENSG00000140682:ENSG00000154760:ENSG00000108852:ENSG00000131096:ENSG00000101096:ENSG00000185565:ENSG00000163297:ENSG00000152784:ENSG00000109686:ENSG00000169131:ENSG00000146555:ENSG00000168077:ENSG00000154330
DEG.up	Colon_Transverse	1128	14	0.763807	1	ENSG00000137700:ENSG00000151715:ENSG00000100604:ENSG00000052344:ENSG00000103490:ENSG00000131096:ENSG00000129354:ENSG00000158158:ENSG00000144354:ENSG00000114859:ENSG00000163297:ENSG00000137171:ENSG00000168079:ENSG00000154330
DEG.up	Esophagus_Gastroesophageal_Junction	1016	13	0.718499	1	ENSG00000198400:ENSG00000107736:ENSG00000172922:ENSG00000131620:ENSG00000206190:ENSG00000140682:ENSG00000163297:ENSG00000152784:ENSG00000109686:ENSG00000168077:ENSG00000168079:ENSG00000154330:ENSG00000135063
DEG.up	Esophagus_Mucosa	1755	23	0.726828	1	ENSG00000143320:ENSG00000173338:ENSG00000165490:ENSG00000110375:ENSG00000151715:ENSG00000127152:ENSG00000052344:ENSG00000103490:ENSG00000080986:ENSG00000180739:ENSG00000130734:ENSG00000129354:ENSG00000127616:ENSG00000130164:ENSG00000144354:ENSG00000133477:ENSG00000114209:ENSG00000114770:ENSG00000072201:ENSG00000164142:ENSG00000171462:ENSG00000171320:ENSG00000168078
DEG.up	Esophagus_Muscularis	1043	13	0.752088	1	ENSG00000198400:ENSG00000107736:ENSG00000131620:ENSG00000100605:ENSG00000206190:ENSG00000140682:ENSG00000163297:ENSG00000152784:ENSG00000109686:ENSG00000168077:ENSG00000168079:ENSG00000154330:ENSG00000135063
DEG.up	Fallopian_Tube	451	7	0.481532	1	ENSG00000172922:ENSG00000131620:ENSG00000186174:ENSG00000140682:ENSG00000109686:ENSG00000168077:ENSG00000154330
DEG.up	Heart_Atrial_Appendage	572	11	0.210163	1	ENSG00000132688:ENSG00000182732:ENSG00000156885:ENSG00000161647:ENSG00000073670:ENSG00000128285:ENSG00000157445:ENSG00000174776:ENSG00000059691:ENSG00000168079:ENSG00000154330
DEG.up	Heart_Left_Ventricle	395	7	0.349332	1	ENSG00000132688:ENSG00000156885:ENSG00000161647:ENSG00000059691:ENSG00000050767:ENSG00000146215:ENSG00000154330
DEG.up	Kidney_Cortex	948	14	0.511398	1	ENSG00000198400:ENSG00000027644:ENSG00000137700:ENSG00000099377:ENSG00000052344:ENSG00000140675:ENSG00000167941:ENSG00000261514:ENSG00000161653:ENSG00000091947:ENSG00000129354:ENSG00000137204:ENSG00000170927:ENSG00000175806
DEG.up	Kidney_Medulla	93	1	0.74388	1	ENSG00000052344
DEG.up	Liver	1090	13	0.803992	1	ENSG00000137700:ENSG00000151715:ENSG00000099377:ENSG00000151006:ENSG00000161653:ENSG00000090534:ENSG00000090539:ENSG00000124713:ENSG00000137171:ENSG00000137204:ENSG00000146215:ENSG00000170927:ENSG00000175806
DEG.up	Lung	3029	44	0.521291	1	ENSG00000143079:ENSG00000134245:ENSG00000155363:ENSG00000132688:ENSG00000027869:ENSG00000107968:ENSG00000107736:ENSG00000107738:ENSG00000213445:ENSG00000186174:ENSG00000186166:ENSG00000135655:ENSG00000206190:ENSG00000248905:ENSG00000005844:ENSG00000103496:ENSG00000052344:ENSG00000103490:ENSG00000169896:ENSG00000140678:ENSG00000140682:ENSG00000140945:ENSG00000172716:ENSG00000172123:ENSG00000154760…
DEG.up	Minor_Salivary_Gland	1285	14	0.897379	1	ENSG00000143320:ENSG00000131620:ENSG00000151715:ENSG00000111110:ENSG00000052344:ENSG00000156885:ENSG00000154760:ENSG00000129354:ENSG00000130733:ENSG00000133477:ENSG00000164142:ENSG00000124713:ENSG00000171462:ENSG00000168079
DEG.up	Muscle_Skeletal	879	12	0.626705	1	ENSG00000155367:ENSG00000137700:ENSG00000078328:ENSG00000177238:ENSG00000156885:ENSG00000130734:ENSG00000213337:ENSG00000239900:ENSG00000157445:ENSG00000114770:ENSG00000164142:ENSG00000135063
DEG.up	Nerve_Tibial	4157	53	0.876314	1	ENSG00000060718:ENSG00000143079:ENSG00000134245:ENSG00000007341:ENSG00000155363:ENSG00000132688:ENSG00000143303:ENSG00000107968:ENSG00000183621:ENSG00000107738:ENSG00000156395:ENSG00000213445:ENSG00000182103:ENSG00000165494:ENSG00000186166:ENSG00000137700:ENSG00000061987:ENSG00000182732:ENSG00000100605:ENSG00000099385:ENSG00000140682:ENSG00000172716:ENSG00000172123:ENSG00000186566:ENSG00000163001…
DEG.up	Ovary	3674	47	0.853376	1	ENSG00000134245:ENSG00000007341:ENSG00000155363:ENSG00000143319:ENSG00000143303:ENSG00000107736:ENSG00000156395:ENSG00000172922:ENSG00000165494:ENSG00000186174:ENSG00000198673:ENSG00000061987:ENSG00000111110:ENSG00000090612:ENSG00000099385:ENSG00000099381:ENSG00000176723:ENSG00000140691:ENSG00000140682:ENSG00000172716:ENSG00000186566:ENSG00000101574:ENSG00000101596:ENSG00000130164:ENSG00000163001…
DEG.up	Pancreas	549	10	0.27566	1	ENSG00000137700:ENSG00000100604:ENSG00000052344:ENSG00000108849:ENSG00000129354:ENSG00000114204:ENSG00000145194:ENSG00000124713:ENSG00000170927:ENSG00000146555
DEG.up	Pituitary	3253	53	0.192957	1	ENSG00000060718:ENSG00000155363:ENSG00000143320:ENSG00000198400:ENSG00000027644:ENSG00000166167:ENSG00000107872:ENSG00000156395:ENSG00000068971:ENSG00000172922:ENSG00000150672:ENSG00000186166:ENSG00000061987:ENSG00000221949:ENSG00000111110:ENSG00000182870:ENSG00000179399:ENSG00000139973:ENSG00000100604:ENSG00000248905:ENSG00000151006:ENSG00000178226:ENSG00000156885:ENSG00000176723:ENSG00000140691…
DEG.up	Prostate	2019	30	0.472808	1	ENSG00000134245:ENSG00000155363:ENSG00000143320:ENSG00000143303:ENSG00000198400:ENSG00000027644:ENSG00000172922:ENSG00000186166:ENSG00000137700:ENSG00000111110:ENSG00000052344:ENSG00000140682:ENSG00000161647:ENSG00000129354:ENSG00000114988:ENSG00000133477:ENSG00000100395:ENSG00000185565:ENSG00000163297:ENSG00000152784:ENSG00000050767:ENSG00000124713:ENSG00000124587:ENSG00000146215:ENSG00000124574…
DEG.up	Skin_Not_Sun_Exposed_Suprapubic	2037	29	0.571839	1	ENSG00000143079:ENSG00000134245:ENSG00000155363:ENSG00000155367:ENSG00000143320:ENSG00000173338:ENSG00000131620:ENSG00000165494:ENSG00000150672:ENSG00000186174:ENSG00000151715:ENSG00000127152:ENSG00000248905:ENSG00000151006:ENSG00000052344:ENSG00000103490:ENSG00000169900:ENSG00000180739:ENSG00000130734:ENSG00000129354:ENSG00000127616:ENSG00000130164:ENSG00000144354:ENSG00000133477:ENSG00000164142…
DEG.up	Skin_Sun_Exposed_Lower_leg	2163	31	0.557018	1	ENSG00000143079:ENSG00000134245:ENSG00000155363:ENSG00000155367:ENSG00000143320:ENSG00000173338:ENSG00000131620:ENSG00000165494:ENSG00000150672:ENSG00000186174:ENSG00000151715:ENSG00000127152:ENSG00000248905:ENSG00000099377:ENSG00000052344:ENSG00000103490:ENSG00000169900:ENSG00000140945:ENSG00000180739:ENSG00000130734:ENSG00000129354:ENSG00000127616:ENSG00000144354:ENSG00000133477:ENSG00000072201…
DEG.up	Small_Intestine_Terminal_Ileum	1855	25	0.681611	1	ENSG00000027869:ENSG00000213445:ENSG00000160683:ENSG00000137700:ENSG00000151715:ENSG00000100604:ENSG00000127152:ENSG00000166501:ENSG00000005844:ENSG00000099377:ENSG00000052344:ENSG00000103490:ENSG00000154760:ENSG00000205045:ENSG00000131096:ENSG00000161653:ENSG00000101596:ENSG00000129354:ENSG00000115085:ENSG00000144354:ENSG00000101096:ENSG00000100351:ENSG00000114859:ENSG00000137171:ENSG00000171320
DEG.up	Spleen	2666	43	0.246891	1	ENSG00000155363:ENSG00000132688:ENSG00000027869:ENSG00000107968:ENSG00000214688:ENSG00000107738:ENSG00000110047:ENSG00000197136:ENSG00000213445:ENSG00000165490:ENSG00000160683:ENSG00000186166:ENSG00000135655:ENSG00000127152:ENSG00000166501:ENSG00000005844:ENSG00000099377:ENSG00000103496:ENSG00000103490:ENSG00000169896:ENSG00000140678:ENSG00000156886:ENSG00000172716:ENSG00000172123:ENSG00000154760…
DEG.up	Stomach	780	7	0.938762	1	ENSG00000027644:ENSG00000151715:ENSG00000100604:ENSG00000052344:ENSG00000129354:ENSG00000124713:ENSG00000219545
DEG.up	Testis	5947	96	0.110588	1	ENSG00000060718:ENSG00000007341:ENSG00000155363:ENSG00000155367:ENSG00000143319:ENSG00000143303:ENSG00000198400:ENSG00000027644:ENSG00000151033:ENSG00000107736:ENSG00000214688:ENSG00000166167:ENSG00000110047:ENSG00000197136:ENSG00000165490:ENSG00000110375:ENSG00000176302:ENSG00000196655:ENSG00000198673:ENSG00000135655:ENSG00000221949:ENSG00000090612:ENSG00000179399:ENSG00000023608:ENSG00000139973…
DEG.up	Thyroid	3732	50	0.759185	1	ENSG00000155363:ENSG00000143303:ENSG00000197136:ENSG00000131620:ENSG00000165494:ENSG00000177098:ENSG00000186166:ENSG00000151715:ENSG00000061987:ENSG00000221949:ENSG00000182870:ENSG00000090612:ENSG00000182732:ENSG00000099381:ENSG00000052344:ENSG00000140691:ENSG00000172716:ENSG00000172123:ENSG00000154760:ENSG00000161653:ENSG00000091947:ENSG00000186566:ENSG00000101574:ENSG00000065989:ENSG00000129354…
DEG.up	Uterus	3999	56	0.641493	1	ENSG00000007341:ENSG00000155363:ENSG00000132688:ENSG00000143320:ENSG00000143303:ENSG00000198400:ENSG00000027644:ENSG00000183621:ENSG00000107736:ENSG00000197136:ENSG00000213445:ENSG00000172977:ENSG00000172922:ENSG00000131620:ENSG00000165494:ENSG00000186174:ENSG00000061987:ENSG00000099385:ENSG00000099381:ENSG00000151006:ENSG00000140691:ENSG00000140682:ENSG00000140945:ENSG00000172716:ENSG00000091947…
DEG.up	Vagina	2013	28	0.62269	1	ENSG00000143079:ENSG00000134245:ENSG00000155363:ENSG00000143320:ENSG00000173338:ENSG00000137509:ENSG00000186174:ENSG00000110375:ENSG00000151715:ENSG00000127152:ENSG00000052344:ENSG00000103490:ENSG00000140945:ENSG00000101574:ENSG00000080986:ENSG00000180739:ENSG00000129354:ENSG00000130164:ENSG00000144354:ENSG00000133477:ENSG00000114770:ENSG00000090539:ENSG00000152784:ENSG00000164142:ENSG00000113240…
DEG.up	Whole_Blood	1299	22	0.254323	1	ENSG00000027869:ENSG00000183621:ENSG00000214688:ENSG00000107738:ENSG00000213445:ENSG00000168040:ENSG00000160683:ENSG00000135655:ENSG00000166501:ENSG00000005844:ENSG00000103490:ENSG00000169896:ENSG00000140678:ENSG00000156886:ENSG00000154760:ENSG00000205045:ENSG00000101596:ENSG00000180739:ENSG00000129355:ENSG00000115085:ENSG00000100351:ENSG00000175806
DEG.down	Adipose_Subcutaneous	1307	24	0.138302	1	ENSG00000060718:ENSG00000155367:ENSG00000132702:ENSG00000173338:ENSG00000182103:ENSG00000111110:ENSG00000166501:ENSG00000099365:ENSG00000156885:ENSG00000108852:ENSG00000073670:ENSG00000080986:ENSG00000130734:ENSG00000158158:ENSG00000144354:ENSG00000157445:ENSG00000175161:ENSG00000185565:ENSG00000180834:ENSG00000145194:ENSG00000114859:ENSG00000050767:ENSG00000124713:ENSG00000146215
DEG.down	Adipose_Visceral_Omentum	1400	28	0.0518288	1	ENSG00000155367:ENSG00000132702:ENSG00000173338:ENSG00000150672:ENSG00000111110:ENSG00000166501:ENSG00000099365:ENSG00000156885:ENSG00000108852:ENSG00000161653:ENSG00000073670:ENSG00000180739:ENSG00000130734:ENSG00000129354:ENSG00000158158:ENSG00000213337:ENSG00000144354:ENSG00000157445:ENSG00000180834:ENSG00000145194:ENSG00000114859:ENSG00000050767:ENSG00000124713:ENSG00000146215:ENSG00000171462…
DEG.down	Adrenal_Gland	2994	55	0.0346613	1	ENSG00000143079:ENSG00000134245:ENSG00000155367:ENSG00000132688:ENSG00000143320:ENSG00000027869:ENSG00000183621:ENSG00000107736:ENSG00000107738:ENSG00000068971:ENSG00000173442:ENSG00000131620:ENSG00000177098:ENSG00000111110:ENSG00000100605:ENSG00000005844:ENSG00000099385:ENSG00000099365:ENSG00000167395:ENSG00000151006:ENSG00000103490:ENSG00000140678:ENSG00000172716:ENSG00000161647:ENSG00000161649…
DEG.down	Artery_Aorta	1323	20	0.457095	1	ENSG00000107736:ENSG00000173338:ENSG00000150672:ENSG00000177098:ENSG00000166501:ENSG00000099365:ENSG00000161649:ENSG00000161653:ENSG00000073670:ENSG00000130734:ENSG00000157445:ENSG00000180834:ENSG00000145194:ENSG00000090534:ENSG00000152784:ENSG00000059691:ENSG00000050767:ENSG00000204052:ENSG00000106415:ENSG00000135063
DEG.down	Artery_Coronary	863	17	0.124586	1	ENSG00000132702:ENSG00000150672:ENSG00000166501:ENSG00000099365:ENSG00000154760:ENSG00000161653:ENSG00000073670:ENSG00000144354:ENSG00000100351:ENSG00000175161:ENSG00000185565:ENSG00000180834:ENSG00000145194:ENSG00000050767:ENSG00000124713:ENSG00000146215:ENSG00000106415
DEG.down	Artery_Tibial	1746	24	0.640492	1	ENSG00000143320:ENSG00000107736:ENSG00000173338:ENSG00000177098:ENSG00000137700:ENSG00000166501:ENSG00000005844:ENSG00000099365:ENSG00000178226:ENSG00000103490:ENSG00000140678:ENSG00000154760:ENSG00000073670:ENSG00000158158:ENSG00000115085:ENSG00000157445:ENSG00000185565:ENSG00000180834:ENSG00000072201:ENSG00000059691:ENSG00000124713:ENSG00000112667:ENSG00000106415:ENSG00000135063
DEG.down	Brain_Amygdala	6995	112	0.0996439	1	ENSG00000143079:ENSG00000134245:ENSG00000007341:ENSG00000116489:ENSG00000155363:ENSG00000132688:ENSG00000143320:ENSG00000143319:ENSG00000143303:ENSG00000143294:ENSG00000107968:ENSG00000183621:ENSG00000107736:ENSG00000107738:ENSG00000166295:ENSG00000110047:ENSG00000168056:ENSG00000173465:ENSG00000173442:ENSG00000173338:ENSG00000173327:ENSG00000197136:ENSG00000213445:ENSG00000173039:ENSG00000172977…
DEG.down	Brain_Anterior_cingulate_cortex_BA24	6003	91	0.322496	1	ENSG00000143079:ENSG00000134245:ENSG00000007341:ENSG00000116489:ENSG00000155363:ENSG00000132688:ENSG00000143320:ENSG00000143319:ENSG00000143303:ENSG00000107968:ENSG00000183621:ENSG00000107736:ENSG00000107738:ENSG00000166295:ENSG00000110047:ENSG00000168056:ENSG00000173442:ENSG00000173338:ENSG00000173327:ENSG00000197136:ENSG00000213445:ENSG00000173039:ENSG00000172977:ENSG00000172922:ENSG00000131620…
DEG.down	Brain_Caudate_basal_ganglia	6174	100	0.0960905	1	ENSG00000143079:ENSG00000007341:ENSG00000116489:ENSG00000155363:ENSG00000155367:ENSG00000132688:ENSG00000143319:ENSG00000143303:ENSG00000143294:ENSG00000107968:ENSG00000183621:ENSG00000107736:ENSG00000166295:ENSG00000110047:ENSG00000173465:ENSG00000173442:ENSG00000173338:ENSG00000173327:ENSG00000197136:ENSG00000213445:ENSG00000173039:ENSG00000172977:ENSG00000172922:ENSG00000168040:ENSG00000137509…
DEG.down	Brain_Cerebellar_Hemisphere	2381	29	0.8678	1	ENSG00000143079:ENSG00000155363:ENSG00000155366:ENSG00000107968:ENSG00000183621:ENSG00000107738:ENSG00000173442:ENSG00000213445:ENSG00000137509:ENSG00000151715:ENSG00000100604:ENSG00000206190:ENSG00000099377:ENSG00000178226:ENSG00000169896:ENSG00000140678:ENSG00000140682:ENSG00000172716:ENSG00000091947:ENSG00000030582:ENSG00000180739:ENSG00000130164:ENSG00000115380:ENSG00000115085:ENSG00000114209…
DEG.down	Brain_Cerebellum	2483	31	0.840522	1	ENSG00000143079:ENSG00000155363:ENSG00000155366:ENSG00000143314:ENSG00000107968:ENSG00000183621:ENSG00000107738:ENSG00000173442:ENSG00000213445:ENSG00000131620:ENSG00000151715:ENSG00000100604:ENSG00000099377:ENSG00000178226:ENSG00000103490:ENSG00000169896:ENSG00000140678:ENSG00000140682:ENSG00000172716:ENSG00000091947:ENSG00000030582:ENSG00000180739:ENSG00000130164:ENSG00000115380:ENSG00000115085…
DEG.down	Brain_Cortex	4957	69	0.679	1	ENSG00000143079:ENSG00000134245:ENSG00000007341:ENSG00000116489:ENSG00000155363:ENSG00000132688:ENSG00000143319:ENSG00000143303:ENSG00000107968:ENSG00000183621:ENSG00000107736:ENSG00000107738:ENSG00000166295:ENSG00000110047:ENSG00000173442:ENSG00000173338:ENSG00000173327:ENSG00000213445:ENSG00000173039:ENSG00000131620:ENSG00000168040:ENSG00000137509:ENSG00000165494:ENSG00000186174:ENSG00000137700…
DEG.down	Brain_Frontal_Cortex_BA9	4429	70	0.221349	1	ENSG00000143079:ENSG00000134245:ENSG00000007341:ENSG00000155363:ENSG00000132688:ENSG00000143319:ENSG00000143303:ENSG00000107968:ENSG00000183621:ENSG00000107736:ENSG00000107738:ENSG00000166295:ENSG00000110047:ENSG00000173442:ENSG00000173338:ENSG00000173327:ENSG00000197136:ENSG00000213445:ENSG00000173039:ENSG00000168040:ENSG00000137509:ENSG00000165494:ENSG00000186174:ENSG00000137700:ENSG00000135655…
DEG.down	Brain_Hippocampus	6806	113	0.0388247	1	ENSG00000143079:ENSG00000134245:ENSG00000007341:ENSG00000116489:ENSG00000155363:ENSG00000132688:ENSG00000143320:ENSG00000143319:ENSG00000143303:ENSG00000143294:ENSG00000107968:ENSG00000183621:ENSG00000107736:ENSG00000107738:ENSG00000166295:ENSG00000110047:ENSG00000168056:ENSG00000173465:ENSG00000173442:ENSG00000173338:ENSG00000173327:ENSG00000197136:ENSG00000213445:ENSG00000173039:ENSG00000172977…
DEG.down	Brain_Hypothalamus	5303	89	0.05783	1	ENSG00000143079:ENSG00000134245:ENSG00000007341:ENSG00000155363:ENSG00000132688:ENSG00000143319:ENSG00000143303:ENSG00000107968:ENSG00000183621:ENSG00000107738:ENSG00000166295:ENSG00000110047:ENSG00000168056:ENSG00000173465:ENSG00000176973:ENSG00000173442:ENSG00000173338:ENSG00000173327:ENSG00000197136:ENSG00000213445:ENSG00000173039:ENSG00000172977:ENSG00000172922:ENSG00000168040:ENSG00000137509…
DEG.down	Brain_Nucleus_accumbens_basal_ganglia	5801	90	0.235682	1	ENSG00000143079:ENSG00000007341:ENSG00000116489:ENSG00000155363:ENSG00000132688:ENSG00000143319:ENSG00000143303:ENSG00000107968:ENSG00000183621:ENSG00000107736:ENSG00000166295:ENSG00000110047:ENSG00000173465:ENSG00000173442:ENSG00000173327:ENSG00000197136:ENSG00000213445:ENSG00000173039:ENSG00000172977:ENSG00000172922:ENSG00000168040:ENSG00000137509:ENSG00000165494:ENSG00000186174:ENSG00000186166…
DEG.down	Brain_Putamen_basal_ganglia	7081	112	0.130667	1	ENSG00000143079:ENSG00000007341:ENSG00000116489:ENSG00000155363:ENSG00000155367:ENSG00000132688:ENSG00000143319:ENSG00000143303:ENSG00000143294:ENSG00000107968:ENSG00000183621:ENSG00000107736:ENSG00000107738:ENSG00000166295:ENSG00000110047:ENSG00000173465:ENSG00000173442:ENSG00000173338:ENSG00000173327:ENSG00000197136:ENSG00000213445:ENSG00000173039:ENSG00000172977:ENSG00000172922:ENSG00000168040…
DEG.down	Brain_Spinal_cord_cervical_c-1	4547	76	0.0865522	1	ENSG00000155363:ENSG00000155367:ENSG00000143320:ENSG00000143319:ENSG00000027869:ENSG00000107968:ENSG00000183621:ENSG00000107736:ENSG00000166295:ENSG00000107872:ENSG00000173465:ENSG00000176973:ENSG00000173442:ENSG00000173338:ENSG00000197136:ENSG00000213445:ENSG00000173039:ENSG00000168040:ENSG00000165494:ENSG00000186174:ENSG00000137700:ENSG00000135655:ENSG00000099381:ENSG00000099377:ENSG00000167395…
DEG.down	Brain_Substantia_nigra	6489	101	0.202691	1	ENSG00000143079:ENSG00000134245:ENSG00000007341:ENSG00000155363:ENSG00000143320:ENSG00000143319:ENSG00000143303:ENSG00000143294:ENSG00000107968:ENSG00000183621:ENSG00000166295:ENSG00000110047:ENSG00000168056:ENSG00000173465:ENSG00000176973:ENSG00000173442:ENSG00000173338:ENSG00000197136:ENSG00000213445:ENSG00000173039:ENSG00000172977:ENSG00000172922:ENSG00000168040:ENSG00000137509:ENSG00000165494…
DEG.down	Breast_Mammary_Tissue	912	16	0.251217	1	ENSG00000155367:ENSG00000132702:ENSG00000173338:ENSG00000127152:ENSG00000166501:ENSG00000005844:ENSG00000156885:ENSG00000073670:ENSG00000129355:ENSG00000157445:ENSG00000185565:ENSG00000180834:ENSG00000114770:ENSG00000145194:ENSG00000146215:ENSG00000107282
DEG.down	Cells_Cultured_fibroblasts	1713	28	0.279787	1	ENSG00000134245:ENSG00000155367:ENSG00000107872:ENSG00000068971:ENSG00000186166:ENSG00000100605:ENSG00000099365:ENSG00000154760:ENSG00000108852:ENSG00000130734:ENSG00000129355:ENSG00000168763:ENSG00000144199:ENSG00000054793:ENSG00000185565:ENSG00000163536:ENSG00000180834:ENSG00000175182:ENSG00000114859:ENSG00000090539:ENSG00000137171:ENSG00000171462:ENSG00000172426:ENSG00000146555:ENSG00000106415…
DEG.down	Cells_EBV-transformed_lymphocytes	2063	29	0.600546	1	ENSG00000143079:ENSG00000007341:ENSG00000155367:ENSG00000143320:ENSG00000183621:ENSG00000107738:ENSG00000068971:ENSG00000168056:ENSG00000176973:ENSG00000137509:ENSG00000186174:ENSG00000186166:ENSG00000099385:ENSG00000099377:ENSG00000140682:ENSG00000108840:ENSG00000130734:ENSG00000105520:ENSG00000185565:ENSG00000163536:ENSG00000114770:ENSG00000175182:ENSG00000114859:ENSG00000072201:ENSG00000163297…
DEG.down	Cervix_Ectocervix	2	0	1	1
DEG.down	Cervix_Endocervix	5	0	1	1
DEG.down	Colon_Sigmoid	1530	25	0.295081	1	ENSG00000155367:ENSG00000132702:ENSG00000107736:ENSG00000150672:ENSG00000177098:ENSG00000151715:ENSG00000111110:ENSG00000005844:ENSG00000099365:ENSG00000052344:ENSG00000140678:ENSG00000156885:ENSG00000140945:ENSG00000161649:ENSG00000161653:ENSG00000129354:ENSG00000115085:ENSG00000144354:ENSG00000100351:ENSG00000163536:ENSG00000180834:ENSG00000072201:ENSG00000050767:ENSG00000124713:ENSG00000146215
DEG.down	Colon_Transverse	1404	27	0.0807808	1	ENSG00000155367:ENSG00000132702:ENSG00000143320:ENSG00000107736:ENSG00000173338:ENSG00000182103:ENSG00000150672:ENSG00000177098:ENSG00000111110:ENSG00000023608:ENSG00000206190:ENSG00000099365:ENSG00000140678:ENSG00000156885:ENSG00000140945:ENSG00000161647:ENSG00000161649:ENSG00000129355:ENSG00000157445:ENSG00000163536:ENSG00000180834:ENSG00000145194:ENSG00000124713:ENSG00000146215:ENSG00000172426…
DEG.down	Esophagus_Gastroesophageal_Junction	1406	20	0.569867	1	ENSG00000155367:ENSG00000027869:ENSG00000137700:ENSG00000005844:ENSG00000099365:ENSG00000052344:ENSG00000140678:ENSG00000140945:ENSG00000161653:ENSG00000073670:ENSG00000158158:ENSG00000115085:ENSG00000185565:ENSG00000163536:ENSG00000180834:ENSG00000145194:ENSG00000072201:ENSG00000146215:ENSG00000106415:ENSG00000107282
DEG.down	Esophagus_Mucosa	3122	49	0.293504	1	ENSG00000132688:ENSG00000183621:ENSG00000107736:ENSG00000068971:ENSG00000172922:ENSG00000131620:ENSG00000150672:ENSG00000177098:ENSG00000100604:ENSG00000100605:ENSG00000206190:ENSG00000166501:ENSG00000099365:ENSG00000151006:ENSG00000169896:ENSG00000140678:ENSG00000140945:ENSG00000172716:ENSG00000108852:ENSG00000101596:ENSG00000065989:ENSG00000129355:ENSG00000105520:ENSG00000163001:ENSG00000168763…
DEG.down	Esophagus_Muscularis	1582	25	0.35619	1	ENSG00000155367:ENSG00000132702:ENSG00000027869:ENSG00000173338:ENSG00000150672:ENSG00000137700:ENSG00000111110:ENSG00000166501:ENSG00000005844:ENSG00000099365:ENSG00000103490:ENSG00000140678:ENSG00000140945:ENSG00000161653:ENSG00000073670:ENSG00000158158:ENSG00000115085:ENSG00000185565:ENSG00000163536:ENSG00000180834:ENSG00000145194:ENSG00000072201:ENSG00000146215:ENSG00000106415:ENSG00000107282
DEG.down	Fallopian_Tube	1	0	1	1
DEG.down	Heart_Atrial_Appendage	7365	109	0.413805	1	ENSG00000143079:ENSG00000134245:ENSG00000007341:ENSG00000116489:ENSG00000155363:ENSG00000132702:ENSG00000143320:ENSG00000143319:ENSG00000143303:ENSG00000143294:ENSG00000107968:ENSG00000107736:ENSG00000107738:ENSG00000107872:ENSG00000110047:ENSG00000068971:ENSG00000176973:ENSG00000173327:ENSG00000197136:ENSG00000213445:ENSG00000172977:ENSG00000168040:ENSG00000165494:ENSG00000186174:ENSG00000186166…
DEG.down	Heart_Left_Ventricle	8514	126	0.399741	1	ENSG00000143079:ENSG00000007341:ENSG00000116489:ENSG00000155363:ENSG00000132702:ENSG00000143320:ENSG00000143319:ENSG00000143303:ENSG00000143294:ENSG00000027869:ENSG00000107968:ENSG00000183621:ENSG00000107736:ENSG00000107738:ENSG00000107872:ENSG00000110047:ENSG00000068971:ENSG00000142186:ENSG00000173465:ENSG00000176973:ENSG00000173327:ENSG00000197136:ENSG00000213445:ENSG00000173039:ENSG00000172977…
DEG.down	Kidney_Cortex	5049	81	0.156258	1	ENSG00000143079:ENSG00000134245:ENSG00000155367:ENSG00000132702:ENSG00000143319:ENSG00000107968:ENSG00000183621:ENSG00000107738:ENSG00000166167:ENSG00000176973:ENSG00000173442:ENSG00000172977:ENSG00000131620:ENSG00000165494:ENSG00000177098:ENSG00000186174:ENSG00000135655:ENSG00000061987:ENSG00000023608:ENSG00000100605:ENSG00000166501:ENSG00000099381:ENSG00000099365:ENSG00000167394:ENSG00000167395…
DEG.down	Kidney_Medulla	0	0	1	1
DEG.down	Liver	7196	104	0.541918	1	ENSG00000143079:ENSG00000007341:ENSG00000132688:ENSG00000143320:ENSG00000143319:ENSG00000143294:ENSG00000027869:ENSG00000107968:ENSG00000183621:ENSG00000107738:ENSG00000166167:ENSG00000107872:ENSG00000110047:ENSG00000068971:ENSG00000168056:ENSG00000173465:ENSG00000176973:ENSG00000173442:ENSG00000197136:ENSG00000213445:ENSG00000172977:ENSG00000172922:ENSG00000168040:ENSG00000137509:ENSG00000165494…
DEG.down	Lung	820	19	0.0303478	1	ENSG00000155367:ENSG00000132702:ENSG00000143320:ENSG00000150672:ENSG00000099365:ENSG00000156885:ENSG00000108852:ENSG00000144354:ENSG00000054793:ENSG00000163536:ENSG00000180834:ENSG00000145194:ENSG00000114859:ENSG00000072201:ENSG00000152784:ENSG00000059691:ENSG00000146215:ENSG00000171462:ENSG00000107282
DEG.down	Muscle_Skeletal	6093	82	0.816748	1	ENSG00000143079:ENSG00000007341:ENSG00000116489:ENSG00000155363:ENSG00000155366:ENSG00000132702:ENSG00000143320:ENSG00000143319:ENSG00000143303:ENSG00000107968:ENSG00000107738:ENSG00000107872:ENSG00000110047:ENSG00000068971:ENSG00000168056:ENSG00000173327:ENSG00000197136:ENSG00000213445:ENSG00000172977:ENSG00000172922:ENSG00000131620:ENSG00000168040:ENSG00000137509:ENSG00000186174:ENSG00000186166…
DEG.down	Nerve_Tibial	784	14	0.249206	1	ENSG00000155367:ENSG00000027869:ENSG00000150672:ENSG00000111110:ENSG00000166501:ENSG00000005844:ENSG00000156885:ENSG00000140945:ENSG00000108852:ENSG00000115085:ENSG00000144354:ENSG00000180834:ENSG00000171462:ENSG00000135063
DEG.down	Ovary	1429	21	0.508007	1	ENSG00000132702:ENSG00000143320:ENSG00000131620:ENSG00000177098:ENSG00000206190:ENSG00000005844:ENSG00000052344:ENSG00000178226:ENSG00000169896:ENSG00000140678:ENSG00000156885:ENSG00000140945:ENSG00000154760:ENSG00000161649:ENSG00000065989:ENSG00000129355:ENSG00000115085:ENSG00000144354:ENSG00000180834:ENSG00000072201:ENSG00000175806
DEG.down	Pancreas	8671	123	0.657222	1	ENSG00000143079:ENSG00000007341:ENSG00000116489:ENSG00000155363:ENSG00000132688:ENSG00000143320:ENSG00000143319:ENSG00000143303:ENSG00000143294:ENSG00000107968:ENSG00000183621:ENSG00000107738:ENSG00000166167:ENSG00000107872:ENSG00000110047:ENSG00000068971:ENSG00000173442:ENSG00000173327:ENSG00000197136:ENSG00000213445:ENSG00000173039:ENSG00000172977:ENSG00000172922:ENSG00000131620:ENSG00000168040…
DEG.down	Pituitary	1752	32	0.102628	1	ENSG00000143079:ENSG00000132702:ENSG00000107968:ENSG00000107736:ENSG00000107738:ENSG00000110047:ENSG00000173442:ENSG00000173338:ENSG00000213445:ENSG00000131620:ENSG00000186174:ENSG00000100605:ENSG00000206190:ENSG00000078328:ENSG00000166501:ENSG00000099377:ENSG00000103490:ENSG00000169896:ENSG00000140682:ENSG00000172123:ENSG00000154760:ENSG00000161653:ENSG00000065989:ENSG00000130164:ENSG00000133477…
DEG.down	Prostate	698	15	0.0842872	1	ENSG00000173338:ENSG00000182103:ENSG00000150672:ENSG00000206190:ENSG00000078328:ENSG00000169896:ENSG00000156885:ENSG00000140945:ENSG00000161649:ENSG00000129355:ENSG00000163536:ENSG00000145194:ENSG00000059691:ENSG00000168079:ENSG00000107282
DEG.down	Skin_Not_Sun_Exposed_Suprapubic	2330	39	0.189357	1	ENSG00000132702:ENSG00000132692:ENSG00000132688:ENSG00000107736:ENSG00000213445:ENSG00000177098:ENSG00000111110:ENSG00000100605:ENSG00000206190:ENSG00000005844:ENSG00000169896:ENSG00000140678:ENSG00000156885:ENSG00000172716:ENSG00000172123:ENSG00000154760:ENSG00000161647:ENSG00000108852:ENSG00000141349:ENSG00000073670:ENSG00000065989:ENSG00000163001:ENSG00000054793:ENSG00000100351:ENSG00000157445…
DEG.down	Skin_Sun_Exposed_Lower_leg	2123	33	0.362434	1	ENSG00000132702:ENSG00000132688:ENSG00000107736:ENSG00000213445:ENSG00000172922:ENSG00000177098:ENSG00000111110:ENSG00000100605:ENSG00000206190:ENSG00000166501:ENSG00000005844:ENSG00000169896:ENSG00000140678:ENSG00000156885:ENSG00000172716:ENSG00000172123:ENSG00000154760:ENSG00000161647:ENSG00000108852:ENSG00000073670:ENSG00000065989:ENSG00000163001:ENSG00000115085:ENSG00000054793:ENSG00000157445…
DEG.down	Small_Intestine_Terminal_Ileum	1257	25	0.0673411	1	ENSG00000155367:ENSG00000132702:ENSG00000132692:ENSG00000143320:ENSG00000107736:ENSG00000173338:ENSG00000131620:ENSG00000177098:ENSG00000111110:ENSG00000023608:ENSG00000156885:ENSG00000140945:ENSG00000161647:ENSG00000161649:ENSG00000108852:ENSG00000073670:ENSG00000144199:ENSG00000157445:ENSG00000175161:ENSG00000163536:ENSG00000180834:ENSG00000145194:ENSG00000171462:ENSG00000135063:ENSG00000107282
DEG.down	Spleen	1930	30	0.371657	1	ENSG00000143079:ENSG00000134245:ENSG00000155367:ENSG00000143320:ENSG00000151715:ENSG00000111110:ENSG00000182732:ENSG00000206190:ENSG00000156885:ENSG00000140945:ENSG00000161649:ENSG00000161653:ENSG00000163001:ENSG00000144199:ENSG00000054793:ENSG00000157445:ENSG00000163536:ENSG00000180834:ENSG00000145194:ENSG00000175182:ENSG00000114859:ENSG00000163297:ENSG00000152784:ENSG00000109686:ENSG00000171462…
DEG.down	Stomach	2290	39	0.160873	1	ENSG00000143079:ENSG00000155367:ENSG00000132692:ENSG00000132688:ENSG00000143320:ENSG00000183621:ENSG00000107736:ENSG00000173338:ENSG00000137509:ENSG00000150672:ENSG00000177098:ENSG00000023608:ENSG00000206190:ENSG00000005844:ENSG00000099365:ENSG00000169896:ENSG00000140678:ENSG00000156885:ENSG00000140945:ENSG00000172716:ENSG00000161647:ENSG00000161649:ENSG00000108852:ENSG00000108840:ENSG00000073670…
DEG.down	Testis	2599	42	0.246167	1	ENSG00000143079:ENSG00000132692:ENSG00000132688:ENSG00000107968:ENSG00000107738:ENSG00000068971:ENSG00000168056:ENSG00000176973:ENSG00000173442:ENSG00000173338:ENSG00000213445:ENSG00000150672:ENSG00000177098:ENSG00000186174:ENSG00000111110:ENSG00000127152:ENSG00000005844:ENSG00000052344:ENSG00000103490:ENSG00000169896:ENSG00000140678:ENSG00000140945:ENSG00000172716:ENSG00000172123:ENSG00000180739…
DEG.down	Thyroid	976	21	0.0463374	1	ENSG00000132702:ENSG00000107736:ENSG00000182103:ENSG00000100604:ENSG00000127152:ENSG00000166501:ENSG00000099365:ENSG00000169896:ENSG00000156885:ENSG00000140945:ENSG00000073670:ENSG00000129355:ENSG00000144199:ENSG00000144354:ENSG00000157445:ENSG00000185565:ENSG00000180834:ENSG00000152784:ENSG00000171462:ENSG00000146555:ENSG00000107282
DEG.down	Uterus	788	13	0.356907	1	ENSG00000150672:ENSG00000206190:ENSG00000166501:ENSG00000052344:ENSG00000178226:ENSG00000156885:ENSG00000129355:ENSG00000129354:ENSG00000157445:ENSG00000180834:ENSG00000050767:ENSG00000171462:ENSG00000168079
DEG.down	Vagina	598	12	0.161319	1	ENSG00000150672:ENSG00000177098:ENSG00000182732:ENSG00000100604:ENSG00000206190:ENSG00000166501:ENSG00000099365:ENSG00000169896:ENSG00000156885:ENSG00000180834:ENSG00000145194:ENSG00000124713
DEG.down	Whole_Blood	6321	96	0.306811	1	ENSG00000007341:ENSG00000155363:ENSG00000155366:ENSG00000143320:ENSG00000143303:ENSG00000143314:ENSG00000166295:ENSG00000166167:ENSG00000107872:ENSG00000168056:ENSG00000173465:ENSG00000172922:ENSG00000165494:ENSG00000186174:ENSG00000186166:ENSG00000196655:ENSG00000137700:ENSG00000061987:ENSG00000023608:ENSG00000206190:ENSG00000099385:ENSG00000099381:ENSG00000099377:ENSG00000167394:ENSG00000151006…
DEG.twoside	Adipose_Subcutaneous	2996	45	0.423346	1	ENSG00000060718:ENSG00000143079:ENSG00000155367:ENSG00000132702:ENSG00000132688:ENSG00000107968:ENSG00000183621:ENSG00000107738:ENSG00000173338:ENSG00000182103:ENSG00000137509:ENSG00000177098:ENSG00000111110:ENSG00000182732:ENSG00000166501:ENSG00000099377:ENSG00000099365:ENSG00000178226:ENSG00000169896:ENSG00000156885:ENSG00000140682:ENSG00000172716:ENSG00000161647:ENSG00000161649:ENSG00000108852…
DEG.twoside	Adipose_Visceral_Omentum	2828	50	0.0755805	1	ENSG00000155367:ENSG00000132702:ENSG00000132688:ENSG00000027869:ENSG00000198400:ENSG00000107968:ENSG00000107736:ENSG00000107738:ENSG00000173338:ENSG00000150672:ENSG00000177098:ENSG00000111110:ENSG00000182870:ENSG00000166501:ENSG00000099377:ENSG00000099365:ENSG00000178226:ENSG00000169896:ENSG00000156885:ENSG00000140682:ENSG00000172716:ENSG00000172123:ENSG00000205045:ENSG00000161649:ENSG00000108852…
DEG.twoside	Adrenal_Gland	4198	61	0.517328	1	ENSG00000143079:ENSG00000134245:ENSG00000155367:ENSG00000132688:ENSG00000143320:ENSG00000027869:ENSG00000183621:ENSG00000107736:ENSG00000107738:ENSG00000068971:ENSG00000173442:ENSG00000131620:ENSG00000137509:ENSG00000177098:ENSG00000111110:ENSG00000100604:ENSG00000100605:ENSG00000005844:ENSG00000099385:ENSG00000099377:ENSG00000099365:ENSG00000167395:ENSG00000151006:ENSG00000103490:ENSG00000140678…
DEG.twoside	Artery_Aorta	3426	48	0.630381	1	ENSG00000143079:ENSG00000155367:ENSG00000107968:ENSG00000183621:ENSG00000107736:ENSG00000068971:ENSG00000176973:ENSG00000173338:ENSG00000172922:ENSG00000131620:ENSG00000150672:ENSG00000177098:ENSG00000186174:ENSG00000198673:ENSG00000206190:ENSG00000166501:ENSG00000099385:ENSG00000099365:ENSG00000151006:ENSG00000140682:ENSG00000140945:ENSG00000172716:ENSG00000172123:ENSG00000167941:ENSG00000161647…
DEG.twoside	Artery_Coronary	2456	39	0.294987	1	ENSG00000132702:ENSG00000132688:ENSG00000107968:ENSG00000183621:ENSG00000172922:ENSG00000131620:ENSG00000150672:ENSG00000186174:ENSG00000206190:ENSG00000166501:ENSG00000099365:ENSG00000151006:ENSG00000178226:ENSG00000169896:ENSG00000140682:ENSG00000140945:ENSG00000172716:ENSG00000154760:ENSG00000167941:ENSG00000161653:ENSG00000073670:ENSG00000144354:ENSG00000100351:ENSG00000175161:ENSG00000185565…
DEG.twoside	Artery_Tibial	3921	48	0.923622	1	ENSG00000143320:ENSG00000183621:ENSG00000107736:ENSG00000173338:ENSG00000172977:ENSG00000172922:ENSG00000131620:ENSG00000177098:ENSG00000186174:ENSG00000137700:ENSG00000182732:ENSG00000206190:ENSG00000166501:ENSG00000005844:ENSG00000099385:ENSG00000099365:ENSG00000151006:ENSG00000178226:ENSG00000103490:ENSG00000140678:ENSG00000140682:ENSG00000140945:ENSG00000154760:ENSG00000167941:ENSG00000073670…
DEG.twoside	Bladder	831	15	0.227046	1	ENSG00000155367:ENSG00000110375:ENSG00000099365:ENSG00000140682:ENSG00000157445:ENSG00000180834:ENSG00000145194:ENSG00000163297:ENSG00000152784:ENSG00000050767:ENSG00000124574:ENSG00000146555:ENSG00000168077:ENSG00000168079:ENSG00000154330
DEG.twoside	Brain_Caudate_basal_ganglia	7877	131	0.0207645	1	ENSG00000143079:ENSG00000007341:ENSG00000116489:ENSG00000155363:ENSG00000155367:ENSG00000132702:ENSG00000132692:ENSG00000132688:ENSG00000143319:ENSG00000143303:ENSG00000143294:ENSG00000198400:ENSG00000107968:ENSG00000183621:ENSG00000107736:ENSG00000214688:ENSG00000166295:ENSG00000156395:ENSG00000110047:ENSG00000173465:ENSG00000173442:ENSG00000173338:ENSG00000173327:ENSG00000197136:ENSG00000213445…
DEG.twoside	Brain_Cerebellar_Hemisphere	6629	99	0.378117	1	ENSG00000143079:ENSG00000155363:ENSG00000155366:ENSG00000155367:ENSG00000132702:ENSG00000132692:ENSG00000027644:ENSG00000107968:ENSG00000183621:ENSG00000107736:ENSG00000107738:ENSG00000166167:ENSG00000107872:ENSG00000156395:ENSG00000110047:ENSG00000068971:ENSG00000173442:ENSG00000213445:ENSG00000172922:ENSG00000182103:ENSG00000137509:ENSG00000150672:ENSG00000177098:ENSG00000110375:ENSG00000186166…
DEG.twoside	Brain_Cerebellum	6538	102	0.192741	1	ENSG00000143079:ENSG00000155363:ENSG00000155366:ENSG00000155367:ENSG00000132702:ENSG00000132692:ENSG00000143314:ENSG00000027644:ENSG00000107968:ENSG00000183621:ENSG00000107736:ENSG00000107738:ENSG00000166167:ENSG00000107872:ENSG00000156395:ENSG00000110047:ENSG00000068971:ENSG00000173442:ENSG00000197136:ENSG00000213445:ENSG00000172922:ENSG00000131620:ENSG00000182103:ENSG00000150672:ENSG00000177098…
DEG.twoside	Brain_Cortex	7116	120	0.0193746	1	ENSG00000060718:ENSG00000143079:ENSG00000134245:ENSG00000007341:ENSG00000116489:ENSG00000155363:ENSG00000132702:ENSG00000132692:ENSG00000132688:ENSG00000143319:ENSG00000143303:ENSG00000107968:ENSG00000183621:ENSG00000107736:ENSG00000214688:ENSG00000107738:ENSG00000166295:ENSG00000166167:ENSG00000107872:ENSG00000156395:ENSG00000110047:ENSG00000068971:ENSG00000173442:ENSG00000173338:ENSG00000173327…
DEG.twoside	Brain_Nucleus_accumbens_basal_ganglia	7635	126	0.0316007	1	ENSG00000060718:ENSG00000143079:ENSG00000007341:ENSG00000116489:ENSG00000155363:ENSG00000132702:ENSG00000132692:ENSG00000132688:ENSG00000143319:ENSG00000143303:ENSG00000107968:ENSG00000183621:ENSG00000107736:ENSG00000214688:ENSG00000166295:ENSG00000166167:ENSG00000156395:ENSG00000110047:ENSG00000173465:ENSG00000173442:ENSG00000173327:ENSG00000197136:ENSG00000213445:ENSG00000173039:ENSG00000172977…
DEG.twoside	Brain_Spinal_cord_cervical_c-1	6158	100	0.0909491	1	ENSG00000155363:ENSG00000155367:ENSG00000132702:ENSG00000132692:ENSG00000143320:ENSG00000143319:ENSG00000027869:ENSG00000107968:ENSG00000183621:ENSG00000107736:ENSG00000214688:ENSG00000166295:ENSG00000107872:ENSG00000173465:ENSG00000176973:ENSG00000173442:ENSG00000173338:ENSG00000197136:ENSG00000213445:ENSG00000173039:ENSG00000168040:ENSG00000182103:ENSG00000165494:ENSG00000150672:ENSG00000186174…
DEG.twoside	Brain_Substantia_nigra	7766	127	0.0407469	1	ENSG00000060718:ENSG00000143079:ENSG00000134245:ENSG00000007341:ENSG00000155363:ENSG00000132702:ENSG00000132692:ENSG00000143320:ENSG00000143319:ENSG00000143303:ENSG00000143294:ENSG00000107968:ENSG00000183621:ENSG00000214688:ENSG00000166295:ENSG00000110047:ENSG00000168056:ENSG00000173465:ENSG00000176973:ENSG00000173442:ENSG00000173338:ENSG00000197136:ENSG00000213445:ENSG00000173039:ENSG00000172977…
DEG.twoside	Breast_Mammary_Tissue	2340	34	0.523347	1	ENSG00000143079:ENSG00000155367:ENSG00000132702:ENSG00000132688:ENSG00000143320:ENSG00000173338:ENSG00000131620:ENSG00000177098:ENSG00000127152:ENSG00000166501:ENSG00000005844:ENSG00000099377:ENSG00000052344:ENSG00000156885:ENSG00000140682:ENSG00000172716:ENSG00000161649:ENSG00000091947:ENSG00000073670:ENSG00000129355:ENSG00000101096:ENSG00000157445:ENSG00000185565:ENSG00000180834:ENSG00000114770…
DEG.twoside	Cells_Cultured_fibroblasts	5399	77	0.593412	1	ENSG00000060718:ENSG00000143079:ENSG00000134245:ENSG00000155367:ENSG00000143320:ENSG00000143319:ENSG00000107872:ENSG00000068971:ENSG00000168040:ENSG00000137509:ENSG00000165490:ENSG00000186174:ENSG00000186166:ENSG00000061987:ENSG00000221949:ENSG00000090612:ENSG00000023608:ENSG00000100605:ENSG00000206190:ENSG00000248905:ENSG00000237515:ENSG00000099377:ENSG00000099365:ENSG00000167394:ENSG00000103490…
DEG.twoside	Cells_EBV-transformed_lymphocytes	5896	82	0.700825	1	ENSG00000143079:ENSG00000007341:ENSG00000155363:ENSG00000155367:ENSG00000143320:ENSG00000143319:ENSG00000027869:ENSG00000107968:ENSG00000183621:ENSG00000107738:ENSG00000110047:ENSG00000068971:ENSG00000168056:ENSG00000176973:ENSG00000213445:ENSG00000168040:ENSG00000137509:ENSG00000165490:ENSG00000165494:ENSG00000160683:ENSG00000186174:ENSG00000110375:ENSG00000186166:ENSG00000137700:ENSG00000135655…
DEG.twoside	Cervix_Ectocervix	189	2	0.762536	1	ENSG00000129347:ENSG00000130733
DEG.twoside	Cervix_Endocervix	1728	29	0.229292	1	ENSG00000155363:ENSG00000132688:ENSG00000213445:ENSG00000172922:ENSG00000165494:ENSG00000186174:ENSG00000061987:ENSG00000100605:ENSG00000099385:ENSG00000099381:ENSG00000103496:ENSG00000140682:ENSG00000172716:ENSG00000186566:ENSG00000101596:ENSG00000129347:ENSG00000130733:ENSG00000163001:ENSG00000114988:ENSG00000196588:ENSG00000100395:ENSG00000090539:ENSG00000145216:ENSG00000163297:ENSG00000124587…
DEG.twoside	Colon_Sigmoid	2794	42	0.425676	1	ENSG00000155367:ENSG00000132702:ENSG00000198400:ENSG00000107736:ENSG00000213445:ENSG00000172922:ENSG00000150672:ENSG00000177098:ENSG00000151715:ENSG00000111110:ENSG00000237515:ENSG00000005844:ENSG00000099365:ENSG00000052344:ENSG00000140678:ENSG00000156885:ENSG00000140682:ENSG00000140945:ENSG00000154760:ENSG00000161649:ENSG00000108852:ENSG00000131096:ENSG00000161653:ENSG00000129354:ENSG00000115085…
DEG.twoside	Colon_Transverse	2532	41	0.245382	1	ENSG00000155367:ENSG00000132702:ENSG00000143320:ENSG00000107736:ENSG00000173338:ENSG00000182103:ENSG00000150672:ENSG00000177098:ENSG00000137700:ENSG00000151715:ENSG00000111110:ENSG00000023608:ENSG00000100604:ENSG00000206190:ENSG00000099365:ENSG00000052344:ENSG00000103490:ENSG00000140678:ENSG00000156885:ENSG00000140945:ENSG00000161647:ENSG00000161649:ENSG00000131096:ENSG00000129355:ENSG00000129354…
DEG.twoside	Esophagus_Gastroesophageal_Junction	2422	33	0.678182	1	ENSG00000155367:ENSG00000027869:ENSG00000198400:ENSG00000107736:ENSG00000172922:ENSG00000131620:ENSG00000137700:ENSG00000206190:ENSG00000005844:ENSG00000099365:ENSG00000052344:ENSG00000140678:ENSG00000140682:ENSG00000140945:ENSG00000161653:ENSG00000073670:ENSG00000158158:ENSG00000115085:ENSG00000185565:ENSG00000163536:ENSG00000180834:ENSG00000145194:ENSG00000072201:ENSG00000163297:ENSG00000152784…
DEG.twoside	Esophagus_Mucosa	4877	72	0.452831	1	ENSG00000132688:ENSG00000143320:ENSG00000183621:ENSG00000107736:ENSG00000068971:ENSG00000173338:ENSG00000172922:ENSG00000131620:ENSG00000165490:ENSG00000150672:ENSG00000177098:ENSG00000110375:ENSG00000151715:ENSG00000100604:ENSG00000100605:ENSG00000127152:ENSG00000206190:ENSG00000166501:ENSG00000099365:ENSG00000151006:ENSG00000052344:ENSG00000103490:ENSG00000169896:ENSG00000140678:ENSG00000140945…
DEG.twoside	Esophagus_Muscularis	2625	38	0.531999	1	ENSG00000155367:ENSG00000132702:ENSG00000027869:ENSG00000198400:ENSG00000107736:ENSG00000173338:ENSG00000131620:ENSG00000150672:ENSG00000137700:ENSG00000111110:ENSG00000100605:ENSG00000206190:ENSG00000166501:ENSG00000005844:ENSG00000099365:ENSG00000103490:ENSG00000140678:ENSG00000140682:ENSG00000140945:ENSG00000161653:ENSG00000073670:ENSG00000158158:ENSG00000115085:ENSG00000185565:ENSG00000163536…
DEG.twoside	Fallopian_Tube	452	7	0.483854	1	ENSG00000172922:ENSG00000131620:ENSG00000186174:ENSG00000140682:ENSG00000109686:ENSG00000168077:ENSG00000154330
DEG.twoside	Heart_Atrial_Appendage	7937	120	0.289997	1	ENSG00000143079:ENSG00000134245:ENSG00000007341:ENSG00000116489:ENSG00000155363:ENSG00000132702:ENSG00000132688:ENSG00000143320:ENSG00000143319:ENSG00000143303:ENSG00000143294:ENSG00000107968:ENSG00000107736:ENSG00000107738:ENSG00000107872:ENSG00000110047:ENSG00000068971:ENSG00000176973:ENSG00000173327:ENSG00000197136:ENSG00000213445:ENSG00000172977:ENSG00000168040:ENSG00000165494:ENSG00000186174…
DEG.twoside	Heart_Left_Ventricle	8909	133	0.340407	1	ENSG00000143079:ENSG00000007341:ENSG00000116489:ENSG00000155363:ENSG00000132702:ENSG00000132688:ENSG00000143320:ENSG00000143319:ENSG00000143303:ENSG00000143294:ENSG00000027869:ENSG00000107968:ENSG00000183621:ENSG00000107736:ENSG00000107738:ENSG00000107872:ENSG00000110047:ENSG00000068971:ENSG00000142186:ENSG00000173465:ENSG00000176973:ENSG00000173327:ENSG00000197136:ENSG00000213445:ENSG00000173039…
DEG.twoside	Kidney_Cortex	5997	95	0.159608	1	ENSG00000143079:ENSG00000134245:ENSG00000155367:ENSG00000132702:ENSG00000143319:ENSG00000198400:ENSG00000027644:ENSG00000107968:ENSG00000183621:ENSG00000107738:ENSG00000166167:ENSG00000176973:ENSG00000173442:ENSG00000172977:ENSG00000131620:ENSG00000165494:ENSG00000177098:ENSG00000186174:ENSG00000137700:ENSG00000135655:ENSG00000061987:ENSG00000023608:ENSG00000100605:ENSG00000166501:ENSG00000099381…
DEG.twoside	Kidney_Medulla	93	1	0.74388	1	ENSG00000052344
DEG.twoside	Liver	8286	117	0.676291	1	ENSG00000143079:ENSG00000007341:ENSG00000132688:ENSG00000143320:ENSG00000143319:ENSG00000143294:ENSG00000027869:ENSG00000107968:ENSG00000183621:ENSG00000107738:ENSG00000166167:ENSG00000107872:ENSG00000110047:ENSG00000068971:ENSG00000168056:ENSG00000173465:ENSG00000176973:ENSG00000173442:ENSG00000197136:ENSG00000213445:ENSG00000172977:ENSG00000172922:ENSG00000168040:ENSG00000137509:ENSG00000165494…
DEG.twoside	Lung	3849	63	0.154884	1	ENSG00000143079:ENSG00000134245:ENSG00000155363:ENSG00000155367:ENSG00000132702:ENSG00000132688:ENSG00000143320:ENSG00000027869:ENSG00000107968:ENSG00000107736:ENSG00000107738:ENSG00000213445:ENSG00000150672:ENSG00000186174:ENSG00000186166:ENSG00000135655:ENSG00000206190:ENSG00000248905:ENSG00000005844:ENSG00000099365:ENSG00000103496:ENSG00000052344:ENSG00000103490:ENSG00000169896:ENSG00000140678…
DEG.twoside	Minor_Salivary_Gland	2951	49	0.167948	1	ENSG00000134245:ENSG00000132688:ENSG00000143320:ENSG00000027869:ENSG00000107968:ENSG00000183621:ENSG00000107736:ENSG00000110047:ENSG00000173338:ENSG00000131620:ENSG00000150672:ENSG00000177098:ENSG00000151715:ENSG00000111110:ENSG00000100605:ENSG00000166501:ENSG00000099365:ENSG00000151006:ENSG00000052344:ENSG00000156885:ENSG00000140945:ENSG00000154760:ENSG00000161647:ENSG00000161649:ENSG00000108852…
DEG.twoside	Muscle_Skeletal	6972	94	0.834947	1	ENSG00000143079:ENSG00000007341:ENSG00000116489:ENSG00000155363:ENSG00000155366:ENSG00000155367:ENSG00000132702:ENSG00000143320:ENSG00000143319:ENSG00000143303:ENSG00000107968:ENSG00000107738:ENSG00000107872:ENSG00000110047:ENSG00000068971:ENSG00000168056:ENSG00000173327:ENSG00000197136:ENSG00000213445:ENSG00000172977:ENSG00000172922:ENSG00000131620:ENSG00000168040:ENSG00000137509:ENSG00000186174…
DEG.twoside	Nerve_Tibial	4941	67	0.762823	1	ENSG00000060718:ENSG00000143079:ENSG00000134245:ENSG00000007341:ENSG00000155363:ENSG00000155367:ENSG00000132688:ENSG00000143303:ENSG00000027869:ENSG00000107968:ENSG00000183621:ENSG00000107738:ENSG00000156395:ENSG00000213445:ENSG00000182103:ENSG00000165494:ENSG00000150672:ENSG00000186166:ENSG00000137700:ENSG00000061987:ENSG00000111110:ENSG00000182732:ENSG00000100605:ENSG00000166501:ENSG00000005844…
DEG.twoside	Ovary	5103	68	0.815457	1	ENSG00000134245:ENSG00000007341:ENSG00000155363:ENSG00000132702:ENSG00000143320:ENSG00000143319:ENSG00000143303:ENSG00000107736:ENSG00000156395:ENSG00000172922:ENSG00000131620:ENSG00000165494:ENSG00000177098:ENSG00000186174:ENSG00000198673:ENSG00000061987:ENSG00000111110:ENSG00000090612:ENSG00000206190:ENSG00000005844:ENSG00000099385:ENSG00000099381:ENSG00000052344:ENSG00000178226:ENSG00000169896…
DEG.twoside	Pancreas	9220	133	0.560274	1	ENSG00000143079:ENSG00000007341:ENSG00000116489:ENSG00000155363:ENSG00000132688:ENSG00000143320:ENSG00000143319:ENSG00000143303:ENSG00000143294:ENSG00000107968:ENSG00000183621:ENSG00000107738:ENSG00000166167:ENSG00000107872:ENSG00000110047:ENSG00000068971:ENSG00000173442:ENSG00000173327:ENSG00000197136:ENSG00000213445:ENSG00000173039:ENSG00000172977:ENSG00000172922:ENSG00000131620:ENSG00000168040…
DEG.twoside	Pituitary	5005	85	0.050254	1	ENSG00000060718:ENSG00000143079:ENSG00000155363:ENSG00000132702:ENSG00000143320:ENSG00000198400:ENSG00000027644:ENSG00000107968:ENSG00000107736:ENSG00000107738:ENSG00000166167:ENSG00000107872:ENSG00000156395:ENSG00000110047:ENSG00000068971:ENSG00000173442:ENSG00000173338:ENSG00000213445:ENSG00000172922:ENSG00000131620:ENSG00000150672:ENSG00000186174:ENSG00000186166:ENSG00000061987:ENSG00000221949…
DEG.twoside	Prostate	2717	45	0.186157	1	ENSG00000134245:ENSG00000155363:ENSG00000143320:ENSG00000143303:ENSG00000198400:ENSG00000027644:ENSG00000173338:ENSG00000172922:ENSG00000182103:ENSG00000150672:ENSG00000186166:ENSG00000137700:ENSG00000111110:ENSG00000206190:ENSG00000078328:ENSG00000052344:ENSG00000169896:ENSG00000156885:ENSG00000140682:ENSG00000140945:ENSG00000161647:ENSG00000161649:ENSG00000129355:ENSG00000129354:ENSG00000114988…
DEG.twoside	Skin_Not_Sun_Exposed_Suprapubic	4367	68	0.269678	1	ENSG00000143079:ENSG00000134245:ENSG00000155363:ENSG00000155367:ENSG00000132702:ENSG00000132692:ENSG00000132688:ENSG00000143320:ENSG00000107736:ENSG00000173338:ENSG00000213445:ENSG00000131620:ENSG00000165494:ENSG00000150672:ENSG00000177098:ENSG00000186174:ENSG00000151715:ENSG00000111110:ENSG00000100605:ENSG00000127152:ENSG00000206190:ENSG00000248905:ENSG00000005844:ENSG00000151006:ENSG00000052344…
DEG.twoside	Skin_Sun_Exposed_Lower_leg	4286	64	0.417455	1	ENSG00000143079:ENSG00000134245:ENSG00000155363:ENSG00000155367:ENSG00000132702:ENSG00000132688:ENSG00000143320:ENSG00000107736:ENSG00000173338:ENSG00000213445:ENSG00000172922:ENSG00000131620:ENSG00000165494:ENSG00000150672:ENSG00000177098:ENSG00000186174:ENSG00000151715:ENSG00000111110:ENSG00000100605:ENSG00000127152:ENSG00000206190:ENSG00000248905:ENSG00000166501:ENSG00000005844:ENSG00000099377…
DEG.twoside	Small_Intestine_Terminal_Ileum	3112	50	0.233107	1	ENSG00000155367:ENSG00000132702:ENSG00000132692:ENSG00000143320:ENSG00000027869:ENSG00000107736:ENSG00000173338:ENSG00000213445:ENSG00000131620:ENSG00000177098:ENSG00000160683:ENSG00000137700:ENSG00000151715:ENSG00000111110:ENSG00000023608:ENSG00000100604:ENSG00000127152:ENSG00000166501:ENSG00000005844:ENSG00000099377:ENSG00000052344:ENSG00000103490:ENSG00000156885:ENSG00000140945:ENSG00000154760…
DEG.twoside	Spleen	4596	73	0.200609	1	ENSG00000143079:ENSG00000134245:ENSG00000155363:ENSG00000155367:ENSG00000132688:ENSG00000143320:ENSG00000027869:ENSG00000107968:ENSG00000214688:ENSG00000107738:ENSG00000110047:ENSG00000197136:ENSG00000213445:ENSG00000165490:ENSG00000160683:ENSG00000186166:ENSG00000151715:ENSG00000135655:ENSG00000111110:ENSG00000182732:ENSG00000127152:ENSG00000206190:ENSG00000166501:ENSG00000005844:ENSG00000099377…
DEG.twoside	Stomach	3070	46	0.428884	1	ENSG00000143079:ENSG00000155367:ENSG00000132692:ENSG00000132688:ENSG00000143320:ENSG00000027644:ENSG00000183621:ENSG00000107736:ENSG00000173338:ENSG00000137509:ENSG00000150672:ENSG00000177098:ENSG00000151715:ENSG00000023608:ENSG00000100604:ENSG00000206190:ENSG00000005844:ENSG00000099365:ENSG00000052344:ENSG00000169896:ENSG00000140678:ENSG00000156885:ENSG00000140945:ENSG00000172716:ENSG00000161647…
DEG.twoside	Testis	8546	138	0.0452743	1	ENSG00000060718:ENSG00000143079:ENSG00000007341:ENSG00000155363:ENSG00000155367:ENSG00000132692:ENSG00000132688:ENSG00000143319:ENSG00000143303:ENSG00000198400:ENSG00000027644:ENSG00000107968:ENSG00000151033:ENSG00000107736:ENSG00000214688:ENSG00000107738:ENSG00000166167:ENSG00000110047:ENSG00000068971:ENSG00000168056:ENSG00000176973:ENSG00000173442:ENSG00000173338:ENSG00000197136:ENSG00000213445…
DEG.twoside	Thyroid	4708	71	0.372558	1	ENSG00000155363:ENSG00000132702:ENSG00000143303:ENSG00000107736:ENSG00000197136:ENSG00000131620:ENSG00000182103:ENSG00000165494:ENSG00000177098:ENSG00000186166:ENSG00000151715:ENSG00000061987:ENSG00000221949:ENSG00000182870:ENSG00000090612:ENSG00000182732:ENSG00000100604:ENSG00000127152:ENSG00000166501:ENSG00000099381:ENSG00000099365:ENSG00000052344:ENSG00000169896:ENSG00000156885:ENSG00000140691…
DEG.twoside	Uterus	4787	69	0.547628	1	ENSG00000007341:ENSG00000155363:ENSG00000132688:ENSG00000143320:ENSG00000143303:ENSG00000198400:ENSG00000027644:ENSG00000183621:ENSG00000107736:ENSG00000197136:ENSG00000213445:ENSG00000172977:ENSG00000172922:ENSG00000131620:ENSG00000165494:ENSG00000150672:ENSG00000186174:ENSG00000061987:ENSG00000206190:ENSG00000166501:ENSG00000099385:ENSG00000099381:ENSG00000151006:ENSG00000052344:ENSG00000178226…
DEG.twoside	Vagina	2611	40	0.379098	1	ENSG00000143079:ENSG00000134245:ENSG00000155363:ENSG00000143320:ENSG00000173338:ENSG00000137509:ENSG00000150672:ENSG00000177098:ENSG00000186174:ENSG00000110375:ENSG00000151715:ENSG00000182732:ENSG00000100604:ENSG00000127152:ENSG00000206190:ENSG00000166501:ENSG00000099365:ENSG00000052344:ENSG00000103490:ENSG00000169896:ENSG00000156885:ENSG00000140945:ENSG00000101574:ENSG00000080986:ENSG00000180739…
DEG.twoside	Whole_Blood	7620	118	0.188635	1	ENSG00000007341:ENSG00000155363:ENSG00000155366:ENSG00000143320:ENSG00000143303:ENSG00000143314:ENSG00000027869:ENSG00000183621:ENSG00000214688:ENSG00000107738:ENSG00000166295:ENSG00000166167:ENSG00000107872:ENSG00000168056:ENSG00000173465:ENSG00000213445:ENSG00000172922:ENSG00000168040:ENSG00000165494:ENSG00000160683:ENSG00000186174:ENSG00000186166:ENSG00000196655:ENSG00000137700:ENSG00000135655…

## Sheet: Gene-based test
Supplement File S2 – Gene-based test: The table presents the results of the gene-based test.
GENE	CHR	START	STOP	NSNPS	NPARAM	N	ZSTAT	P	SYMBOL
ENSG00000100354	22	40390821	40771812	771	37	129895	4.8527	6.0883e-07	TNRC6B	adjusted p <0.05
ENSG00000197746	10	73536055	73661126	552	44	129895	4.7861	8.5019e-07	PSAP	adjusted p <0.05
ENSG00000061987	12	62810597	63031363	711	38	129895	4.4709	3.8946e-06	MON2
ENSG00000134245	1	112959163	113112787	443	45	129895	4.3733	6.1178e-06	WNT2B
ENSG00000107738	10	73467316	73583255	417	57	129895	4.2482	1.0776e-05	C10orf54
ENSG00000165118	9	86513226	86621901	245	24	129895	4.1745	1.4933e-05	C9orf64
ENSG00000060718	1	103302023	103624052	1748	55	129895	4.163	1.5702e-05	COL11A1
ENSG00000135365	11	45910871	46192985	628	40	129895	4.0014	3.149e-05	PHF21A
ENSG00000237515	16	12945477	13374272	2030	155	129895	3.9965	3.2141e-05	SHISA9
ENSG00000123908	8	141501264	141695718	615	54	129895	3.9839	3.3897e-05	AGO2
ENSG00000107282	9	72002446	72337222	972	61	129895	3.9676	3.6297e-05	APBA1
ENSG00000070778	14	88892122	89071077	414	30	129895	3.9435	4.0151e-05	PTPN21
ENSG00000165905	11	45893172	45990647	197	28	129895	3.9395	4.0833e-05	GYLTL1B
ENSG00000121680	11	45891220	45990363	200	28	129895	3.9353	4.1543e-05	PEX16
ENSG00000221949	12	62955531	63047214	263	36	129895	3.8729	5.3781e-05	C12orf61
ENSG00000198851	11	118125260	118226890	362	29	129895	3.8416	6.1112e-05	CD3E
ENSG00000107736	10	73106691	73615702	1726	197	129895	3.84	6.1519e-05	CDH23
ENSG00000165119	9	86542998	86645569	232	23	129895	3.8336	6.3148e-05	HNRNPK
ENSG00000178966	9	86545626	86658985	265	25	129895	3.8294	6.4227e-05	RMI1
ENSG00000143079	1	112888803	113046078	438	35	129895	3.8194	6.6888e-05	CTTNBP2NL
ENSG00000006695	17	13922813	14151994	829	71	129895	3.8149	6.8132e-05	COX10
ENSG00000234776	11	45888085	45978833	175	31	129895	3.796	7.3529e-05	C11orf94
ENSG00000149573	11	118084118	118185251	407	28	129895	3.7705	8.1468e-05	MPZL2
ENSG00000175806	8	9861778	10326401	2404	105	129895	3.7502	8.8353e-05	MSRA
ENSG00000164142	4	152280368	152624784	985	27	129895	3.7487	8.8889e-05	FAM160A1
ENSG00000171467	6	43234872	43387216	393	45	129895	3.7387	9.2497e-05	ZNF318
ENSG00000160588	11	118057409	118173065	457	30	129895	3.67	0.00012127	MPZL3
ENSG00000100722	14	88979253	89119853	308	37	129895	3.6634	0.00012445	ZC3H14
ENSG00000114204	3	167119577	167246792	384	28	129895	3.6585	0.00012683	SERPINI2
ENSG00000165115	9	86411613	86586342	432	27	129895	3.6358	0.00013857	KIF27
ENSG00000059691	4	152551656	152732175	523	22	129895	3.6354	0.00013876	PET112
ENSG00000237541	6	32659119	32754992	2470	42	129895	3.6158	0.00014971	HLA-DQA2
ENSG00000108465	17	45995176	46099140	321	33	129895	3.5877	0.00016683	CDK5RAP3
ENSG00000174776	3	167156472	167421771	553	39	129895	3.5738	0.00017591	WDR49
ENSG00000214688	10	73431458	73547581	447	78	129895	3.5629	0.00018338	C10orf105
ENSG00000042317	14	88801268	88976694	431	31	129895	3.5374	0.00020208	SPATA7
ENSG00000115085	2	98280023	98396325	227	28	129895	3.534	0.00020468	ZAP70
ENSG00000146215	6	43227448	43326535	250	37	129895	3.5056	0.00022779	CRIP3
ENSG00000167183	17	45989333	46085244	289	30	129895	3.5039	0.00022921	PRR15L
ENSG00000147324	8	8600864	8801155	1147	60	129895	3.5007	0.00023206	MFHAS1
ENSG00000135355	6	90554188	90645839	362	50	129895	3.4877	0.00024362	GJA10
ENSG00000127152	14	99595624	99787861	493	85	129895	3.4847	0.00024634	BCL11B
ENSG00000143314	1	156667095	156761382	242	31	129895	3.4707	0.00025951	MRPL24
ENSG00000143321	1	156671899	156786717	304	33	129895	3.4699	0.00026032	HDGF
ENSG00000129167	11	17999111	18113973	257	19	129895	3.4627	0.00026737	TPH1
ENSG00000140678	16	31316455	31434318	285	28	129895	3.4613	0.00026879	ITGAX
ENSG00000180535	7	97790739	97882291	289	31	129895	3.4507	0.00027958	BHLHA15
ENSG00000198246	10	73029015	73163142	529	62	129895	3.4383	0.00029273	SLC29A3
ENSG00000124574	6	43345104	43458168	327	45	129895	3.416	0.0003178	ABCC10
ENSG00000075568	2	98332799	98662388	722	31	129895	3.4073	0.00032807	TMEM131
ENSG00000108187	10	70002417	70142806	537	22	129895	3.3993	0.00033778	PBLD
ENSG00000143294	1	156670402	156810607	398	38	129895	3.395	0.00034313	PRCC
ENSG00000139973	14	62403803	62608431	872	93	129895	3.3908	0.0003484	SYT16
ENSG00000087301	14	52857308	53069240	681	36	129895	3.3798	0.00036274	TXNDC16
ENSG00000104472	8	141471397	141567236	228	42	129895	3.3729	0.00037187	CHRAC1
ENSG00000110719	11	67756483	67858362	227	33	129895	3.3712	0.00037425	TCIRG1
ENSG00000226104	19	10701715	10792093	254	22	129895	3.369	0.00037714	AC011475.1
ENSG00000169900	16	31187283	31278680	84	11	129895	3.3654	0.00038214	PYDC1
ENSG00000129351	19	10714937	10843093	369	29	129895	3.3647	0.00038308	ILF3
ENSG00000143319	1	156651683	156748591	219	35	129895	3.3638	0.00038437	ISG20L2
ENSG00000110721	11	67780326	67938911	341	36	129895	3.3581	0.00039247	CHKA
ENSG00000006116	16	24216874	24414122	740	106	129895	3.357	0.00039401	CACNG3
ENSG00000007341	1	113026140	113213447	502	36	129895	3.3472	0.00040811	ST7L
ENSG00000177238	16	31175342	31276510	93	11	129895	3.3472	0.00040817	TRIM72
ENSG00000185565	3	115481235	117766095	8000	426	129895	3.3467	0.00040887	LSAMP
ENSG00000137509	11	82494544	82731626	704	42	129895	3.3389	0.00042052	PRCP
ENSG00000169896	16	31221311	31384213	341	21	129895	3.3279	0.00043744	ITGAM
ENSG00000179774	10	69950386	70041871	472	33	129895	3.3212	0.00044819	ATOH7
ENSG00000137204	6	43213432	43313276	276	40	129895	3.3168	0.00045525	SLC22A7
ENSG00000164715	7	97686197	97878945	659	36	129895	3.3037	0.00047716	LMTK2
ENSG00000143303	1	156648234	156746752	227	37	129895	3.2991	0.00048497	RRNAD1
ENSG00000253457	8	30446117	30543581	272	31	129895	3.2971	0.00048836	SMIM18
ENSG00000147439	8	22437931	22576661	402	39	129895	3.2902	0.0005006	BIN3
ENSG00000103490	16	31172806	31264771	73	10	129895	3.2847	0.0005104	PYCARD
ENSG00000089280	16	31141431	31243127	77	16	129895	3.2752	0.00052791	FUS
ENSG00000167118	9	131083598	131193015	239	24	129895	3.2682	0.00054111	URM1
ENSG00000232629	6	32683875	32781311	2013	30	129895	3.2652	0.00054703	HLA-DQB2
ENSG00000183324	15	73685499	73892355	490	39	129895	3.2636	0.00055011	C15orf60
ENSG00000186174	11	118724584	118846317	340	54	129895	3.2546	0.00056774	BCL9L
ENSG00000141431	18	31108579	31371156	847	51	129895	3.244	0.00058938	ASXL3
ENSG00000062650	10	88155013	88331572	568	32	129895	3.2229	0.00063447	WAPAL
ENSG00000248905	15	33017747	33536897	2584	184	129895	3.2213	0.00063813	FMN1
ENSG00000168079	8	27687399	27900244	953	88	129895	3.2199	0.0006412	SCARA5
ENSG00000189409	1	1517474	1610639	104	13	129895	3.2167	0.00064848	MMP23B
ENSG00000197265	8	30395835	30565768	427	43	129895	3.2063	0.00067232	GTF2E2
ENSG00000239900	22	40692507	40826467	255	26	129895	3.2037	0.00067848	ADSL
ENSG00000091844	6	153285594	153502384	803	42	129895	3.1993	0.00068886	RGS17
ENSG00000182307	8	146227764	146321416	235	8	129895	3.1915	0.00070768	C8orf33
ENSG00000103449	16	51129886	51235278	253	44	129895	3.19	0.00071145	SALL1
ENSG00000160654	11	118165059	118265876	261	29	129895	3.1854	0.00072282	CD3G
ENSG00000006534	11	67726048	67836744	235	36	129895	3.181	0.00073382	ALDH3B1
ENSG00000147601	8	73871099	74000357	363	37	129895	3.1763	0.00074581	TERF1
ENSG00000198734	1	169443404	169605826	623	54	129895	3.1697	0.00076296	F5
ENSG00000165490	11	82561017	82709319	443	35	129895	3.1657	0.00077366	C11orf82
ENSG00000110717	11	67748084	67844111	232	34	129895	3.1644	0.00077706	NDUFS8
ENSG00000182870	12	132640924	132955935	848	85	129895	3.1622	0.00078302	GALNT9
ENSG00000147419	8	27550835	27680170	547	23	129895	3.1593	0.00079069	CCDC25
ENSG00000167110	9	130978108	131088274	259	27	129895	3.1587	0.00079244	GOLGA2
ENSG00000175764	9	124544207	124905885	1509	89	129895	3.1586	0.00079278	TTLL11
ENSG00000164924	8	101888753	102015616	362	38	129895	3.158	0.00079417	YWHAZ
ENSG00000160683	11	118704475	118808508	323	45	129895	3.1555	0.00080104	CXCR5
ENSG00000110057	11	67718575	67822452	219	34	129895	3.1535	0.00080649	UNC93B1
ENSG00000171462	6	43378090	43474370	273	40	129895	3.149	0.00081905	DLK2
ENSG00000261359	16	31163206	31254773	61	11	129895	3.1425	0.00083766	C16orf98
ENSG00000100325	22	30144597	30284271	410	35	129895	3.1351	0.00085888	ASCC2
ENSG00000198055	5	176780205	176909902	207	31	129895	3.1251	0.00088864	GRK6
ENSG00000144354	2	174169548	174273725	434	64	129895	3.1122	0.00092848	CDCA7
ENSG00000171044	8	10713555	11108875	1548	51	129895	3.1022	0.00096035	XKR6
ENSG00000136527	3	185593694	185705924	354	45	129895	3.101	0.0009643	TRA2B
ENSG00000113240	5	177989665	178107616	476	45	129895	3.0989	0.00097132	CLK4
ENSG00000106399	7	7636149	7808238	880	65	129895	3.0971	0.00097716	RPA3
ENSG00000119509	9	102811538	103103282	771	26	129895	3.0928	0.00099144	INVS
ENSG00000111481	12	54644986	54785633	197	27	129895	3.0812	0.0010307	COPZ1
ENSG00000130413	11	8373418	8665836	1158	40	129895	3.079	0.0010384	STK33
ENSG00000223572	15	43935084	44031420	139	15	129895	3.0786	0.0010397	CKMT1A
ENSG00000129353	19	10663133	10795235	441	39	129895	3.0757	0.0010499	SLC44A2
ENSG00000167123	9	131124030	131239626	279	22	129895	3.0718	0.0010639	CERCAM
ENSG00000180998	14	52969866	53144431	498	39	129895	3.0663	0.0010837	GPR137C
ENSG00000108439	17	45968872	46065654	296	32	129895	3.0612	0.0011022	PNPO
ENSG00000168959	11	88197744	88849113	2379	72	129895	3.0584	0.0011127	GRM5
ENSG00000165521	14	89038775	89309096	658	37	129895	3.0581	0.0011136	EML5
ENSG00000171320	8	27579466	27710157	629	19	129895	3.0521	0.0011364	ESCO2
ENSG00000248333	1	1530603	1640473	129	18	129895	3.0518	0.0011374	CDK11B
ENSG00000119950	10	111917363	112087123	569	36	129895	3.0439	0.0011675	MXI1
ENSG00000166788	11	18051482	18177638	384	25	129895	3.0427	0.0011725	SAAL1
ENSG00000116489	1	113111795	113254241	349	31	129895	3.0406	0.0011804	CAPZA1
ENSG00000168078	8	27627137	27745612	629	23	129895	3.0343	0.0012054	PBK
ENSG00000178226	16	31110246	31211415	104	14	129895	3.0281	0.0012304	PRSS36
ENSG00000196176	6	25971907	26062278	290	34	129895	3.0237	0.0012484	HIST1H4A
ENSG00000131187	5	176789141	176886577	157	28	129895	3.0223	0.0012542	F12
ENSG00000005243	17	46063533	46165392	329	37	129895	3.021	0.0012597	COPZ2
ENSG00000183729	8	53800991	53893677	497	34	129895	3.0151	0.0012846	NPBWR1
ENSG00000198366	6	25970718	26061186	291	35	129895	3.0019	0.0013413	HIST1H3A
ENSG00000215346	8	10943980	11037745	414	35	129895	3.0016	0.0013426	AF131215.5
ENSG00000159348	1	202890997	202986408	310	43	129895	3.0016	0.0013428	CYB5R1
ENSG00000117020	1	243611535	244064381	838	41	129895	2.9961	0.0013672	AKT3
ENSG00000179094	17	8003790	8109824	340	40	129895	2.991	0.0013903	PER1
ENSG00000146216	6	43161418	43295997	394	53	129895	2.9907	0.0013917	TTBK1
ENSG00000167004	15	43988590	44105477	216	18	129895	2.9884	0.001402	PDIA3
ENSG00000138079	2	44452599	44588633	441	34	129895	2.9874	0.0014066	SLC3A1
ENSG00000103855	15	73926307	74046859	427	48	129895	2.9736	0.0014719	CD276
ENSG00000124610	6	25977260	26068040	292	34	129895	2.9725	0.001477	HIST1H1A
ENSG00000167531	12	48921467	49013849	273	26	129895	2.9706	0.0014861	LALBA
ENSG00000135486	12	54623977	54720872	122	20	129895	2.9681	0.001498	HNRNPA1
ENSG00000175854	9	130987658	131091269	236	24	129895	2.9646	0.0015154	SWI5
ENSG00000220205	17	8022467	8116864	317	33	129895	2.9643	0.001517	VAMP2
ENSG00000173214	6	111530551	111632370	304	36	129895	2.9632	0.0015223	KIAA1919
ENSG00000096746	10	70040931	70142948	345	21	129895	2.9598	0.0015394	HNRNPH3
ENSG00000263620	17	8014134	8116293	334	36	129895	2.9547	0.0015651	RP11-599B13.6
ENSG00000169180	16	28069300	28273241	311	14	129895	2.9535	0.0015711	XPO6
ENSG00000169181	16	27758850	28124830	1167	133	129895	2.9518	0.0015796	GSG1L
ENSG00000242866	15	43851596	44060458	292	18	129895	2.9506	0.0015858	STRC
ENSG00000179029	17	8036555	8129717	298	28	129895	2.9505	0.0015862	TMEM107
ENSG00000184076	22	30113358	30206402	313	26	129895	2.9445	0.0016176	UQCR10
ENSG00000125945	1	23645941	23745935	239	29	129895	2.9407	0.0016375	ZNF436
ENSG00000214285	10	129297613	129390935	523	48	129895	2.9403	0.0016393	NPS
ENSG00000158941	8	22412145	22519027	297	28	129895	2.9361	0.0016617	CCAR2
ENSG00000249087	1	23645490	23738332	222	26	129895	2.9337	0.0016745	C1orf213
ENSG00000114742	3	39043489	39178155	533	30	129895	2.9299	0.0016954	WDR48
ENSG00000165923	11	47641143	47786941	279	22	129895	2.9233	0.0017319	AGBL2
ENSG00000109919	11	47598867	47714175	184	21	129895	2.9218	0.0017402	MTCH2
ENSG00000006114	17	35834900	36019544	381	44	129895	2.9209	0.001745	SYNRG
ENSG00000104687	8	30495583	30635443	448	35	129895	2.9198	0.001751	GSR
ENSG00000113758	5	176843609	176951402	156	24	129895	2.9188	0.0017567	DBN1
ENSG00000196544	17	8051652	8143564	289	28	129895	2.9177	0.0017632	C17orf59
ENSG00000166762	15	43880701	44010316	187	14	129895	2.9159	0.0017733	CATSPER2
ENSG00000157110	8	30191944	30469778	720	54	129895	2.9151	0.001778	RBPMS
ENSG00000163444	1	202926514	203033976	313	52	129895	2.9111	0.0018007	TMEM183A
ENSG00000131188	5	176823446	176923283	143	21	129895	2.9088	0.0018139	PRR7
ENSG00000196570	5	176787108	176877637	148	27	129895	2.9072	0.0018233	PFN3
ENSG00000089902	14	103008998	103236913	764	34	129895	2.9052	0.0018352	RCOR1
ENSG00000027869	1	156736035	156836654	270	29	129895	2.9046	0.0018383	SH2D2A
ENSG00000197530	1	1500795	1605990	146	21	129895	2.9016	0.0018565	MIB2
ENSG00000140264	15	44019285	44134787	216	16	129895	2.8985	0.0018745	SERF2
ENSG00000242028	15	44038340	44135241	178	14	129895	2.896	0.0018899	HYPK
ENSG00000269367	12	42574050	42668075	213	22	129895	2.8899	0.0019269	AC020629.1
ENSG00000262560	15	44024815	44141331	218	16	129895	2.8892	0.0019309	RP11-296A16.1
ENSG00000187837	6	26015968	26106699	334	34	129895	2.8852	0.0019558	HIST1H1C
ENSG00000117625	1	211381719	211529727	540	36	129895	2.8843	0.0019617	RCOR3
ENSG00000124529	6	25987124	26077480	308	33	129895	2.884	0.001963	HIST1H4B
ENSG00000241852	8	22407114	22501663	267	28	129895	2.882	0.0019756	C8orf58
ENSG00000179388	8	22505172	22600815	275	40	129895	2.8794	0.0019923	EGR3
ENSG00000184716	15	44046360	44142419	173	14	129895	2.8792	0.0019937	SERINC4
ENSG00000125107	16	58513855	58713790	701	37	129895	2.879	0.0019947	CNOT1
ENSG00000121653	11	45857202	45968016	249	38	129895	2.8771	0.0020069	MAPK8IP1
ENSG00000197872	2	16690727	16897599	658	69	129895	2.8763	0.0020121	FAM49A
ENSG00000109920	11	47698072	47838995	313	22	129895	2.8741	0.0020257	FNBP4
ENSG00000268488	15	44035041	44125231	171	14	129895	2.874	0.0020269	AC018512.1
ENSG00000100359	22	40716595	40846293	250	22	129895	2.872	0.0020394	SGSM3
ENSG00000151276	3	65299200	66074509	2925	237	129895	2.8715	0.0020424	MAGI1
ENSG00000119953	10	112010488	112114709	348	37	129895	2.8698	0.0020534	SMNDC1
ENSG00000204435	6	31583013	31678120	307	42	129895	2.8678	0.0020666	CSNK2B
ENSG00000124693	6	25991817	26082288	319	33	129895	2.8659	0.0020793	HIST1H3B
ENSG00000198959	20	36716863	36844980	352	39	129895	2.864	0.0020916	TGM2
ENSG00000165650	10	119000000	119184978	579	28	129895	2.8617	0.0021069	PDZD8
ENSG00000204444	6	31570193	31665987	317	44	129895	2.8598	0.0021198	APOM
ENSG00000114670	3	130695694	131109309	1156	42	129895	2.859	0.002125	NEK11
ENSG00000143320	1	156629398	156725608	202	37	129895	2.8585	0.0021286	CRABP2
ENSG00000137259	6	25993320	26083796	318	33	129895	2.8572	0.0021372	HIST1H2AB
ENSG00000125944	1	23590264	23720829	263	27	129895	2.857	0.0021381	HNRNPR
ENSG00000128886	15	44024798	44119741	179	15	129895	2.8565	0.0021415	ELL3
ENSG00000169902	7	65620186	65925530	760	24	129895	2.855	0.0021519	TPST1
ENSG00000204463	6	31566805	31670482	340	47	129895	2.8512	0.0021775	BAG6
ENSG00000196532	6	25995639	26086097	322	33	129895	2.849	0.0021931	HIST1H3C
ENSG00000117448	1	45966215	46075721	270	21	129895	2.8478	0.0022012	AKR1A1
ENSG00000167286	11	118169669	118263459	235	28	129895	2.8463	0.0022115	CD3D
ENSG00000214891	11	49035266	49130664	408	23	129895	2.8439	0.0022282	TRIM64C
ENSG00000231880	11	47549277	47639823	146	24	129895	2.8437	0.0022294	KBTBD4
ENSG00000204439	6	31586075	31678549	293	41	129895	2.8425	0.0022379	C6orf47
ENSG00000169764	2	64018074	64158696	426	49	129895	2.8418	0.0022431	UGP2
ENSG00000010704	6	26037509	26138571	383	37	129895	2.8382	0.0022685	HFE
ENSG00000170075	1	202041986	202142720	368	61	129895	2.8377	0.002272	GPR37L1
ENSG00000263020	6	31583879	31681323	307	41	129895	2.8373	0.002275	CSNK2B-LY6G5B-1181
ENSG00000248235	8	22396787	22499597	281	31	129895	2.837	0.0022773	AC037459.4
ENSG00000052344	16	31102756	31197083	110	14	129895	2.8364	0.002281	PRSS8
ENSG00000179111	17	7983908	8077410	293	47	129895	2.8358	0.0022853	HES7
ENSG00000133477	22	40340953	40479533	184	26	129895	2.8355	0.0022876	FAM83F
ENSG00000140259	15	44056690	44167000	201	15	129895	2.834	0.0022983	MFAP1
ENSG00000107614	10	17144253	17294053	555	28	129895	2.8339	0.0022994	TRDMT1
ENSG00000158246	1	27291511	27389327	183	18	129895	2.8235	0.0023751	FAM46B
ENSG00000196226	6	26003455	26093885	321	33	129895	2.8224	0.0023834	HIST1H2BB
ENSG00000198780	5	74033399	74212776	410	24	129895	2.8209	0.0023941	FAM169A
ENSG00000101203	20	61874538	62006203	661	63	129895	2.8207	0.0023961	COL20A1
ENSG00000120913	8	22385792	22495538	296	34	129895	2.8115	0.0024657	PDLIM2
ENSG00000155363	1	113165763	113283368	282	41	129895	2.8088	0.0024867	MOV10
ENSG00000126246	19	36190058	36283354	271	30	129895	2.8068	0.0025017	IGFLR1
ENSG00000172292	2	169262372	169671644	1427	117	129895	2.8018	0.0025411	CERS6
ENSG00000139168	12	42665880	42769920	330	19	129895	2.8008	0.002549	ZCRB1
ENSG00000267796	19	36189262	36285420	274	30	129895	2.797	0.0025786	LIN37
ENSG00000113578	5	141931743	142127617	650	89	129895	2.7967	0.0025816	FGF1
ENSG00000197061	6	26054104	26144518	332	34	129895	2.7951	0.0025946	HIST1H4C
ENSG00000114554	3	126657437	126796235	506	34	129895	2.7941	0.002602	PLXNA1
ENSG00000114745	3	39098150	39199854	373	37	129895	2.7928	0.0026126	GORASP1
ENSG00000203880	20	62837094	62966855	276	42	129895	2.7909	0.0026278	PCMTD2
ENSG00000197903	6	27066073	27164619	257	36	129895	2.7886	0.0026465	HIST1H2BK
ENSG00000161326	17	35799937	35913603	329	32	129895	2.7857	0.0026709	DUSP14
ENSG00000184608	8	11175911	11336167	778	45	129895	2.7828	0.0026942	C8orf12
ENSG00000132646	20	5055599	5157272	300	26	129895	2.7823	0.0026989	PCNA
ENSG00000063322	19	39831943	39931277	275	39	129895	2.7802	0.002716	MED29
ENSG00000240053	6	31587944	31681553	288	40	129895	2.7776	0.0027382	LY6G5B
ENSG00000204438	6	31589006	31684060	290	40	129895	2.7764	0.0027486	GPANK1
ENSG00000184825	6	27064861	27155317	215	34	129895	2.7748	0.0027621	HIST1H2AH
ENSG00000051825	12	123596867	123778561	619	25	129895	2.7745	0.0027644	MPHOSPH9
ENSG00000187068	3	184755838	184920802	637	33	129895	2.7733	0.0027748	C3orf70
ENSG00000168026	3	39099152	39220394	451	46	129895	2.7733	0.0027749	TTC21A
ENSG00000030066	11	47759639	47920107	344	22	129895	2.7719	0.0027866	NUP160
ENSG00000267120	19	36190153	36286333	278	30	129895	2.7709	0.0027948	AD000671.6
ENSG00000106976	9	130915658	131057527	334	37	129895	2.7679	0.0028211	DNM1
ENSG00000177058	5	54881673	55119022	1298	42	129895	2.7671	0.0028279	SLC38A9
ENSG00000198169	8	145906298	146031802	278	25	129895	2.7658	0.0028392	ZNF251
ENSG00000213906	14	24724940	24821259	302	33	129895	2.7654	0.0028429	LTB4R2
ENSG00000272658	14	24728161	24821252	297	32	129895	2.7645	0.0028507	LTB4R2
ENSG00000161265	19	36193365	36286346	268	29	129895	2.7643	0.0028524	U2AF1L4
ENSG00000123444	11	47553749	47650567	156	25	129895	2.764	0.0028552	KBTBD4
ENSG00000267941	7	65889543	65980709	282	21	129895	2.7632	0.0028617	AC008267.1
ENSG00000196943	14	24719068	24818330	308	35	129895	2.7613	0.002879	NOP9
ENSG00000188223	19	36186579	36285420	280	30	129895	2.7607	0.0028836	AC002398.9
ENSG00000157379	14	24719804	24819039	309	35	129895	2.7596	0.0028935	DHRS1
ENSG00000173349	2	128408597	128501385	322	36	129895	2.7594	0.0028958	SFT2D3
ENSG00000092470	15	44069161	44200617	232	18	129895	2.758	0.0029075	WDR76
ENSG00000164542	7	36323830	36479734	574	51	129895	2.7567	0.0029191	KIAA0895
ENSG00000110536	11	47536982	47635013	156	25	129895	2.753	0.0029525	PTPMT1
ENSG00000156642	15	73812355	73976475	408	37	129895	2.7509	0.0029713	NPTN
ENSG00000122507	7	33118856	33685680	2027	78	129895	2.7493	0.0029861	BBS9
ENSG00000221840	11	51371378	51462448	606	25	129895	2.7485	0.0029936	OR4A5
ENSG00000237289	15	43835252	43937099	134	12	129895	2.7484	0.0029945	CKMT1B
ENSG00000006712	19	39836492	39931835	267	39	129895	2.7457	0.0030189	PAF1
ENSG00000182389	2	152649290	153005593	963	55	129895	2.7455	0.0030212	CACNB4
ENSG00000100319	22	30086945	30213000	399	35	129895	2.7443	0.0030321	ZMAT5
ENSG00000253368	1	27270198	27367389	153	18	129895	2.743	0.0030436	TRNP1
ENSG00000143952	2	64079280	64296206	839	49	129895	2.7429	0.0030445	VPS54
ENSG00000198585	3	131050515	131147674	364	25	129895	2.7405	0.0030669	NUDT16
ENSG00000184486	6	99232580	99326660	335	39	129895	2.7401	0.0030713	POU3F2
ENSG00000111962	6	149018464	149438126	1399	150	129895	2.7315	0.0031524	UST
ENSG00000003137	2	72316367	72425167	289	35	129895	2.7299	0.0031678	CYP26B1
ENSG00000112343	6	25913030	26027384	415	35	129895	2.7291	0.0031751	TRIM38
ENSG00000112195	6	41118015	41218932	445	44	129895	2.7266	0.0031991	TREML2
ENSG00000198339	6	27057076	27148418	201	33	129895	2.7227	0.0032378	HIST1H4I
ENSG00000136573	8	11301510	11462113	878	58	129895	2.7219	0.0032454	BLK
ENSG00000213281	1	115207090	115309515	261	33	129895	2.719	0.0032744	NRAS
ENSG00000189099	4	152148323	152252605	385	27	129895	2.7178	0.0032862	PRSS48
ENSG00000060642	1	27063963	27164889	154	15	129895	2.7177	0.0032866	PIGV
ENSG00000027697	6	137478621	137590586	261	37	129895	2.7161	0.0033028	IFNGR1
ENSG00000141837	19	13277256	13784804	1894	211	129895	2.7148	0.0033163	CACNA1A
ENSG00000089063	20	5040486	5143749	283	22	129895	2.7144	0.0033195	TMEM230
ENSG00000204394	6	31705295	31813730	308	53	129895	2.7133	0.0033312	VARS
ENSG00000150907	13	41089804	41290734	549	38	129895	2.7119	0.0033449	FOXO1
ENSG00000257040	14	72416191	72508326	488	40	129895	2.7112	0.0033522	AC005477.1
ENSG00000188056	6	41146062	41246620	529	40	129895	2.7089	0.0033749	TREML4
ENSG00000152670	5	54983845	55152985	688	37	129895	2.7074	0.0033905	DDX4
ENSG00000123405	12	54645895	54744905	122	18	129895	2.7072	0.0033926	NFE2
ENSG00000173575	15	93376526	93611237	855	72	129895	2.7069	0.003396	CHD2
ENSG00000179134	19	39783036	39916350	343	34	129895	2.7051	0.0034146	SAMD4B
ENSG00000086827	11	113563909	113694533	489	43	129895	2.7049	0.0034165	ZW10
ENSG00000140262	15	57160821	57631479	1425	36	129895	2.7046	0.0034194	TCF12
ENSG00000241258	7	65529591	65659555	389	23	129895	2.704	0.0034256	CRCP
ENSG00000112159	6	90312218	90579442	770	45	129895	2.7029	0.0034364	MDN1
ENSG00000144791	3	45546886	45767830	851	43	129895	2.7009	0.0034574	LIMD1
ENSG00000213023	19	51084564	51221651	325	58	129895	2.6998	0.0034685	SYT3
ENSG00000116748	1	115175719	115288239	302	38	129895	2.6987	0.003481	AMPD1
ENSG00000223510	17	14098990	14190179	354	44	129895	2.6958	0.003511	CDRT15
ENSG00000117450	1	45936708	46038719	279	18	129895	2.6949	0.00352	PRDX1
ENSG00000115946	2	68334976	68443370	252	20	129895	2.6939	0.0035307	PNO1
ENSG00000221823	2	68365989	68533369	368	24	129895	2.6929	0.0035417	PPP3R1
ENSG00000187475	6	26067640	26158364	313	34	129895	2.6925	0.0035461	HIST1H1T
ENSG00000205155	19	36186015	36277911	264	29	129895	2.6884	0.0035895	PSENEN
ENSG00000134283	12	42582249	42893517	936	35	129895	2.6863	0.0036124	PPHLN1
ENSG00000138032	2	44345108	44511523	496	42	129895	2.6861	0.0036142	PPM1B
ENSG00000164346	5	74012817	74112737	243	17	129895	2.6856	0.0036197	NSA2
ENSG00000196666	11	47558198	47650746	143	24	129895	2.6854	0.0036224	FAM180B
ENSG00000180205	20	44196578	44309907	602	27	129895	2.6851	0.0036258	WFDC9
ENSG00000167685	19	56593968	56712262	492	53	129895	2.6838	0.003639	ZNF444
ENSG00000082512	1	211449957	211588288	463	44	129895	2.6831	0.0036476	TRAF5
ENSG00000206531	3	112494556	112615703	628	39	129895	2.6793	0.0036883	CD200R1L
ENSG00000048028	11	113628596	113796292	511	37	129895	2.679	0.0036922	USP28
ENSG00000213619	11	47536888	47646114	169	26	129895	2.6786	0.0036967	NDUFS3
ENSG00000158497	5	143141726	143240284	446	36	129895	2.6774	0.0037094	HMHB1
ENSG00000141668	18	70163915	70355756	629	59	129895	2.6761	0.0037245	CBLN2
ENSG00000161682	17	42390583	42491243	183	30	129895	2.6757	0.0037286	FAM171A2
ENSG00000015153	12	42510906	42682151	406	33	129895	2.6754	0.0037316	YAF2
ENSG00000166828	16	23144036	23268204	468	35	129895	2.6739	0.0037492	SCNN1G
ENSG00000147614	8	86949552	87206457	774	37	129895	2.6732	0.0037571	ATP6V0D2
ENSG00000058866	3	185783457	186130026	879	138	129895	2.6723	0.0037661	DGKG
ENSG00000213903	14	24730656	24827242	326	34	129895	2.6715	0.003776	LTB4R
ENSG00000273398	2	68318370	68538362	467	32	129895	2.6714	0.003777	RP11-474G23.1
ENSG00000180573	6	26074373	26179344	320	38	129895	2.6701	0.003791	HIST1H2AC
ENSG00000124635	6	27053676	27150541	214	33	129895	2.6698	0.0037953	HIST1H2BJ
ENSG00000138078	2	44503420	44639001	471	30	129895	2.6693	0.0038001	PREPL
ENSG00000057657	6	106484195	106597814	315	47	129895	2.666	0.0038376	PRDM1
ENSG00000228607	11	113600469	113691222	309	31	129895	2.6657	0.0038419	CLDN25
ENSG00000136603	3	170025466	170154623	426	35	129895	2.6652	0.0038467	SKIL
ENSG00000204392	6	31725173	31824761	317	55	129895	2.6642	0.0038587	LSM2
ENSG00000103404	16	23032727	23210591	605	23	129895	2.663	0.0038726	USP31
ENSG00000029559	4	88670733	88773074	474	50	129895	2.6626	0.0038775	IBSP
ENSG00000133706	5	145452601	145612223	578	11	129895	2.6625	0.0038782	LARS
ENSG00000149182	11	47145848	47248676	209	22	129895	2.6621	0.0038827	ARFGAP2
ENSG00000137221	6	43395261	43514294	278	33	129895	2.6604	0.0039026	TJAP1
ENSG00000163751	3	148533043	148654983	505	49	129895	2.6588	0.0039211	CPA3
ENSG00000115306	2	54633422	54936812	1148	55	129895	2.6566	0.003947	SPTBN1
ENSG00000112077	6	49532871	49654552	532	31	129895	2.6509	0.0040139	RHAG
ENSG00000163297	4	80782303	81096608	920	63	129895	2.649	0.0040363	ANTXR2
ENSG00000204428	6	31604461	31701817	268	38	129895	2.6483	0.004045	LY6G5C
ENSG00000101745	18	9086226	9325983	849	39	129895	2.646	0.004073	ANKRD12
ENSG00000180596	6	26075101	26174154	305	36	129895	2.6447	0.0040882	HIST1H2BC
ENSG00000164347	5	73977029	74113196	391	29	129895	2.6418	0.0041236	GFM2
ENSG00000255152	6	31657797	31772628	280	46	129895	2.6413	0.0041291	MSH5-SAPCD1
ENSG00000204410	6	31657725	31772622	281	46	129895	2.6407	0.0041372	MSH5
ENSG00000228727	6	31680576	31772628	221	42	129895	2.6399	0.004146	SAPCD1
ENSG00000204387	6	31752385	31847541	338	58	129895	2.6398	0.0041483	C6orf48
ENSG00000167088	18	19142228	19250417	168	12	129895	2.6372	0.0041803	SNRPD1
ENSG00000243667	2	68310068	68434692	262	25	129895	2.6356	0.0041989	WDR92
ENSG00000136305	14	24734302	24830636	327	34	129895	2.6351	0.0042058	CIDEB
ENSG00000020633	1	25186002	25341612	528	60	129895	2.6346	0.0042115	RUNX3
ENSG00000234511	5	169609451	169719579	357	60	129895	2.6343	0.0042162	C5orf58
ENSG00000249319	7	65502756	65657228	467	26	129895	2.6287	0.0042862	AC068533.7
ENSG00000198400	1	156735432	156891642	439	54	129895	2.6274	0.0043014	NTRK1
ENSG00000094916	12	54584724	54723886	212	31	129895	2.6257	0.0043232	CBX5
ENSG00000219545	7	7630342	8083689	2127	190	129895	2.6251	0.0043306	RPA3-AS1
ENSG00000204389	6	31733291	31825723	299	53	129895	2.6231	0.0043562	HSPA1A
ENSG00000171298	17	78025355	78133678	598	41	129895	2.6218	0.0043737	GAA
ENSG00000204388	6	31745512	31838031	307	53	129895	2.6204	0.0043907	HSPA1B
ENSG00000141933	19	457299	559654	539	83	129895	2.6157	0.0044526	TPGS1
ENSG00000165912	11	47159076	47257994	219	25	129895	2.6153	0.004458	PACSIN3
ENSG00000204390	6	31737396	31833437	302	52	129895	2.6142	0.0044712	HSPA1L
ENSG00000180305	20	44208165	44299835	526	26	129895	2.6141	0.0044733	WFDC10A
ENSG00000172568	5	156728608	156822729	377	27	129895	2.614	0.0044741	FNDC9
ENSG00000152556	12	48448922	48580187	407	29	129895	2.613	0.0044873	PFKM
ENSG00000100558	14	67813700	67928917	398	42	129895	2.6127	0.0044916	PLEK2
ENSG00000156886	16	31354633	31477826	222	33	129895	2.6122	0.0044987	ITGAD
ENSG00000136709	2	128418596	128618761	735	45	129895	2.6109	0.0045158	WDR33
ENSG00000169813	10	43841065	43954614	461	34	129895	2.609	0.0045399	HNRNPF
ENSG00000153064	4	102282443	103035969	2447	123	129895	2.6088	0.0045431	BANK1
ENSG00000167595	19	36199044	36301930	287	32	129895	2.6065	0.0045735	C19orf55
ENSG00000173261	5	145423949	145533932	371	11	129895	2.6031	0.0046197	PLAC8L1
ENSG00000005961	17	42409548	42516873	190	22	129895	2.6024	0.0046291	ITGA2B
ENSG00000204396	6	31693367	31795108	250	48	129895	2.6023	0.0046305	VWA7
ENSG00000034152	17	21137984	21258552	206	36	129895	2.6021	0.0046321	MAP2K3
ENSG00000166436	11	8593584	8743413	491	46	129895	2.6017	0.0046375	TRIM66
ENSG00000088854	20	3189951	3438272	1076	33	129895	2.6014	0.0046426	C20orf194
ENSG00000163743	4	76364247	76489974	384	31	129895	2.6009	0.0046494	RCHY1
ENSG00000166501	16	23797322	24271932	1674	139	129895	2.6007	0.0046517	PRKCB
ENSG00000009307	1	115219534	115351297	304	39	129895	2.5999	0.0046624	CSDE1
ENSG00000187612	11	55641126	55732058	661	11	129895	2.5999	0.004663	OR5W2
ENSG00000167182	17	45923516	46046323	375	40	129895	2.599	0.0046746	SP2
ENSG00000183248	19	7893605	7989326	308	36	129895	2.5988	0.0046774	CTD-3193O13.9
ENSG00000158901	20	44139792	44257965	710	27	129895	2.5987	0.0046794	WFDC8
ENSG00000211456	3	45680548	45826916	561	24	129895	2.5978	0.0046916	SACM1L
ENSG00000130921	12	123667463	123782506	436	25	129895	2.5957	0.0047201	C12orf65
ENSG00000112394	6	111358781	111592397	582	45	129895	2.5942	0.0047409	SLC16A10
ENSG00000140265	15	43610370	43713223	243	16	129895	2.5937	0.004748	ZSCAN29
ENSG00000167635	19	36655504	36769676	393	26	129895	2.5914	0.0047793	ZNF146
ENSG00000108264	17	35716965	35879835	467	36	129895	2.59	0.0047981	TADA2A
ENSG00000100220	22	32743569	32858242	701	57	129895	2.59	0.0047981	RTCB
ENSG00000198570	1	211609864	211716259	577	44	129895	2.5899	0.0048006	RD3
ENSG00000115073	2	98232431	98330570	144	18	129895	2.5887	0.004817	ACTR1B
ENSG00000104856	19	45454688	45581452	328	37	129895	2.5885	0.0048198	RELB
ENSG00000183578	15	51308795	51447473	358	39	129895	2.5862	0.0048515	TNFAIP8L3
ENSG00000112182	6	90596248	91056627	1086	114	129895	2.5856	0.0048608	BACH2
ENSG00000099385	16	30804947	30956281	199	16	129895	2.5854	0.0048634	BCL7C
ENSG00000171723	14	66924125	67688520	2872	25	129895	2.5853	0.0048642	GPHN
ENSG00000172247	11	47571216	47666211	130	22	129895	2.5844	0.0048777	C1QTNF4
ENSG00000129158	11	17769595	18084709	720	72	129895	2.5841	0.0048817	SERGEF
ENSG00000128791	18	9284765	9442418	632	47	129895	2.5837	0.004888	TWSG1
ENSG00000107731	10	72922327	73102621	652	78	129895	2.5836	0.0048894	UNC5B
ENSG00000170852	7	32867784	32983743	334	33	129895	2.5802	0.0049367	KBTBD2
ENSG00000114686	3	131141056	131271827	358	43	129895	2.58	0.0049398	MRPL3
ENSG00000136811	9	131167465	131303571	312	16	129895	2.5791	0.0049528	ODF2
ENSG00000167825	11	55662932	55753876	775	9	129895	2.5761	0.0049965	OR5I1
ENSG00000149133	11	55721157	55812101	827	11	129895	2.5754	0.0050064	OR5F1
ENSG00000023318	9	102701461	102911322	465	30	129895	2.5725	0.0050478	ERP44
ENSG00000112337	6	25872982	25980946	425	35	129895	2.5718	0.0050582	SLC17A2
ENSG00000138622	15	73572200	73711605	400	55	129895	2.5718	0.0050584	HCN4
ENSG00000204469	6	31538497	31645548	419	67	129895	2.5714	0.0050646	PRRC2A
ENSG00000168781	15	43785660	43932430	207	17	129895	2.571	0.0050707	PPIP5K1
ENSG00000205853	22	32715893	32828039	784	47	129895	2.5692	0.0050969	RFPL3S
ENSG00000004776	19	36205469	36298980	261	29	129895	2.5674	0.0051228	HSPB6
ENSG00000204424	6	31624640	31725581	247	37	129895	2.5662	0.0051413	LY6G6F
ENSG00000125449	17	73056047	73166360	387	43	129895	2.5641	0.005172	ARMC7
ENSG00000170442	12	52593084	52742947	665	52	129895	2.5627	0.0051937	KRT86
ENSG00000079387	12	48396681	48550091	503	26	129895	2.5622	0.0052006	SENP1
ENSG00000269071	5	138802108	138892506	97	18	129895	2.5616	0.005209	AC138517.1
ENSG00000250641	6	31624681	31725695	248	37	129895	2.5579	0.0052656	MEGT1
ENSG00000157782	12	121028355	121145127	455	60	129895	2.5572	0.0052754	CABP1
ENSG00000142409	19	56558732	56682649	526	51	129895	2.5572	0.0052759	ZNF787
ENSG00000189159	17	73091343	73214376	364	36	129895	2.5565	0.0052861	HN1
ENSG00000154447	4	169975407	170242256	739	58	129895	2.5559	0.0052959	SH3RF1
ENSG00000148057	9	86187964	86299045	341	37	129895	2.554	0.0053248	IDNK
ENSG00000158104	12	122237433	122351502	280	26	129895	2.5532	0.0053366	HPD
ENSG00000137502	11	82644175	82832965	545	41	129895	2.5522	0.005352	RAB30
ENSG00000135940	2	98212503	98304846	116	11	129895	2.5512	0.0053683	COX5B
ENSG00000175087	1	26387664	26492034	271	11	129895	2.5511	0.0053695	PDIK1L
ENSG00000244405	3	185724097	185878107	384	48	129895	2.5505	0.005378	ETV5
ENSG00000166167	10	103063820	103357078	811	33	129895	2.5496	0.0053923	BTRC
ENSG00000196378	8	145958499	146062730	298	18	129895	2.5489	0.0054032	ZNF34
ENSG00000137767	15	45873346	46023492	570	51	129895	2.5472	0.0054292	SQRDL
ENSG00000105778	7	32485038	33118516	2661	60	129895	2.5466	0.0054387	AVL9
ENSG00000075239	11	107942243	108058503	267	31	129895	2.5465	0.00544	ACAT1
ENSG00000134198	1	115550632	115682121	555	39	129895	2.5459	0.0054496	TSPAN2
ENSG00000249008	4	178123693	178219927	357	45	129895	2.5457	0.0054525	RP11-487E13.1
ENSG00000131374	3	17158654	18536309	3854	97	129895	2.5449	0.0054648	TBC1D5
ENSG00000183793	16	15417516	15524904	158	26	129895	2.5433	0.00549	NPIPA5
ENSG00000181790	8	143480791	143666370	729	64	129895	2.5412	0.0055238	BAI1
ENSG00000169696	17	79884683	80015282	330	36	129895	2.5411	0.0055258	ASPSCR1
ENSG00000197323	1	114895399	115103781	617	34	129895	2.5399	0.005544	TRIM33
ENSG00000149177	11	47952113	48229670	666	36	129895	2.5398	0.0055461	PTPRJ
ENSG00000132780	1	45999518	46124566	305	19	129895	2.5392	0.0055558	NASP
ENSG00000183347	1	89779617	89892020	428	35	129895	2.538	0.0055748	GBP6
ENSG00000174970	11	55694975	55785990	748	11	129895	2.5379	0.0055766	OR10AG1
ENSG00000204386	6	31785436	31880683	356	65	129895	2.5363	0.005601	NEU1
ENSG00000022355	5	161224197	161366975	476	41	129895	2.536	0.0056061	GABRA1
ENSG00000153822	17	67999570	68171749	505	27	129895	2.5333	0.0056493	KCNJ16
ENSG00000164690	7	155552680	155654967	377	58	129895	2.5317	0.0056754	SHH
ENSG00000171877	15	44122962	44537450	759	36	129895	2.5316	0.0056764	FRMD5
ENSG00000103037	16	58499383	58594431	269	33	129895	2.5305	0.0056947	SETD6
ENSG00000148337	9	130888343	131016662	270	30	129895	2.5305	0.0056952	CIZ1
ENSG00000144339	2	192773769	193110435	698	78	129895	2.528	0.0057351	TMEFF2
ENSG00000172717	14	67606110	67735267	466	27	129895	2.527	0.0057526	FAM71D
ENSG00000196787	6	27050832	27143070	208	33	129895	2.5265	0.0057598	HIST1H2AG
ENSG00000213339	19	10762106	10864113	302	24	129895	2.5262	0.005765	QTRT1
ENSG00000172159	9	85817905	86203461	1669	127	129895	2.5259	0.00577	FRMD3
ENSG00000204427	6	31614726	31721221	269	40	129895	2.5218	0.0058379	ABHD16A
ENSG00000100360	22	37114246	37222300	318	44	129895	2.5218	0.0058384	IFT27
ENSG00000150244	11	54979658	55078595	564	23	129895	2.5216	0.0058414	TRIM48
ENSG00000140718	16	53687875	54195853	1660	145	129895	2.5193	0.005879	FTO
ENSG00000126522	7	65490785	65598545	312	23	129895	2.5183	0.0058963	ASL
ENSG00000168356	3	38847260	39042052	674	43	129895	2.5173	0.0059131	SCN11A
ENSG00000204422	6	31614739	31731849	290	41	129895	2.517	0.0059186	XXbac-BPG32J3.20
ENSG00000186350	9	137158944	137372431	755	65	129895	2.5169	0.0059196	RXRA
ENSG00000049860	5	73885848	74058472	504	52	129895	2.5169	0.0059203	HEXB
ENSG00000149179	11	46908240	47225936	542	26	129895	2.5168	0.0059209	C11orf49
ENSG00000137822	15	43611419	43739293	300	18	129895	2.5153	0.0059458	TUBGCP4
ENSG00000104853	19	45407842	45536599	359	36	129895	2.5153	0.0059467	CLPTM1
ENSG00000103510	16	31077075	31182714	139	14	129895	2.5138	0.0059717	KAT8
ENSG00000137819	15	69541286	69740119	522	35	129895	2.5136	0.0059749	PAQR5
ENSG00000169738	17	79953012	80045608	240	39	129895	2.5121	0.0060016	DCXR
ENSG00000163687	3	58137984	58250424	419	41	129895	2.5116	0.0060089	DNASE1L3
ENSG00000139718	12	122192086	122310562	334	32	129895	2.5101	0.0060346	SETD1B
ENSG00000169727	17	79958567	80055346	262	44	129895	2.5097	0.0060412	GPS1
ENSG00000135914	2	231932944	232039832	186	21	129895	2.5094	0.0060462	HTR2B
ENSG00000152430	2	198551603	198701486	305	23	129895	2.5084	0.0060646	BOLL
ENSG00000181785	11	55747895	55838869	770	11	129895	2.5083	0.0060665	OR5AS1
ENSG00000167114	9	131052925	131163749	266	24	129895	2.5076	0.0060773	SLC27A4
ENSG00000260170	15	45829549	46008512	563	46	129895	2.5075	0.0060793	RP11-96O20.4
ENSG00000061794	12	27813706	27949228	371	32	129895	2.5072	0.0060844	MRPS35
ENSG00000273079	12	13653165	14183053	2056	151	129895	2.5071	0.0060855	GRIN2B
ENSG00000184178	4	53699149	54282242	1869	101	129895	2.5058	0.0061084	SCFD2
ENSG00000205693	12	27875671	27974209	390	34	129895	2.5054	0.0061159	MANSC4
ENSG00000141433	18	854944	952173	475	51	129895	2.5051	0.006121	ADCYAP1
ENSG00000134569	11	46838419	46990193	270	23	129895	2.5044	0.0061327	LRP4
ENSG00000169750	17	79939500	80032080	242	37	129895	2.5033	0.006152	RAC3
ENSG00000127863	13	24094509	24290232	792	67	129895	2.5025	0.0061667	TNFRSF19
ENSG00000090975	12	123428027	123684562	471	37	129895	2.5023	0.0061695	PITPNM2
ENSG00000067369	15	43659407	43852926	419	22	129895	2.5023	0.0061699	TP53BP1
ENSG00000205356	7	97803936	97931563	390	30	129895	2.502	0.0061739	TECPR1
ENSG00000165113	9	86314336	86494431	494	29	129895	2.5013	0.0061861	GKAP1
ENSG00000173302	2	131436643	131527909	78	4	129895	2.5	0.0062092	GPR148
ENSG00000188322	16	28253840	28375170	187	31	129895	2.4997	0.0062147	SBK1
ENSG00000160593	11	118024455	118145809	467	36	129895	2.4981	0.0062429	AMICA1
ENSG00000186566	17	42432652	42630798	354	22	129895	2.4981	0.0062434	GPATCH8
ENSG00000136518	3	179230668	179346196	260	27	129895	2.498	0.0062453	ACTL6A
ENSG00000187672	3	55502336	56552391	3671	160	129895	2.4976	0.0062515	ERC2
ENSG00000138604	15	69402923	69604556	494	32	129895	2.497	0.0062621	GLCE
ENSG00000196357	19	36633188	36787159	482	36	129895	2.496	0.0062797	ZNF565
ENSG00000141446	18	19069242	19230845	207	16	129895	2.4958	0.0062837	ESCO1
ENSG00000197245	1	26435511	26529119	281	21	129895	2.4953	0.0062924	FAM110D
ENSG00000159322	15	73003710	73128187	313	30	129895	2.4951	0.0062961	ADPGK
ENSG00000150201	10	43817090	43911783	334	32	129895	2.4942	0.0063126	FXYD4
ENSG00000104154	15	45731809	45865005	171	20	129895	2.4941	0.0063145	SLC30A4
ENSG00000134001	14	67776714	67893233	437	27	129895	2.4922	0.0063473	EIF2S1
ENSG00000136536	2	160519000	160667538	680	31	129895	2.4916	0.0063587	2022-03-07
ENSG00000174796	4	76389156	76515683	372	38	129895	2.4914	0.0063625	THAP6
ENSG00000028116	2	58084786	58427055	833	45	129895	2.4906	0.0063756	VRK2
ENSG00000158201	18	19190858	19334766	260	23	129895	2.4901	0.0063859	ABHD3
ENSG00000122547	7	36142758	36381152	1026	87	129895	2.49	0.0063866	EEPD1
ENSG00000247626	2	198520087	198613113	206	15	129895	2.489	0.0064051	MARS2
ENSG00000145817	5	143497723	143600278	302	25	129895	2.4875	0.0064329	YIPF5
ENSG00000218823	7	4857364	4951625	396	48	129895	2.4871	0.0064393	PAPOLB
ENSG00000101464	20	33108346	33314910	336	19	129895	2.4871	0.0064396	PIGU
ENSG00000169689	17	79936578	80031983	244	37	129895	2.486	0.00646	STRA13
ENSG00000115145	2	152933315	153082506	389	28	129895	2.4823	0.0065277	STAM2
ENSG00000091009	5	145533113	145758814	607	27	129895	2.482	0.0065315	RBM27
ENSG00000176635	22	30426163	30613064	483	41	129895	2.4806	0.0065574	HORMAD2
ENSG00000141519	17	77960435	78114412	786	60	129895	2.4797	0.0065739	CCDC40
ENSG00000047662	4	17590929	17833135	704	26	129895	2.479	0.006587	FAM184B
ENSG00000100351	22	40247086	40409725	205	41	129895	2.4789	0.0065886	GRAP2
ENSG00000143919	2	44539089	45039731	1488	59	129895	2.4786	0.006595	CAMKMT
ENSG00000159346	1	202869951	202977700	342	41	129895	2.4785	0.0065964	ADIPOR1
ENSG00000148702	10	115260596	115389361	503	66	129895	2.478	0.006606	HABP2
ENSG00000131183	5	176756236	176865849	179	28	129895	2.4768	0.0066275	SLC34A1
ENSG00000267976	21	37808165	37900058	505	50	129895	2.4765	0.0066341	AP000695.1
ENSG00000181767	11	55822519	55913457	663	11	129895	2.4737	0.0066855	OR8H2
ENSG00000164509	5	55097207	55258678	515	53	129895	2.4721	0.0067166	IL31RA
ENSG00000163527	3	31524130	31719112	544	32	129895	2.4721	0.0067167	STT3B
ENSG00000168803	15	43572872	43686096	272	18	129895	2.4718	0.0067213	ADAL
ENSG00000124900	11	55600773	55699286	551	19	129895	2.4709	0.0067396	TRIM51
ENSG00000204293	11	124212291	124303258	410	25	129895	2.466	0.0068316	OR8B2
ENSG00000088836	20	3168063	3269836	475	43	129895	2.465	0.0068503	SLC4A11
ENSG00000181935	11	55289604	55380536	624	20	129895	2.4649	0.0068517	OR4C16
ENSG00000258817	11	49923943	50014971	420	23	129895	2.4648	0.0068546	OR4C13
ENSG00000169683	17	79931178	80029027	251	37	129895	2.4648	0.0068548	LRRC45
ENSG00000141543	17	78069013	78170982	526	40	129895	2.4642	0.0068666	EIF4A3
ENSG00000188612	17	73123408	73229078	268	25	129895	2.4637	0.0068761	SUMO2
ENSG00000221954	11	49963009	50054071	407	24	129895	2.4624	0.0069008	OR4C12
ENSG00000179148	17	7959218	8072365	361	64	129895	2.4608	0.006931	ALOXE3
ENSG00000132763	1	45915725	46016739	275	17	129895	2.46	0.0069475	MMACHC
ENSG00000072163	2	128355956	128489360	504	52	129895	2.459	0.0069669	LIMS2
ENSG00000249139	20	44125625	44226065	605	23	129895	2.4587	0.0069719	EPPIN-WFDC6
ENSG00000143412	1	150904493	151008110	282	38	129895	2.4578	0.0069905	ANXA9
ENSG00000136522	3	179266073	179372442	215	20	129895	2.4569	0.0070077	MRPL47
ENSG00000213719	6	31658358	31757540	228	39	129895	2.4564	0.0070162	CLIC1
ENSG00000129467	14	24747555	24854299	369	36	129895	2.4563	0.0070184	ADCY4
ENSG00000102870	16	30749778	30848523	103	14	129895	2.4542	0.0070608	ZNF629
ENSG00000244355	6	31633133	31725581	216	35	129895	2.4502	0.0071396	LY6G6D
ENSG00000138347	10	69815912	70011774	817	56	129895	2.4499	0.0071443	MYPN
ENSG00000236624	1	45919538	46015751	261	16	129895	2.4492	0.0071589	CCDC163P
ENSG00000110169	11	6412279	6513847	202	37	129895	2.4488	0.0071666	HPX
ENSG00000178999	17	8068056	8163918	312	31	129895	2.4486	0.0071706	AURKB
ENSG00000169733	17	79965778	80059707	278	44	129895	2.4463	0.0072169	RFNG
ENSG00000004777	19	36215434	36319724	303	38	129895	2.4458	0.0072275	ARHGAP33
ENSG00000150281	16	30857928	30954881	145	13	129895	2.4454	0.0072353	CTF1
ENSG00000115520	2	198268147	198380032	166	19	129895	2.4431	0.0072799	COQ10B
ENSG00000178882	12	124407788	124840570	1483	122	129895	2.4413	0.0073165	FAM101A
ENSG00000269282	12	48709919	48801738	298	30	129895	2.439	0.0073637	AC024257.1
ENSG00000135063	9	71889488	72047371	663	52	129895	2.4387	0.0073705	FAM189A2
ENSG00000026025	10	17220258	17319592	333	29	129895	2.4383	0.0073773	VIM
ENSG00000135018	9	86234878	86373118	451	35	129895	2.4382	0.0073811	UBQLN1
ENSG00000149187	11	47447496	47637121	324	31	129895	2.4372	0.0074011	CELF1
ENSG00000175216	11	46724598	46917847	408	30	129895	2.4371	0.0074032	CKAP5
ENSG00000128276	22	32700872	32797148	765	53	129895	2.4342	0.0074627	RFPL3
ENSG00000161016	8	145975150	146067972	293	17	129895	2.4331	0.0074847	RPL8
ENSG00000163719	3	9641117	9784077	345	54	129895	2.4325	0.0074971	MTMR14
ENSG00000185926	11	51465282	51556211	651	29	129895	2.4317	0.007515	OR4C46
ENSG00000223865	6	32993703	33094978	1729	42	129895	2.4313	0.0075214	HLA-DPB1
ENSG00000134644	1	31364353	31588838	626	35	129895	2.4312	0.0075248	PUM1
ENSG00000181689	11	56035783	56126721	352	22	129895	2.4304	0.0075415	OR8K3
ENSG00000165533	14	89240497	89384335	420	41	129895	2.4296	0.0075576	TTC8
ENSG00000172154	11	55810753	55901762	722	9	129895	2.4296	0.0075583	OR8I2
ENSG00000196661	11	124226278	124317264	386	26	129895	2.4291	0.0075675	OR8B3
ENSG00000143418	1	150893059	150997479	267	33	129895	2.4286	0.0075777	CERS2
ENSG00000196923	5	176870395	176974607	142	25	129895	2.4283	0.0075855	PDLIM7
ENSG00000161618	19	49906426	50014305	318	35	129895	2.4276	0.0075992	ALDH16A1
ENSG00000101187	20	61223797	61357137	386	65	129895	2.4265	0.0076223	SLCO4A1
ENSG00000145216	4	54193810	55201439	3427	196	129895	2.4261	0.0076313	FIP1L1
ENSG00000135480	12	52576304	52685970	439	51	129895	2.4251	0.0076512	KRT7
ENSG00000231389	6	32992346	33098552	1823	44	129895	2.4242	0.007671	HLA-DPA1
ENSG00000185669	16	88704090	88802901	471	62	129895	2.4238	0.0076795	SNAI3
ENSG00000053900	4	25328835	25460120	480	42	129895	2.4233	0.0076891	ANAPC4
ENSG00000175984	1	115085469	115263043	477	45	129895	2.4223	0.0077115	DENND2C
ENSG00000249751	5	138744245	138892328	150	23	129895	2.4216	0.0077259	ECSCR
ENSG00000052723	1	115272100	115373306	278	35	129895	2.4215	0.0077284	SIKE1
ENSG00000222017	2	198507830	198679547	368	23	129895	2.4214	0.0077309	AC011997.1
ENSG00000086205	11	49128187	49280222	623	23	129895	2.4206	0.0077468	FOLH1
ENSG00000198765	1	115347424	115577991	747	33	129895	2.4204	0.0077514	SYCP1
ENSG00000150261	11	56063421	56154507	371	23	129895	2.419	0.007782	OR8K1
ENSG00000121964	2	144655635	145140135	807	63	129895	2.4186	0.0077909	GTDC1
ENSG00000143379	1	150848739	150977213	324	27	129895	2.4165	0.0078349	SETDB1
ENSG00000100949	14	24694744	24790945	227	32	129895	2.4151	0.007865	RABGGTA
ENSG00000268012	5	78483714	78573911	215	18	129895	2.414	0.0078882	AC016559.1
ENSG00000267114	19	45413301	45507264	282	26	129895	2.4126	0.0079197	CTB-129P6.11
ENSG00000232560	21	18761208	18861503	394	66	129895	2.4122	0.007929	C21orf37
ENSG00000002549	4	17528815	17649595	491	26	129895	2.4111	0.0079531	LAP3
ENSG00000169718	17	79975382	80073763	316	45	129895	2.4098	0.0079817	DUS1L
ENSG00000100554	14	67721088	67876982	608	21	129895	2.4088	0.0080018	ATP6V1D
ENSG00000106689	9	126713949	126835580	474	51	129895	2.408	0.0080209	LHX2
ENSG00000161692	17	42735976	42869632	305	38	129895	2.4067	0.0080494	DBF4B
ENSG00000269469	19	49916009	50029488	346	37	129895	2.4067	0.0080496	CTD-3148I10.9
ENSG00000126524	7	66412664	66510588	325	40	129895	2.4063	0.008058	SBDS
ENSG00000038945	8	15925387	16474999	2515	95	129895	2.4062	0.0080595	MSR1
ENSG00000104872	19	49909555	50006754	283	31	129895	2.4043	0.0081018	PIH1D1
ENSG00000142541	19	49940811	50035565	329	32	129895	2.4037	0.0081148	RPL13A
ENSG00000204385	6	31790969	31896823	385	67	129895	2.4033	0.0081234	SLC44A4
ENSG00000214128	7	138432695	138562846	427	57	129895	2.4031	0.0081289	TMEM213
ENSG00000136521	3	179272478	179385435	238	24	129895	2.4028	0.0081343	NDUFB5
ENSG00000139921	14	51656880	51762759	390	39	129895	2.4021	0.00815	TMX1
ENSG00000164485	6	137424968	137544785	332	42	129895	2.4018	0.0081573	IL22RA2
ENSG00000204420	6	31636371	31734491	224	36	129895	2.4002	0.0081924	C6orf25
ENSG00000144644	3	30727692	30986257	937	63	129895	2.3999	0.0081995	GADL1
ENSG00000104695	8	30591973	30721830	383	29	129895	2.3997	0.0082048	PPP2CB
ENSG00000090554	19	49927464	50029488	326	33	129895	2.3995	0.008208	FLT3LG
ENSG00000101199	20	61854137	61961142	503	46	129895	2.3995	0.0082082	ARFGAP1
ENSG00000040341	8	74292604	74709943	1535	74	129895	2.3995	0.0082091	STAU2
ENSG00000172188	11	55330830	55421874	294	18	129895	2.3995	0.0082097	OR4C11
ENSG00000189339	1	1552939	1674167	124	15	129895	2.3986	0.0082292	SLC35E2B
ENSG00000084092	4	57789536	57894989	407	38	129895	2.3978	0.0082465	NOA1
ENSG00000167112	9	131031382	131135021	250	22	129895	2.3978	0.0082475	TRUB2
ENSG00000158022	1	26337795	26444927	274	16	129895	2.3965	0.0082763	TRIM63
ENSG00000077254	1	78121672	78275537	327	38	129895	2.3951	0.0083081	USP33
ENSG00000204520	6	31321356	31423092	2330	59	129895	2.3947	0.008318	MICA
ENSG00000204160	1	27103201	27224093	203	16	129895	2.393	0.0083553	ZDHHC18
ENSG00000181693	11	56017529	56108566	345	21	129895	2.3922	0.0083745	OR8H1
ENSG00000178127	18	9052628	9174343	417	47	129895	2.3909	0.0084025	NDUFV2
ENSG00000105662	19	18744487	18933004	604	61	129895	2.3909	0.008403	CRTC1
ENSG00000177710	8	11138397	11229717	331	18	129895	2.3899	0.0084257	SLC35G5
ENSG00000127952	7	75585656	75727322	412	31	129895	2.3871	0.0084907	STYXL1
ENSG00000136842	9	100213462	100404030	442	67	129895	2.3862	0.0085115	TMOD1
ENSG00000181761	11	55839849	55930787	608	11	129895	2.3855	0.0085289	OR8H3
ENSG00000167113	9	131034815	131136351	241	21	129895	2.3836	0.0085717	COQ4
ENSG00000123700	17	68114814	68216189	261	32	129895	2.3832	0.0085819	KCNJ2
ENSG00000163625	4	85550704	85937544	587	37	129895	2.3811	0.0086311	WDFY3
ENSG00000110675	11	107411817	107577505	604	62	129895	2.3808	0.008638	ELMOD1
ENSG00000236294	7	113041127	113131457	243	23	129895	2.3792	0.0086759	TSRM
ENSG00000142684	1	26446362	26538551	279	26	129895	2.377	0.0087271	ZNF593
ENSG00000204219	1	23667554	23801233	361	41	129895	2.3761	0.0087486	TCEA3
ENSG00000101198	20	61832136	61954046	544	48	129895	2.3756	0.0087596	NKAIN4
ENSG00000092295	14	24678320	24783638	254	38	129895	2.3756	0.0087607	TGM1
ENSG00000134200	1	115522415	115616941	354	26	129895	2.3743	0.0087907	TSHB
ENSG00000181939	11	55271783	55362895	725	20	129895	2.3735	0.0088106	OR4C15
ENSG00000180083	20	44237202	44348909	484	32	129895	2.3734	0.0088132	WFDC11
ENSG00000130755	19	39778993	39883012	293	23	129895	2.3727	0.0088297	GMFG
ENSG00000142599	1	8372457	8927702	1125	43	129895	2.3722	0.0088405	RERE
ENSG00000111328	12	123705528	123806881	430	26	129895	2.3719	0.0088476	CDK2AP1
ENSG00000163870	3	127251912	127367094	175	32	129895	2.3701	0.0088915	TPRA1
ENSG00000099866	19	439176	545347	546	74	129895	2.3698	0.0088989	MADCAM1
ENSG00000267467	19	45395495	45492820	315	35	129895	2.3698	0.0088996	APOC4
ENSG00000224916	19	45395495	45492822	315	35	129895	2.3698	0.0088996	APOC4-APOC2
ENSG00000167528	12	48693791	48795197	343	28	129895	2.368	0.0089425	ZNF641
ENSG00000168806	15	43579974	43672803	222	15	129895	2.3668	0.0089705	LCMT2
ENSG00000105726	19	19716007	19824502	336	50	129895	2.3653	0.0090068	ATP13A1
ENSG00000135299	6	90092889	90383553	776	63	129895	2.3652	0.0090112	ANKRD6
ENSG00000128016	19	39847453	39940052	258	38	129895	2.3634	0.009055	ZFP36
ENSG00000168334	3	39184701	39284087	351	54	129895	2.3613	0.0091051	XIRP1
ENSG00000197376	12	48851137	48963680	575	22	129895	2.3609	0.0091142	OR8S1
ENSG00000234906	19	45399243	45492822	293	32	129895	2.3572	0.0092076	APOC2
ENSG00000181927	11	55355834	55446772	111	14	129895	2.3571	0.0092086	OR4P4
ENSG00000070759	1	45769555	46006872	448	28	129895	2.3569	0.0092143	TESK2
ENSG00000103034	16	58446750	58587532	427	61	129895	2.3566	0.0092206	NDRG4
ENSG00000097033	1	87120259	87253867	405	43	129895	2.3562	0.009232	SH3GLB1
ENSG00000268602	11	107532998	107635135	388	48	129895	2.3561	0.0092336	AP002353.1
ENSG00000154035	17	21102183	21206722	285	48	129895	2.351	0.0093604	C17orf103
ENSG00000157617	21	43265221	43423999	718	109	129895	2.3501	0.0093853	C2CD2
ENSG00000136874	9	102618915	102772618	337	33	129895	2.3498	0.0093927	STX17
ENSG00000176244	10	15079522	15180775	507	42	129895	2.3489	0.0094143	ACBD7
ENSG00000079805	19	10778755	10984164	540	43	129895	2.3488	0.0094164	DNM2
ENSG00000125458	17	73086320	73177890	290	32	129895	2.3485	0.0094252	NT5C
ENSG00000115524	2	198214508	198349815	248	25	129895	2.3482	0.009432	SF3B1
ENSG00000175832	17	41565212	41706988	344	25	129895	2.3469	0.0094657	ETV4
ENSG00000038219	4	13530362	13679347	414	27	129895	2.346	0.0094878	BOD1L1
ENSG00000176020	3	49714267	49811349	195	18	129895	2.3459	0.009491	AMIGO3
ENSG00000173540	3	49714277	49811384	195	18	129895	2.3459	0.009491	GMPPB
ENSG00000112812	6	27165480	27264403	371	39	129895	2.3446	0.0095237	PRSS16
ENSG00000118579	4	17566254	17675728	427	12	129895	2.3443	0.0095303	MED28
ENSG00000138162	10	123698689	124054060	1582	140	129895	2.3442	0.0095333	TACC2
ENSG00000181896	19	19729605	19834318	322	45	129895	2.3435	0.0095529	ZNF101
ENSG00000153485	14	93601296	93693434	452	38	129895	2.3427	0.0095735	TMEM251
ENSG00000167822	11	55864247	55955194	487	15	129895	2.3426	0.009576	OR8J3
ENSG00000266076	17	63494220	63687151	590	66	129895	2.3406	0.0096262	CTD-2535L24.2
ENSG00000166152	16	49357734	49473342	335	42	129895	2.3405	0.0096287	C16orf78
ENSG00000159399	2	75011108	75160486	448	66	129895	2.3397	0.0096503	HK2
ENSG00000134684	1	33200840	33333754	282	31	129895	2.3386	0.0096776	YARS
ENSG00000073670	17	42786399	42899214	300	39	129895	2.338	0.0096944	ADAM11
ENSG00000181751	5	102544403	102654361	272	22	129895	2.3365	0.0097323	C5orf30
ENSG00000104643	8	11091925	11225646	524	26	129895	2.3362	0.0097409	MTMR9
ENSG00000173692	2	231871578	232077541	570	37	129895	2.3358	0.0097512	PSMD1
ENSG00000205436	14	103516481	103616896	295	40	129895	2.3353	0.0097637	EXOC3L4
ENSG00000166963	15	43753156	43863818	204	16	129895	2.3347	0.0097803	MAP1A
ENSG00000171453	6	43427440	43537323	248	21	129895	2.3344	0.0097879	POLR1C
ENSG00000272333	19	36158921	36269779	369	33	129895	2.334	0.0097981	KMT2B
ENSG00000102738	13	41263432	41395309	323	25	129895	2.3336	0.0098072	MRPS31
ENSG00000196832	14	20615495	20706605	539	50	129895	2.3328	0.0098305	OR11G2
ENSG00000131409	19	50980149	51121302	425	59	129895	2.3323	0.0098428	LRRC4B
ENSG00000116752	1	115070178	115174260	271	31	129895	2.3306	0.0098864	BCAS2
ENSG00000159495	15	43528478	43644453	254	19	129895	2.3304	0.0098925	TGM7
ENSG00000117713	1	26972524	27148595	255	17	129895	2.3288	0.0099337	ARID1A
ENSG00000101448	20	44125625	44226391	607	20	129895	2.3272	0.0099772	EPPIN
ENSG00000101290	20	5057432	5218533	448	37	129895	2.3266	0.0099935	CDS2
ENSG00000214919	3	155419933	155511515	302	32	129895	2.3265	0.0099959	AC104472.1
ENSG00000181698	11	55993029	56084146	335	21	129895	2.3261	0.010008	OR5T1
ENSG00000130684	20	25614851	25727477	393	23	129895	2.3248	0.010041	ZNF337
ENSG00000109686	4	151983903	152296784	908	47	129895	2.3243	0.010056	SH3D19
ENSG00000268211	9	131012367	131104212	211	21	129895	2.3233	0.010081	AL359091.2
ENSG00000172377	11	57845972	57936916	342	32	129895	2.3228	0.010094	OR9I1
ENSG00000143409	1	150929025	151030851	291	47	129895	2.321	0.010143	FAM63A
ENSG00000255552	6	31639548	31731842	207	34	129895	2.3208	0.010148	LY6G6E
ENSG00000213722	6	31654815	31748394	215	38	129895	2.32	0.01017	DDAH2
ENSG00000161203	3	183842477	183941879	277	38	129895	2.3191	0.010196	AP2M1
ENSG00000243660	10	43882282	44031517	667	33	129895	2.3191	0.010196	ZNF487
ENSG00000182732	14	72349156	73070654	3022	163	129895	2.3188	0.010202	RGS6
ENSG00000139083	12	11752788	12088336	955	134	129895	2.3188	0.010204	ETV6
ENSG00000087258	16	56175302	56431356	807	71	129895	2.3186	0.010208	GNAO1
ENSG00000106952	9	117616003	117742697	362	38	129895	2.3179	0.010228	TNFSF8
ENSG00000130844	19	53974235	54123523	797	66	129895	2.3174	0.010242	ZNF331
ENSG00000114805	3	155053369	155512856	1719	60	129895	2.3169	0.010255	PLCH1
ENSG00000177627	12	48826286	48930295	506	20	129895	2.3147	0.010315	C12orf54
ENSG00000182319	8	8135258	8294008	723	54	129895	2.3138	0.010339	SGK223
ENSG00000132394	3	127822297	128167485	841	38	129895	2.313	0.010361	EEFSEC
ENSG00000157927	7	4796686	4973350	851	65	129895	2.3129	0.010364	RADIL
ENSG00000104419	8	134209414	134364265	609	75	129895	2.3125	0.010376	NDRG1
ENSG00000112149	6	14067872	14177149	391	56	129895	2.3113	0.010407	CD83
ENSG00000103089	16	74706853	74858729	649	76	129895	2.3108	0.010421	FA2H
ENSG00000169398	8	141627999	142062315	975	28	129895	2.3099	0.010448	PTK2
ENSG00000101460	20	33084658	33188149	144	12	129895	2.3073	0.010519	MAP1LC3A
ENSG00000162944	2	198392948	198590769	421	25	129895	2.3064	0.010543	RFTN2
ENSG00000143437	1	150742181	150899244	342	23	129895	2.3063	0.010547	ARNT
ENSG00000204421	6	31646425	31739622	213	36	129895	2.3063	0.010547	LY6G6C
ENSG00000144401	2	208405355	208540652	363	30	129895	2.3058	0.010562	METTL21A
ENSG00000067141	15	73294051	73637547	990	47	129895	2.3054	0.010573	NEO1
ENSG00000027644	1	156769855	156878810	289	40	129895	2.3041	0.010607	INSRR
ENSG00000171017	19	7903390	8006901	361	48	129895	2.3037	0.010619	LRRC8E
ENSG00000151883	5	49911733	50182356	690	39	129895	2.3036	0.010621	PARP8
ENSG00000243543	20	44122835	44218134	538	20	129895	2.301	0.010695	WFDC6
ENSG00000122515	7	44738180	44849477	287	40	129895	2.3008	0.010701	ZMIZ2
ENSG00000115896	2	198619426	199477305	1936	109	129895	2.3002	0.010719	PLCL1
ENSG00000142459	19	7845119	7969862	471	55	129895	2.2995	0.010738	EVI5L
ENSG00000187166	12	48672763	48764062	302	22	129895	2.2994	0.010742	H1FNT
ENSG00000131910	1	27197980	27290457	162	17	129895	2.2974	0.010799	NR0B2
ENSG00000007908	1	169651781	169783846	735	26	129895	2.2972	0.010802	SELE
ENSG00000269449	7	95121457	95213854	385	38	129895	2.2967	0.010817	AC002451.1
ENSG00000147874	9	19013141	19153117	656	41	129895	2.2952	0.010861	HAUS6
ENSG00000125482	9	135211008	135332209	339	42	129895	2.2952	0.010862	TTF1
ENSG00000162604	1	62106718	62241095	410	51	129895	2.2927	0.010932	TM2D1
ENSG00000121350	12	21540549	21663300	658	30	129895	2.2918	0.010959	PYROXD1
ENSG00000198026	20	44537292	44650833	366	47	129895	2.2917	0.01096	ZNF335
ENSG00000176595	8	1872044	1995102	667	77	129895	2.2908	0.010986	KBTBD11
ENSG00000115540	2	198330295	198458423	215	22	129895	2.2904	0.011	MOB4
ENSG00000127948	7	75478518	75656173	424	68	129895	2.2896	0.011022	POR
ENSG00000184584	5	138815119	138912520	130	19	129895	2.2889	0.011041	TMEM173
ENSG00000139572	12	54716229	54808271	171	25	129895	2.2887	0.011049	GPR84
ENSG00000258973	14	24761516	24856588	330	34	129895	2.2882	0.011063	RP11-934B9.3
ENSG00000157150	3	12154551	12250851	271	26	129895	2.2861	0.011123	TIMP4
ENSG00000104361	8	99162061	99356621	555	70	129895	2.2861	0.011125	NIPAL2
ENSG00000090534	3	184049723	184145932	318	64	129895	2.2858	0.011134	THPO
ENSG00000165646	10	118950604	119078941	424	44	129895	2.2854	0.011146	SLC18A2
ENSG00000222040	2	96738707	96831984	123	16	129895	2.284	0.011186	ADRA2B
ENSG00000204130	10	70060864	70217051	525	23	129895	2.2837	0.011194	RUFY2
ENSG00000165832	10	116647952	116777430	404	36	129895	2.2836	0.011198	TRUB1
ENSG00000135404	12	56079107	56173491	142	24	129895	2.2833	0.011207	CD63
ENSG00000146054	5	180580924	180682293	537	47	129895	2.283	0.011215	TRIM7
ENSG00000140044	14	75844419	75980814	462	89	129895	2.2829	0.011217	JDP2
ENSG00000188343	8	94660789	94783755	320	42	129895	2.2829	0.011218	FAM92A1
ENSG00000181958	11	55085360	55176394	489	26	129895	2.2828	0.01122	OR4A15
ENSG00000181752	11	55886870	55977793	380	19	129895	2.2826	0.011228	OR8K5
ENSG00000092148	14	31529318	31727010	332	36	129895	2.2794	0.011321	HECTD1
ENSG00000172489	11	55969676	56060698	323	20	129895	2.279	0.011332	OR5T3
ENSG00000176095	3	49721727	49873975	304	24	129895	2.2771	0.01139	IP6K1
ENSG00000181291	17	32857768	33006337	465	87	129895	2.2766	0.011404	TMEM132E
ENSG00000144655	3	39143346	39246053	364	44	129895	2.2758	0.011429	CSRNP1
ENSG00000181718	11	55959490	56050737	317	19	129895	2.275	0.011452	OR5T2
ENSG00000182512	14	95949840	96051061	536	57	129895	2.2745	0.011468	GLRX5
ENSG00000103507	16	31067428	31164110	143	12	129895	2.2723	0.011534	BCKDK
ENSG00000174937	11	56196964	56288014	371	24	129895	2.2723	0.011536	OR5M3
ENSG00000090539	3	184047861	184148524	329	66	129895	2.2716	0.011554	CHRD
ENSG00000116741	1	192728169	192821403	278	28	129895	2.2709	0.011577	RGS2
ENSG00000182240	21	42489728	42694445	659	98	129895	2.2701	0.011601	BACE2
ENSG00000182931	20	44273292	44383658	590	25	129895	2.2676	0.011676	WFDC10B
ENSG00000161281	19	36601824	36693771	319	49	129895	2.2672	0.011688	COX7A1
ENSG00000134321	2	6955937	7078370	259	48	129895	2.267	0.011695	RSAD2
ENSG00000055044	2	203080439	203208389	310	24	129895	2.2667	0.011705	NOP58
ENSG00000135414	12	56087064	56190911	147	29	129895	2.2667	0.011706	GDF11
ENSG00000161204	3	183853811	183951800	277	37	129895	2.2652	0.011749	ABCF3
ENSG00000110066	11	67882330	68031295	339	42	129895	2.265	0.011756	SUV420H1
ENSG00000137207	6	43439565	43534728	211	18	129895	2.2649	0.011758	YIPF3
ENSG00000144230	2	128353439	128450213	405	57	129895	2.2645	0.01177	GPR17
ENSG00000136891	9	103024359	103165221	397	30	129895	2.264	0.011786	TEX10
ENSG00000141141	17	35929787	36053493	203	39	129895	2.264	0.011787	DDX52
ENSG00000170191	20	25553571	25654811	301	23	129895	2.2638	0.011792	NANP
ENSG00000167397	16	31062163	31157301	152	12	129895	2.2624	0.011835	VKORC1
ENSG00000006377	7	96584860	96680351	193	41	129895	2.2619	0.011853	DLX6
ENSG00000099364	16	30884376	31000104	166	15	129895	2.2605	0.011896	FBXL19
ENSG00000161202	3	183823176	183931398	285	38	129895	2.2598	0.011917	DVL3
ENSG00000187678	5	141649992	141756020	389	35	129895	2.2589	0.011944	SPRY4
ENSG00000197930	14	53066634	53212618	318	40	129895	2.2586	0.011955	ERO1L
ENSG00000111879	6	119240928	119520552	1142	74	129895	2.258	0.011974	FAM184A
ENSG00000152409	5	78482012	78663038	482	34	129895	2.2565	0.012018	JMY
ENSG00000130958	9	99042988	99195992	618	45	129895	2.2538	0.012104	SLC35D2
ENSG00000165943	14	93608541	93701273	415	39	129895	2.2535	0.012113	MOAP1
ENSG00000072415	14	67657826	67842536	725	23	129895	2.252	0.01216	MPP5
ENSG00000067596	17	41511233	41661831	345	20	129895	2.2519	0.012165	DHX8
ENSG00000197363	8	145974261	146076554	332	18	129895	2.2514	0.012181	ZNF517
ENSG00000186281	2	96647694	96755199	120	15	129895	2.2513	0.012182	GPAT2
ENSG00000128908	15	41231078	41458552	614	30	129895	2.2513	0.012183	INO80
ENSG00000110375	11	118745873	118869269	364	46	129895	2.2492	0.01225	UPK2
ENSG00000119938	10	93348199	93442811	379	28	129895	2.2487	0.012267	PPP1R3C
ENSG00000177981	12	48501571	48624996	504	24	129895	2.2464	0.012338	ASB8
ENSG00000129465	14	24765227	24859251	330	33	129895	2.2457	0.012362	RIPK3
ENSG00000137699	11	119941983	120106237	618	65	129895	2.2448	0.01239	TRIM29
ENSG00000151006	16	31054746	31150949	153	12	129895	2.2429	0.012451	PRSS53
ENSG00000253831	1	157021836	157119600	496	40	129895	2.2428	0.012454	ETV3L
ENSG00000204052	6	43434707	43528424	206	18	129895	2.242	0.01248	LRRC73
ENSG00000178171	2	131463008	131565707	161	13	129895	2.24	0.012545	AMER3
ENSG00000103326	16	527717	644636	361	42	129895	2.2397	0.012555	CAPN15
ENSG00000144015	2	96207766	96305526	59	20	129895	2.2391	0.012574	TRIM43
ENSG00000182463	20	51538946	52151869	1916	230	129895	2.2389	0.012581	TSHZ2
ENSG00000113645	5	167668656	167939308	1052	120	129895	2.2385	0.012594	WWC1
ENSG00000103335	16	88741751	88901619	929	99	129895	2.2385	0.012594	PIEZO1
ENSG00000255439	16	31054760	31156277	159	13	129895	2.2384	0.012596	RP11-196G11.1
ENSG00000108255	17	27523881	27621512	307	27	129895	2.2381	0.012608	CRYBA1
ENSG00000110104	11	60559544	60658554	407	45	129895	2.236	0.012674	CCDC86
ENSG00000142444	19	10989409	11084211	246	24	129895	2.236	0.012676	C19orf52
ENSG00000019995	10	126580692	126716758	482	32	129895	2.2357	0.012685	ZRANB1
ENSG00000234745	6	31281649	31374965	2806	65	129895	2.2332	0.012767	HLA-B
ENSG00000101457	20	44370576	44480066	509	30	129895	2.232	0.012808	DNTTIP1
ENSG00000172428	2	241025980	241126224	573	44	129895	2.2316	0.012821	MYEOV2
ENSG00000103248	16	86523782	86638841	561	55	129895	2.2315	0.012825	MTHFSD
ENSG00000166266	11	107829459	108018503	480	43	129895	2.2314	0.012829	CUL5
ENSG00000154319	8	11238972	11382224	736	56	129895	2.2303	0.012863	FAM167A
ENSG00000164068	3	49676932	49798962	224	22	129895	2.2302	0.012868	RNF123
ENSG00000083099	6	90237863	90398472	433	47	129895	2.2299	0.012877	LYRM2
ENSG00000169085	8	67322238	67470759	516	55	129895	2.2291	0.012905	C8orf46
ENSG00000168634	20	44280655	44377456	523	23	129895	2.2287	0.012917	WFDC13
ENSG00000197584	3	177940720	178602217	2154	133	129895	2.2266	0.012986	KCNMB2
ENSG00000130733	19	10993444	11089357	255	25	129895	2.2263	0.012997	YIPF2
ENSG00000154975	17	49667674	50287377	1782	112	129895	2.2262	0.013	CA10
ENSG00000077498	11	88860620	89068927	600	27	129895	2.2248	0.013046	TYR
ENSG00000113643	5	167863450	167986304	520	34	129895	2.2236	0.013087	RARS
ENSG00000108256	17	27542854	27671136	340	30	129895	2.2232	0.013102	NUFIP2
ENSG00000172487	11	56077691	56168764	381	24	129895	2.2229	0.01311	OR8J1
ENSG00000087448	12	27882953	27995973	504	44	129895	2.2229	0.013112	KLHL42
ENSG00000147613	8	87020602	87150850	361	30	129895	2.2194	0.013229	PSKH2
ENSG00000185519	1	16344264	16450127	586	38	129895	2.2194	0.01323	FAM131C
ENSG00000144381	2	198311305	198431461	189	20	129895	2.2187	0.013252	HSPD1
ENSG00000175793	1	27139633	27230947	167	14	129895	2.2186	0.013257	SFN
ENSG00000181961	11	55060627	55151707	430	26	129895	2.2186	0.013258	OR4A16
ENSG00000118260	2	208344461	208508155	374	32	129895	2.2184	0.013265	CREB1
ENSG00000163812	3	44916749	45067677	472	36	129895	2.2166	0.013325	ZDHHC3
ENSG00000124564	6	25793294	25932514	514	32	129895	2.2164	0.013333	SLC17A3
ENSG00000104671	8	29963813	30081156	401	22	129895	2.2162	0.013338	DCTN6
ENSG00000047315	4	57793888	57937334	678	46	129895	2.2159	0.013349	POLR2B
ENSG00000116183	1	176382307	176854735	1203	74	129895	2.2138	0.013422	PAPPA2
ENSG00000181733	19	8791316	8882371	134	19	129895	2.2129	0.013453	OR2Z1
ENSG00000155876	9	18999372	19091019	506	25	129895	2.2127	0.013458	RRAGA
ENSG00000174957	11	55894094	55985032	327	20	129895	2.211	0.013519	OR5J2
ENSG00000150269	11	56189945	56280877	404	27	129895	2.2091	0.013583	OR5M9
ENSG00000206102	21	32370478	32460795	388	25	129895	2.2086	0.0136	KRTAP19-8
ENSG00000198873	10	120917101	121255131	1319	106	129895	2.2059	0.013697	GRK5
ENSG00000146701	7	75627369	75736826	314	22	129895	2.2056	0.013706	MDH2
ENSG00000129354	19	10643347	10747991	399	35	129895	2.2051	0.013722	AP1M2
ENSG00000115392	2	58346378	58518507	456	47	129895	2.2045	0.013745	FANCL
ENSG00000179826	11	18092502	18200027	446	26	129895	2.2038	0.013768	MRGPRX3
ENSG00000132837	5	78253438	78581861	1102	52	129895	2.2034	0.013784	DMGDH
ENSG00000145743	5	107154736	107767799	1696	62	129895	2.2031	0.013795	FBXL17
ENSG00000100330	22	30229144	30466855	664	35	129895	2.2028	0.013805	MTMR3
ENSG00000172689	11	60502821	60608778	383	52	129895	2.2023	0.013823	MS4A10
ENSG00000180210	11	46690730	46801056	219	23	129895	2.2018	0.01384	F2
ENSG00000110367	11	118580034	118711858	427	25	129895	2.2015	0.013851	DDX6
ENSG00000175161	3	84958132	86163579	4100	91	129895	2.1984	0.013959	CADM2
ENSG00000050344	7	26141860	26266745	378	42	129895	2.1984	0.013961	NFE2L3
ENSG00000170290	11	107538104	107640419	387	48	129895	2.198	0.013973	SLN
ENSG00000100206	22	38874954	39016291	300	29	129895	2.1972	0.014005	DMC1
ENSG00000204533	19	56622314	56713250	379	46	129895	2.1965	0.014026	AC024580.1
ENSG00000198874	7	66410160	66744501	1862	48	129895	2.1964	0.014031	TYW1
ENSG00000175063	20	44391215	44485596	371	36	129895	2.1964	0.014031	UBE2C
ENSG00000128011	19	39757208	39855976	336	28	129895	2.196	0.014045	LRFN1
ENSG00000175202	15	72928124	73028490	155	21	129895	2.1947	0.014093	HIGD2B
ENSG00000149273	11	75060530	75173324	336	39	129895	2.1938	0.014124	RPS3
ENSG00000184949	22	38934125	39102634	501	23	129895	2.1933	0.014143	FAM227A
ENSG00000171475	17	38325556	38480388	340	27	129895	2.1931	0.01415	WIPF2
ENSG00000143387	1	150728684	150830799	212	18	129895	2.1929	0.014156	CTSK
ENSG00000158717	16	88722903	88822829	554	53	129895	2.1927	0.014164	RNF166
ENSG00000168497	2	192659028	192761981	231	32	129895	2.1925	0.01417	SDPR
ENSG00000188886	2	96749589	96854175	138	21	129895	2.1909	0.014229	ASTL
ENSG00000105880	7	96609704	96704409	210	37	129895	2.1909	0.01423	DLX5
ENSG00000104055	15	43484793	43609055	203	21	129895	2.1907	0.014235	TGM5
ENSG00000178115	15	30794183	30894704	2	1	129895	2.1907	0.014237	GOLGA8Q
ENSG00000269563	2	47749601	47841998	326	72	129895	2.1905	0.014244	AC138655.1
ENSG00000139725	12	122175664	122291309	317	30	129895	2.1904	0.014247	RHOF
ENSG00000055955	3	52806991	52915495	323	28	129895	2.1901	0.014257	ITIH4
ENSG00000178602	2	241038446	241133979	563	43	129895	2.1883	0.014323	OTOS
ENSG00000243335	7	66043868	66316446	1079	26	129895	2.1873	0.014359	KCTD7
ENSG00000149305	11	113725399	113857287	426	50	129895	2.1871	0.014368	HTR3B
ENSG00000125450	17	73151754	73271853	284	22	129895	2.1869	0.014375	NUP85
ENSG00000178104	1	144796157	145126186	24	9	129895	2.1862	0.0144	PDE4DIP
ENSG00000143363	1	150930896	151048189	341	53	129895	2.186	0.014408	PRUNE
ENSG00000145832	5	135120338	135264326	740	54	129895	2.1856	0.014422	SLC25A48
ENSG00000170190	17	73033822	73142257	411	45	129895	2.1843	0.014469	SLC16A5
ENSG00000173473	3	47586762	47873596	447	25	129895	2.1837	0.014493	SMARCC1
ENSG00000181007	19	36834022	36959558	339	29	129895	2.1832	0.01451	ZFP82
ENSG00000163810	3	44866100	44996482	387	32	129895	2.1828	0.014527	TGM4
ENSG00000048471	16	12020594	12708146	4104	179	129895	2.1804	0.014615	SNX29
ENSG00000108100	10	35485953	35900852	912	52	129895	2.1798	0.014635	CCNY
ENSG00000174177	16	88722871	88821794	549	51	129895	2.1796	0.014643	CTU2
ENSG00000197322	17	32861142	32956388	281	46	129895	2.1796	0.014643	C17orf102
ENSG00000104164	15	45829321	45948197	291	24	129895	2.1795	0.014646	BLOC1S6
ENSG00000243696	3	52807298	52919745	337	27	129895	2.1791	0.014661	RP5-966M1.6
ENSG00000166535	12	8925068	9079597	449	56	129895	2.1785	0.014683	A2ML1
ENSG00000180066	10	134207831	134302912	355	49	129895	2.1785	0.014684	C10orf91
ENSG00000267561	1	87408692	87674884	746	45	129895	2.1784	0.014687	RP5-1052I5.2
ENSG00000184908	1	16320272	16423803	640	41	129895	2.1783	0.014692	CLCNKB
ENSG00000090273	1	27176729	27313353	233	19	129895	2.178	0.014703	NUDC
ENSG00000197914	6	27758952	27849305	273	32	129895	2.1777	0.014712	HIST1H4K
ENSG00000130940	1	10656661	10906707	713	116	129895	2.1775	0.014722	CASZ1
ENSG00000149651	20	44300990	44394469	555	23	129895	2.1753	0.014804	SPINT4
ENSG00000197081	6	160340131	160574539	740	79	129895	2.1733	0.014879	IGF2R
ENSG00000132801	20	44436256	44547761	417	41	129895	2.1727	0.014902	ZSWIM3
ENSG00000148943	11	27476123	27578320	197	26	129895	2.1724	0.014913	LIN7C
ENSG00000094804	17	38393885	38499171	185	20	129895	2.1724	0.014914	CDC6
ENSG00000167771	11	63638693	63734316	181	15	129895	2.1721	0.014924	RCOR2
ENSG00000124104	20	44412449	44511914	414	38	129895	2.172	0.014929	SNX21
ENSG00000121892	4	39784483	40029576	965	57	129895	2.1719	0.01493	PDS5A
ENSG00000269948	10	97659725	97784785	524	49	129895	2.1712	0.014956	RP11-248J23.6
ENSG00000173531	3	49681380	49776934	170	21	129895	2.1709	0.014971	MST1
ENSG00000181781	19	423346	524983	496	67	129895	2.1703	0.014994	ODF3L2
ENSG00000163607	3	112659765	112773907	334	50	129895	2.1694	0.015027	GTPBP8
ENSG00000132361	17	2552680	2665957	318	51	129895	2.1692	0.015033	CLUH
ENSG00000168928	16	75197994	75291083	494	47	129895	2.1692	0.015034	CTRB2
ENSG00000142453	19	10932189	11073453	318	28	129895	2.169	0.01504	CARM1
ENSG00000144711	3	12898719	13164617	1029	108	129895	2.1689	0.015046	IQSEC1
ENSG00000149243	11	75093438	75191674	237	35	129895	2.1685	0.015061	KLHL35
ENSG00000101470	20	44411853	44512384	417	38	129895	2.1679	0.015084	TNNC2
ENSG00000261130	16	15439611	15649205	398	51	129895	2.1674	0.015101	RP11-1021N1.1
ENSG00000107611	10	16825963	17221830	1775	127	129895	2.1662	0.015147	CUBN
ENSG00000127616	19	11021598	11216071	604	42	129895	2.1662	0.015149	SMARCA4
ENSG00000112320	6	107761162	108021357	692	76	129895	2.1653	0.015184	SOBP
ENSG00000205882	8	11810692	11903821	383	30	129895	2.1641	0.01523	DEFB134
ENSG00000116030	2	203030903	203153331	300	27	129895	2.1634	0.015255	SUMO1
ENSG00000163606	3	112600056	112743969	699	53	129895	2.1629	0.015274	CD200R1
ENSG00000004700	12	21581845	21704603	686	39	129895	2.1628	0.015279	RECQL
ENSG00000150977	12	123859936	123971264	270	38	129895	2.1626	0.015287	RILPL2
ENSG00000115541	2	198314718	198408181	142	16	129895	2.1624	0.015295	HSPE1
ENSG00000118094	11	118488026	118600399	422	19	129895	2.162	0.015308	TREH
ENSG00000270757	2	198315137	198455450	230	23	129895	2.1618	0.015317	HSPE1-MOB4
ENSG00000173641	1	16300523	16396089	625	39	129895	2.1612	0.015339	HSPB7
ENSG00000186510	1	16295370	16400545	653	40	129895	2.1586	0.01544	CLCNKA
ENSG00000185917	21	37366839	37501687	545	32	129895	2.1586	0.015442	SETD4
ENSG00000129657	17	75032798	75253179	957	103	129895	2.1583	0.01545	SEC14L1
ENSG00000173852	7	34928488	35127883	696	28	129895	2.158	0.015463	DPY19L1
ENSG00000198746	1	27176979	27276957	186	17	129895	2.1579	0.015468	GPATCH3
ENSG00000113790	3	184868412	185049778	500	30	129895	2.1575	0.015483	EHHADH
ENSG00000164893	8	87186281	87383375	672	37	129895	2.1573	0.015493	SLC7A13
ENSG00000162267	3	52778784	52883025	320	28	129895	2.1571	0.015499	ITIH3
ENSG00000048828	9	96164004	96368397	777	38	129895	2.1566	0.015517	FAM120A
ENSG00000084093	4	57724075	57842010	545	27	129895	2.1564	0.015528	REST
ENSG00000100647	14	70028313	70221859	408	49	129895	2.1541	0.015617	KIAA0247
ENSG00000167395	16	31035743	31135517	165	11	129895	2.1541	0.015617	ZNF646
ENSG00000010295	12	6607541	6715239	326	34	129895	2.1538	0.015627	IFFO1
ENSG00000185614	3	49790687	49882463	189	19	129895	2.1534	0.015643	FAM212A
ENSG00000187492	3	49788165	49887268	203	19	129895	2.1531	0.015655	CDHR4
ENSG00000184348	6	27765658	27856117	282	31	129895	2.153	0.015659	HIST1H2AK
ENSG00000147676	8	120127273	120297913	545	48	129895	2.1525	0.01568	MAL2
ENSG00000010292	12	6552522	6681121	498	37	129895	2.1517	0.015709	NCAPD2
ENSG00000213077	17	18387880	18480160	1	1	129895	2.1517	0.015709	FAM106A
ENSG00000205426	12	52639697	52735318	441	37	129895	2.1511	0.015735	KRT81
ENSG00000168925	16	75202898	75298822	495	44	129895	2.1507	0.015751	CTRB1
ENSG00000168646	17	63484681	63607765	377	69	129895	2.1504	0.015764	AXIN2
ENSG00000117597	1	209951352	210070910	508	30	129895	2.1503	0.015765	DIEXF
ENSG00000142156	21	47351651	47464964	486	45	129895	2.15	0.015776	COL6A1
ENSG00000156395	10	106350859	107064993	2445	90	129895	2.1494	0.015803	SORCS3
ENSG00000020256	20	50628202	50870847	892	75	129895	2.1487	0.015828	ZFP64
ENSG00000091428	2	173550002	173957621	1421	114	129895	2.1482	0.015849	RAPGEF4
ENSG00000130540	22	44180389	44308398	554	41	129895	2.1445	0.015995	SULT4A1
ENSG00000004799	7	95172811	95275803	489	39	129895	2.1445	0.015996	PDK4
ENSG00000100314	22	30066073	30167828	328	34	129895	2.144	0.016015	CABP7
ENSG00000138050	2	39923200	40056407	374	23	129895	2.1438	0.016026	THUMPD2
ENSG00000110583	11	63656431	63764800	217	15	129895	2.1436	0.016034	NAA40
ENSG00000155158	9	15123620	15357358	970	107	129895	2.1433	0.016045	TTC39B
ENSG00000204472	6	31532961	31624798	371	66	129895	2.1431	0.016052	AIF1
ENSG00000005020	7	26666681	27084858	1174	30	129895	2.1427	0.016069	SKAP2
ENSG00000167394	16	31032164	31135641	170	12	129895	2.1425	0.016076	ZNF668
ENSG00000172426	6	43562783	43680336	333	27	129895	2.1412	0.016129	RSPH9
ENSG00000100982	20	44513267	44616662	309	44	129895	2.141	0.016135	PCIF1
ENSG00000166546	16	66411200	66567432	435	55	129895	2.1408	0.016145	BEAN1
ENSG00000189120	17	45882279	45983240	356	38	129895	2.1404	0.016161	SP6
ENSG00000141622	18	43856772	44083103	643	93	129895	2.1396	0.016194	RNF165
ENSG00000074582	2	219473487	219568166	177	11	129895	2.1381	0.016253	BCS1L
ENSG00000143476	1	212158919	212320742	646	44	129895	2.1366	0.016316	DTL
ENSG00000143772	1	226779391	226977024	446	68	129895	2.1364	0.016325	ITPKB
ENSG00000171045	8	143253441	143534601	1332	59	129895	2.1363	0.016326	TSNARE1
ENSG00000111639	12	6561150	6653007	408	27	129895	2.1347	0.016393	MRPL51
ENSG00000142655	1	10482345	10730815	748	52	129895	2.1343	0.016409	PEX14
ENSG00000030582	17	42372614	42470470	190	28	129895	2.1333	0.01645	GRN
ENSG00000204290	6	32321740	32424905	1485	43	129895	2.1331	0.016457	BTNL2
ENSG00000188511	22	49768176	50101190	1508	118	129895	2.1329	0.016468	C22orf34
ENSG00000007237	17	9773926	10151868	1679	195	129895	2.132	0.016504	GAS7
ENSG00000196169	17	72272349	72391959	440	73	129895	2.1301	0.016582	KIF19
ENSG00000267889	2	203054292	203144435	223	22	129895	2.1299	0.01659	AC079354.2
ENSG00000175938	16	30910387	31007782	145	13	129895	2.1288	0.016636	ORAI3
ENSG00000096080	6	43599040	43705528	352	36	129895	2.1268	0.01672	MRPS18A
ENSG00000153002	3	148458889	148617974	623	57	129895	2.1266	0.016726	CPB1
ENSG00000025039	6	90034355	90171989	364	60	129895	2.1259	0.016756	RRAGD
ENSG00000268955	8	8006158	8096331	50	7	129895	2.1255	0.016771	LRLE1
ENSG00000142303	19	8605126	8725620	241	45	129895	2.1252	0.016787	ADAMTS10
ENSG00000257955	12	48373554	48469165	358	29	129895	2.1231	0.016872	RP1-228P16.5
ENSG00000185269	17	79870388	79969716	191	18	129895	2.1231	0.016875	NOTUM
ENSG00000113327	5	161444546	161622542	425	54	129895	2.1203	0.016992	GABRG2
ENSG00000082641	17	46075691	46178849	347	35	129895	2.1191	0.017041	NFE2L1
ENSG00000160013	19	47083725	47178375	259	43	129895	2.1185	0.017066	PTGIR
ENSG00000176219	14	20641791	20732964	537	53	129895	2.1175	0.01711	OR11H6
ENSG00000124571	6	43450072	43593812	294	23	129895	2.1173	0.017119	XPO5
ENSG00000158014	1	26323743	26422624	251	22	129895	2.116	0.017172	SLC30A2
ENSG00000101473	20	44430360	44536045	398	38	129895	2.1154	0.017199	ACOT8
ENSG00000114646	3	47563729	47672282	183	19	129895	2.1152	0.017207	CSPG5
ENSG00000134882	13	99803028	100078688	887	41	129895	2.1151	0.01721	UBAC2
ENSG00000140463	15	72928527	73070817	248	26	129895	2.1149	0.01722	BBS4
ENSG00000171843	9	20301663	20672542	803	99	129895	2.1136	0.017274	MLLT3
ENSG00000130590	20	62565466	62661361	229	24	129895	2.1122	0.017334	SAMD10
ENSG00000185105	17	79857521	79955109	172	17	129895	2.1122	0.017337	MYADML2
ENSG00000110917	12	121074672	121179667	458	49	129895	2.1118	0.017352	MLEC
ENSG00000217555	16	66536466	66640154	277	18	129895	2.1118	0.017354	CKLF
ENSG00000166471	11	9262201	9386327	472	39	129895	2.1116	0.017362	TMEM41B
ENSG00000105929	7	138351040	138534305	712	95	129895	2.1108	0.017394	ATP6V0A4
ENSG00000106536	7	38967598	39572694	2116	95	129895	2.1088	0.017483	POU6F2
ENSG00000166548	16	66501906	66636447	321	21	129895	2.1063	0.017589	TK2
ENSG00000142751	1	27162624	27266788	194	16	129895	2.1055	0.017624	GPN2
ENSG00000152217	18	42210138	42688475	1132	128	129895	2.1044	0.017672	SETBP1
ENSG00000152402	11	106504738	106939250	1604	89	129895	2.1042	0.017679	GUCY1A2
ENSG00000131067	20	33392523	33510663	225	16	129895	2.1041	0.017686	GGT7
ENSG00000139223	12	48816448	48906843	408	25	129895	2.1034	0.017718	ANP32D
ENSG00000163935	3	52897588	53130766	637	28	129895	2.1007	0.017833	SFMBT1
ENSG00000076356	1	208155587	208467665	1013	90	129895	2.0997	0.017876	PLXNA2
ENSG00000113916	3	187399165	187513515	425	51	129895	2.0997	0.017879	BCL6
ENSG00000101323	20	7823628	7971121	502	36	129895	2.0996	0.017882	HAO1
ENSG00000163882	3	184029506	184126384	268	59	129895	2.0989	0.017915	POLR2H
ENSG00000104888	19	49892658	49995617	316	37	129895	2.0976	0.017971	SLC17A7
ENSG00000082497	1	210356144	210459976	331	40	129895	2.0971	0.017991	SERTAD4
ENSG00000158050	2	96768905	96861179	143	22	129895	2.0969	0.018003	DUSP2
ENSG00000115556	2	219422488	219541907	268	11	129895	2.0966	0.018016	PLCD4
ENSG00000166682	11	113518272	113627095	515	28	129895	2.0963	0.018026	TMPRSS5
ENSG00000137338	6	28199314	28310326	350	36	129895	2.0955	0.018063	PGBD1
ENSG00000142534	19	49949622	50042946	335	30	129895	2.0952	0.018077	RPS11
ENSG00000168785	4	99351518	99629780	828	89	129895	2.0951	0.01808	TSPAN5
ENSG00000138459	3	112230556	112344424	423	20	129895	2.0948	0.018095	SLC35A5
ENSG00000154710	7	66097151	66316451	852	27	129895	2.0945	0.018107	RABGEF1
ENSG00000163808	3	44753209	44954868	535	30	129895	2.0945	0.018108	KIF15
ENSG00000169495	8	38781683	38886181	275	33	129895	2.0934	0.018158	HTRA4
ENSG00000267873	12	52659128	52749790	451	35	129895	2.0933	0.018161	AC121757.1
ENSG00000255012	11	56340031	56430978	328	27	129895	2.0931	0.01817	OR5M1
ENSG00000161992	16	560422	655528	273	28	129895	2.0918	0.01823	C16orf11
ENSG00000103549	16	30723066	30827628	97	16	129895	2.0912	0.018256	RNF40
ENSG00000115884	2	20360558	20475194	424	49	129895	2.0902	0.018302	SDC1
ENSG00000111837	6	10722956	10888764	434	57	129895	2.0899	0.018313	MAK
ENSG00000176697	11	27636440	27793605	386	48	129895	2.0891	0.01835	BDNF
ENSG00000135269	7	115800547	115938837	591	30	129895	2.089	0.018354	TES
ENSG00000176984	11	119989685	120082387	258	40	129895	2.0876	0.018417	AP000679.2
ENSG00000155254	10	99422930	99517907	357	42	129895	2.0874	0.018426	MARVELD1
ENSG00000162522	1	33157486	33280571	278	33	129895	2.087	0.018444	KIAA1522
ENSG00000164180	5	87445450	87615293	383	37	129895	2.0869	0.018447	TMEM161B
ENSG00000164692	7	93973873	94100544	342	48	129895	2.0858	0.018501	COL1A2
ENSG00000181786	19	8767751	8859172	236	31	129895	2.0851	0.01853	ACTL9
ENSG00000089505	16	66550294	66653040	275	20	129895	2.0843	0.018567	CMTM1
ENSG00000157184	1	53612101	53719869	300	44	129895	2.0842	0.018571	CPT2
ENSG00000183463	13	28511851	28612791	348	41	129895	2.0836	0.018598	URAD
ENSG00000188313	3	146192967	146312651	591	49	129895	2.0836	0.018599	PLSCR1
ENSG00000019144	11	118427155	118568741	384	24	129895	2.0832	0.018617	PHLDB1
ENSG00000167414	19	47097333	47187942	261	43	129895	2.0822	0.018661	GNG8
ENSG00000180488	1	78195309	78384106	401	50	129895	2.0821	0.018666	FAM73A
ENSG00000183010	17	79850260	79950288	166	17	129895	2.0818	0.018679	PYCR1
ENSG00000110171	11	6429843	6545689	279	32	129895	2.0817	0.018684	TRIM3
ENSG00000081014	15	51150869	51338097	516	23	129895	2.0812	0.018709	AP4E1
ENSG00000155875	9	18887656	19083251	1131	65	129895	2.081	0.018716	FAM154A
ENSG00000132286	11	6452677	6545909	234	25	129895	2.081	0.018717	TIMM10B
ENSG00000179626	12	55894983	55986028	359	23	129895	2.0803	0.018747	OR6C4
ENSG00000115568	2	219462639	219574378	221	12	129895	2.0799	0.018768	ZNF142
ENSG00000254788	16	66536490	66653038	308	21	129895	2.0797	0.018778	CKLF-CMTM1
ENSG00000198929	1	161989564	162393321	1590	100	129895	2.0794	0.018791	NOS1AP
ENSG00000152463	10	15024226	15155851	739	55	129895	2.0778	0.018866	OLAH
ENSG00000171951	2	224421658	224517221	220	19	129895	2.0776	0.018875	SCG2
ENSG00000267963	2	241003907	241104304	501	34	129895	2.0768	0.01891	AC013469.1
ENSG00000144848	3	112211356	112330893	427	19	129895	2.0767	0.018913	ATG3
ENSG00000143493	1	212073741	212258884	785	37	129895	2.0763	0.018931	INTS7
ENSG00000174482	9	27908076	28720283	3508	239	129895	2.0762	0.018939	LINGO2
ENSG00000101752	18	19234918	19490918	445	35	129895	2.0759	0.018952	MIB1
ENSG00000233822	6	27756323	27863487	326	35	129895	2.0757	0.018959	HIST1H2BN
ENSG00000166780	16	15478152	15758885	624	65	129895	2.0753	0.018981	C16orf45
ENSG00000101446	20	44101101	44194264	505	28	129895	2.0751	0.018988	SPINT3
ENSG00000156968	16	15439611	15547125	204	30	129895	2.0743	0.019025	MPV17L
ENSG00000175213	11	46672368	46767462	182	22	129895	2.072	0.019134	ZNF408
ENSG00000171806	1	169721670	169814107	481	27	129895	2.0713	0.019166	METTL18
ENSG00000183145	21	38328450	38431959	511	30	129895	2.0712	0.019169	RIPPLY3
ENSG00000174156	6	52721437	52824483	343	35	129895	2.0703	0.019214	GSTA3
ENSG00000167461	19	16172439	16285044	278	37	129895	2.07	0.019224	RAB8A
ENSG00000174501	2	96474587	96707541	329	26	129895	2.069	0.019273	ANKRD36C
ENSG00000011590	19	36145429	36247940	339	29	129895	2.0681	0.019313	ZBTB32
ENSG00000135437	12	56064151	56158489	157	24	129895	2.0678	0.019331	RDH5
ENSG00000178202	11	108302832	108419159	273	28	129895	2.0675	0.019344	KDELC2
ENSG00000110801	12	122276637	122396203	395	29	129895	2.0674	0.019347	PSMD9
ENSG00000115365	2	211255973	211392376	432	27	129895	2.0658	0.019422	LANCL1
ENSG00000142166	21	34646734	34772168	443	48	129895	2.0651	0.019455	IFNAR1
ENSG00000159231	21	37457210	37558864	459	36	129895	2.0646	0.019483	CBR3
ENSG00000141295	17	45875058	45968699	318	34	129895	2.0635	0.019533	SCRN2
ENSG00000197238	6	27741884	27832257	257	32	129895	2.0634	0.019537	HIST1H4J
ENSG00000233050	8	11881898	11979256	88	6	129895	2.0623	0.019589	DEFB130
ENSG00000167508	16	88678343	88779569	429	67	129895	2.0622	0.019594	MVD
ENSG00000183486	21	42683870	42821317	520	73	129895	2.0622	0.019595	MX2
ENSG00000124116	20	44336583	44470571	726	29	129895	2.0615	0.019628	WFDC3
ENSG00000155256	10	99446878	99560664	399	39	129895	2.061	0.019652	ZFYVE27
ENSG00000100211	22	39002641	39109859	383	19	129895	2.0607	0.019664	CBY1
ENSG00000267041	19	37165285	37313727	393	33	129895	2.0606	0.019668	ZNF850
ENSG00000186265	3	112142815	112268408	341	30	129895	2.0606	0.01967	BTLA
ENSG00000182611	6	27742112	27832607	258	32	129895	2.059	0.019747	HIST1H2AJ
ENSG00000196118	16	30728744	30824031	92	17	129895	2.0589	0.019752	C16orf93
ENSG00000163624	4	85454132	85612491	394	29	129895	2.0585	0.019769	CDS1
ENSG00000148700	10	111706126	111935323	487	35	129895	2.0582	0.019786	ADD3
ENSG00000253958	8	8509448	8601616	516	26	129895	2.0575	0.01982	CLDN23
ENSG00000197063	17	79836146	79935590	149	17	129895	2.0574	0.019824	MAFG
ENSG00000140382	15	77662754	77817949	346	28	129895	2.0573	0.019827	HMG20A
ENSG00000176340	11	63692079	63784015	215	14	129895	2.0568	0.019851	COX8A
ENSG00000125971	20	33054214	33168762	156	11	129895	2.0566	0.019864	DYNLRB1
ENSG00000105173	19	30252805	30355215	321	35	129895	2.055	0.019941	CCNE1
ENSG00000110344	11	118180300	118309926	294	31	129895	2.0529	0.020041	UBE4A
ENSG00000067715	12	79207773	79885788	1815	96	129895	2.0525	0.020061	SYT1
ENSG00000196684	19	16194838	16309386	285	33	129895	2.0523	0.020072	HSH2D
ENSG00000258311	12	56059820	56158487	161	25	129895	2.0519	0.020091	RP11-644F5.10
ENSG00000066933	15	72074632	72460918	892	37	129895	2.0517	0.020101	MYO9A
ENSG00000135655	12	62604119	62851211	760	41	129895	2.0508	0.020145	USP15
ENSG00000163931	3	53218723	53340068	419	32	129895	2.0506	0.020153	TKT
ENSG00000265264	11	6452715	6570208	313	30	129895	2.0502	0.020172	TIMM10B
ENSG00000203813	6	27727842	27818314	282	31	129895	2.05	0.020182	HIST1H3H
ENSG00000131732	5	80547409	80649116	290	33	129895	2.0498	0.02019	ZCCHC9
ENSG00000178997	15	41434923	41572941	577	20	129895	2.0492	0.02022	EXD1
ENSG00000167230	17	35682928	35789662	236	35	129895	2.0484	0.020263	C17orf78
ENSG00000091986	3	112283407	112418377	431	44	129895	2.0482	0.020271	CCDC80
ENSG00000189042	19	37128514	37258603	363	27	129895	2.047	0.020329	ZNF567
ENSG00000185842	1	225033964	225626996	2255	53	129895	2.0469	0.020335	DNAH14
ENSG00000187323	18	49816542	51097784	5750	147	129895	2.0465	0.020352	DCC
ENSG00000170962	11	103737914	104085107	1326	103	129895	2.0464	0.020356	PDGFD
ENSG00000196374	6	27732822	27823267	273	31	129895	2.0462	0.020369	HIST1H2BM
ENSG00000185130	6	27735257	27825709	270	31	129895	2.0438	0.020485	HIST1H2BL
ENSG00000171793	1	41395007	41518235	496	60	129895	2.0438	0.020488	CTPS1
ENSG00000132911	5	151731093	151862929	652	15	129895	2.0436	0.020495	NMUR2
ENSG00000175220	11	46658630	46772165	204	24	129895	2.043	0.020527	ARHGAP1
ENSG00000231852	6	31956042	32049447	176	40	129895	2.0429	0.020532	CYP21A2
ENSG00000260851	16	66463715	66601215	335	32	129895	2.0423	0.020562	RP11-403P17.5
ENSG00000101161	20	62562488	62704453	363	38	129895	2.0413	0.02061	PRPF6
ENSG00000163788	3	43278004	43506256	513	37	129895	2.0409	0.020631	SNRK
ENSG00000145730	5	102039685	102406809	1320	40	129895	2.0407	0.020641	PAM
ENSG00000167323	11	3825757	4154439	940	53	129895	2.0406	0.020644	STIM1
ENSG00000203876	10	111661029	111763649	224	13	129895	2.0403	0.020658	RP11-451M19.3
ENSG00000132254	11	6456910	6552666	255	23	129895	2.0398	0.020686	ARFIP2
ENSG00000036549	1	77988101	78199104	492	41	129895	2.0396	0.020693	ZZZ3
ENSG00000198909	17	61649775	61813663	244	18	129895	2.0385	0.020751	MAP3K3
ENSG00000134504	18	23994874	24287365	965	135	129895	2.0383	0.020761	KCTD1
ENSG00000111640	12	6593093	6687537	340	30	129895	2.0382	0.020766	GAPDH
ENSG00000169964	3	44853361	44947162	285	25	129895	2.0375	0.0208	TMEM42
ENSG00000180530	21	16293556	16487321	449	65	129895	2.0374	0.020806	NRIP1
ENSG00000136490	17	61733262	61828532	194	14	129895	2.0357	0.02089	LIMD2
ENSG00000106304	7	123515286	123651468	370	38	129895	2.0355	0.020901	SPAM1
ENSG00000159461	16	56355364	56509450	482	42	129895	2.0347	0.020943	AMFR
ENSG00000103540	16	19485133	19604730	531	25	129895	2.0344	0.020954	CCP110
ENSG00000182179	3	49802640	49901379	188	20	129895	2.0335	0.021001	UBA7
ENSG00000112659	6	43099913	43232325	408	43	129895	2.0332	0.021016	CUL9
ENSG00000168612	20	44459866	44553905	345	36	129895	2.0329	0.021029	ZSWIM1
ENSG00000256950	12	122276715	122399376	409	30	129895	2.0323	0.021061	RP11-87C12.2
ENSG00000144199	2	97709320	97810619	146	5	129895	2.0318	0.021086	FAHD2B
ENSG00000160948	8	145609000	145703931	175	17	129895	2.0306	0.021148	VPS28
ENSG00000055957	3	52761603	52866078	326	27	129895	2.0305	0.021151	ITIH1
ENSG00000205884	8	11791446	11882108	456	30	129895	2.0302	0.021167	DEFB136
ENSG00000268941	20	57159828	57250772	293	55	129895	2.0296	0.0212	MGC4294
ENSG00000128250	22	29784572	29878444	312	35	129895	2.0291	0.021223	RFPL1
ENSG00000117479	1	169393147	169505241	352	42	129895	2.0291	0.021226	SLC19A2
ENSG00000157168	8	31446902	32662548	4607	203	129895	2.0285	0.021254	NRG1
ENSG00000112787	12	133016137	133201774	981	77	129895	2.0284	0.021261	FBRSL1
ENSG00000248369	4	133316957	133418390	306	19	129895	2.028	0.02128	RP11-62N21.1
ENSG00000160949	8	145614165	145719827	188	19	129895	2.0276	0.021299	TONSL
ENSG00000173088	10	97617360	97738480	483	52	129895	2.0275	0.021304	C10orf131
ENSG00000055163	5	156643089	156862606	904	51	129895	2.0275	0.021306	CYFIP2
ENSG00000205363	15	73992141	74095088	395	54	129895	2.0273	0.021316	C15orf59
ENSG00000198657	11	124253807	124344789	375	32	129895	2.0272	0.021321	OR8B4
ENSG00000255501	11	104968448	105060453	387	21	129895	2.027	0.021332	CARD18
ENSG00000110723	11	108336158	108514465	502	50	129895	2.0268	0.021342	EXPH5
ENSG00000135441	12	56059820	56153871	156	24	129895	2.0265	0.021357	BLOC1S1
ENSG00000100207	22	42516019	42789622	864	63	129895	2.026	0.021383	TCF20
ENSG00000189134	6	28177098	28268736	280	32	129895	2.0245	0.021459	NKAPL
ENSG00000196747	6	27725899	27816429	287	31	129895	2.0241	0.021478	HIST1H2AI
ENSG00000182557	17	4286983	4431503	719	75	129895	2.0234	0.021518	SPNS3
ENSG00000139289	12	76379227	76477712	265	42	129895	2.0231	0.021529	PHLDA1
ENSG00000125863	20	10341657	10464870	538	27	129895	2.0226	0.021555	MKKS
ENSG00000101096	20	49963494	50229370	866	119	129895	2.0222	0.021579	NFATC2
ENSG00000257108	16	566996	659495	280	28	129895	2.0213	0.021623	NHLRC4
ENSG00000135312	6	78131948	78223490	286	32	129895	2.0213	0.021624	HTR1B
ENSG00000157240	7	90843783	90938123	234	31	129895	2.0213	0.021626	FZD1
ENSG00000176692	16	86550857	86642539	433	46	129895	2.021	0.021641	FOXC2
ENSG00000124935	11	61959682	62052280	282	33	129895	2.02	0.021693	SCGB1D2
ENSG00000100216	22	39027953	39120818	340	18	129895	2.0198	0.021701	TOMM22
ENSG00000135709	16	85011375	85167836	950	75	129895	2.0198	0.021703	KIAA0513
ENSG00000163909	1	40049825	40155617	368	53	129895	2.0195	0.021717	HEYL
ENSG00000122863	10	73674123	73813322	492	44	129895	2.0195	0.021718	CHST3
ENSG00000011083	5	149519520	149642351	394	53	129895	2.0186	0.021765	SLC6A7
ENSG00000169155	9	129517285	129640489	192	49	129895	2.0173	0.021832	ZBTB43
ENSG00000155366	1	113203728	113300056	264	47	129895	2.0155	0.021926	RHOC
ENSG00000115042	2	96018469	96122364	71	16	129895	2.0152	0.021942	FAHD2A
ENSG00000111711	12	21604715	21711342	562	33	129895	2.0152	0.021944	GOLT1B
ENSG00000143486	1	206704620	206835904	363	51	129895	2.015	0.02195	EIF2D
ENSG00000198646	20	33244722	33463452	387	21	129895	2.0147	0.021966	NCOA6
ENSG00000167325	11	4065937	4200106	554	27	129895	2.0141	0.022	RRM1
ENSG00000000460	1	169581245	169863221	1396	46	129895	2.0129	0.022061	C1orf112
ENSG00000266173	17	61740192	61869330	288	16	129895	2.0129	0.022062	STRADA
ENSG00000267260	19	37214055	37307980	241	24	129895	2.0127	0.022075	CTD-2162K18.4
ENSG00000161849	12	52731596	52829436	465	40	129895	2.011	0.02216	KRT84
ENSG00000138160	10	94303043	94455150	625	37	129895	2.0109	0.022168	KIF11
ENSG00000259458	15	62889371	62987490	336	47	129895	2.0106	0.022185	RP11-625H11.1
ENSG00000169508	13	99906784	100009659	308	35	129895	2.0105	0.022187	GPR183
ENSG00000183691	17	54621060	54712951	186	23	129895	2.0103	0.0222	NOG
ENSG00000116497	1	33232368	33364476	301	32	129895	2.0102	0.022203	S100PBP
ENSG00000132153	3	47794399	47931685	210	21	129895	2.0098	0.022227	DHX30
ENSG00000141293	17	46170802	46557637	1167	41	129895	2.0096	0.022236	SKAP1
ENSG00000064601	20	44468783	44567459	354	38	129895	2.0095	0.022241	CTSA
ENSG00000139697	12	123733656	123899390	705	25	129895	2.0093	0.022252	SBNO1
ENSG00000140932	16	66563351	66662178	270	20	129895	2.0092	0.022259	CMTM2
ENSG00000174145	4	37195842	37491087	1155	99	129895	2.009	0.022268	KIAA1239
ENSG00000183251	11	5282244	5373226	472	53	129895	2.0089	0.022271	OR51B4
ENSG00000145147	4	20204883	20662184	1462	166	129895	2.0088	0.02228	SLIT2
ENSG00000213639	2	28924506	29065806	317	23	129895	2.0085	0.022298	PPP1CB
ENSG00000181371	11	56217825	56308871	362	26	129895	2.0082	0.022309	OR5M8
ENSG00000175137	1	249064648	249170832	235	19	129895	2.0076	0.022345	SH3BP5L
ENSG00000166797	15	64324758	64436217	289	29	129895	2.0068	0.022385	FAM96A
ENSG00000164764	8	73936775	74086323	535	42	129895	2.0059	0.022436	SBSPON
ENSG00000100979	20	44487399	44590794	358	40	129895	2.0058	0.022437	PLTP
ENSG00000092330	14	24668849	24761880	238	39	129895	2.0051	0.022474	TINF2
ENSG00000128266	22	23362540	23507224	373	28	129895	2.0046	0.022505	GNAZ
ENSG00000132510	17	7693222	7798114	272	41	129895	2.0033	0.022574	KDM6B
ENSG00000203797	6	110672974	110786765	430	58	129895	2.003	0.022588	DDO
ENSG00000234465	19	44030952	44128116	301	36	129895	2.0028	0.022598	PINLYP
ENSG00000272573	3	52827130	52919235	270	23	129895	2.0027	0.022603	MUSTN1
ENSG00000080224	3	96483425	97511304	1937	101	129895	2.0021	0.022636	EPHA6
ENSG00000154654	21	22320633	22955650	2384	150	129895	2.0021	0.022637	NCAM2
ENSG00000175707	1	27236053	27336897	159	17	129895	2.0019	0.022646	C1orf172
ENSG00000248592	3	52827137	52981578	402	26	129895	2.0014	0.022676	TMEM110-MUSTN1
ENSG00000174899	3	157211035	157435538	776	59	129895	2.0011	0.022689	C3orf55
ENSG00000167874	17	7708383	7799417	226	34	129895	2.0007	0.022712	TMEM88
ENSG00000130948	9	98957588	99114434	617	58	129895	2.0006	0.022717	HSD17B3
ENSG00000149308	11	107987942	108143369	327	28	129895	2.0006	0.022718	NPAT
ENSG00000198346	19	53920989	54046950	1007	92	129895	2.0005	0.022726	ZNF813
ENSG00000090565	16	425619	613011	546	39	129895	1.9999	0.022757	RAB11FIP3
ENSG00000152154	2	39842122	39985103	358	30	129895	1.9996	0.022769	TMEM178A
ENSG00000100341	22	44235558	44337893	435	54	129895	1.999	0.022805	PNPLA5
ENSG00000183134	11	60578413	60673444	347	41	129895	1.9982	0.022849	PTGDR2
ENSG00000147408	8	19221672	19665540	2140	136	129895	1.998	0.022859	CSGALNACT1
ENSG00000078804	20	33242094	33341243	167	12	129895	1.9972	0.0229	TP53INP2
ENSG00000182393	19	39736965	39829313	298	29	129895	1.9966	0.022937	IFNL1
ENSG00000186470	6	26315387	26418546	594	37	129895	1.9964	0.022945	BTN3A2
ENSG00000100519	14	53123890	53235305	255	32	129895	1.9959	0.022971	PSMC6
ENSG00000188404	1	169619808	169730839	673	35	129895	1.9958	0.022975	SELL
ENSG00000100968	14	24784879	24888810	369	43	129895	1.9958	0.022979	NFATC4
ENSG00000137210	6	10697992	10892986	490	67	129895	1.9954	0.022999	TMEM14B
ENSG00000073111	3	127267066	127381276	148	34	129895	1.9951	0.023016	MCM2
ENSG00000124731	6	41195664	41304457	716	49	129895	1.9948	0.02303	TREM1
ENSG00000172640	12	48556081	48647170	437	22	129895	1.9941	0.023069	OR10AD1
ENSG00000125695	17	61740205	61879457	318	17	129895	1.9932	0.023118	RP11-51F16.8
ENSG00000197548	3	11263995	11639139	1144	39	129895	1.9913	0.023226	ATG7
ENSG00000169220	5	176734838	176839602	191	26	129895	1.9911	0.023234	RGS14
ENSG00000163686	3	58173233	58321420	649	33	129895	1.9901	0.023288	ABHD6
ENSG00000205883	8	11789830	11882099	492	29	129895	1.9882	0.023394	DEFB135
ENSG00000166869	16	23715948	23810272	372	43	129895	1.9879	0.023414	CHP2
ENSG00000163590	3	160423390	160836695	1185	47	129895	1.9876	0.023426	PPM1L
ENSG00000198374	6	27783034	27873606	275	33	129895	1.9875	0.023436	HIST1H2AL
ENSG00000100221	22	39041548	39147561	341	18	129895	1.9871	0.023457	JOSD1
ENSG00000135976	2	97729233	97970258	255	8	129895	1.9866	0.023481	ANKRD36
ENSG00000244617	2	70147226	70239397	178	18	129895	1.9866	0.023485	ASPRV1
ENSG00000182645	10	118033940	118179541	449	41	129895	1.9863	0.023499	CCDC172
ENSG00000099381	16	30918615	31036437	175	15	129895	1.9863	0.023499	SETD1A
ENSG00000256100	11	63692092	63795818	245	16	129895	1.9853	0.023557	AP000721.4
ENSG00000067225	15	72451370	72574164	288	28	129895	1.9852	0.023563	PKM
ENSG00000176236	10	15097384	15189318	448	46	129895	1.9842	0.023617	C10orf111
ENSG00000114904	3	52704800	52854965	459	28	129895	1.9836	0.023648	NEK4
ENSG00000159182	17	46759084	46849884	294	50	129895	1.9834	0.02366	PRAC1
ENSG00000170523	12	52668085	52765182	486	39	129895	1.9828	0.023692	KRT83
ENSG00000241399	2	160585364	160704753	588	35	129895	1.982	0.023741	CD302
ENSG00000133424	22	33518212	34368829	3357	257	129895	1.9815	0.023765	LARGE
ENSG00000124939	11	61926140	62021408	335	30	129895	1.981	0.023795	SCGB2A1
ENSG00000213533	3	52830235	52981612	394	26	129895	1.9804	0.02383	TMEM110
ENSG00000163938	3	52665172	52768508	314	19	129895	1.98	0.023851	GNL3
ENSG00000160255	21	46265868	46401904	621	75	129895	1.9799	0.023858	ITGB2
ENSG00000102743	13	41313548	41424247	282	26	129895	1.9798	0.023863	SLC25A15
ENSG00000133065	1	205718221	205832876	389	49	129895	1.9798	0.023866	SLC41A1
ENSG00000101489	18	34783010	35196000	1201	140	129895	1.9769	0.024026	CELF4
ENSG00000138587	15	56673742	56807335	441	44	129895	1.9752	0.024125	MNS1
ENSG00000227164	20	52055495	52146164	340	23	129895	1.9748	0.024143	AL354993.1
ENSG00000089639	19	19700285	19804476	319	43	129895	1.9744	0.024166	GMIP
ENSG00000204291	9	101655461	101873069	672	73	129895	1.9738	0.024205	COL15A1
ENSG00000163050	1	227035237	227215246	567	45	129895	1.9736	0.024215	ADCK3
ENSG00000144580	2	219383303	219501803	258	11	129895	1.9735	0.024217	RQCD1
ENSG00000178645	10	50837697	50958307	409	28	129895	1.9728	0.024256	C10orf53
ENSG00000131069	20	33409949	33555769	258	17	129895	1.9726	0.024268	ACSS2
ENSG00000269920	10	97683786	97832432	557	56	129895	1.9724	0.02428	RP11-690P14.4
ENSG00000188649	10	97683786	97832441	557	56	129895	1.9724	0.02428	CC2D2B
ENSG00000166171	10	103280317	103409425	304	29	129895	1.9707	0.024377	DPCD
ENSG00000186017	19	36896021	37030804	410	34	129895	1.9707	0.024379	ZNF566
ENSG00000145692	5	78357602	78468108	355	32	129895	1.9707	0.024382	BHMT
ENSG00000135931	2	232013260	232279548	814	57	129895	1.9704	0.024396	ARMC9
ENSG00000167770	11	63703325	63809283	233	17	129895	1.9704	0.024397	OTUB1
ENSG00000149633	20	36798890	36939174	395	56	129895	1.9698	0.02443	KIAA1755
ENSG00000187609	9	140161348	140367714	585	101	129895	1.9691	0.024468	EXD3
ENSG00000170390	4	150949426	151218609	929	58	129895	1.9688	0.024486	DCLK2
ENSG00000179532	11	6468490	6654988	551	66	129895	1.9673	0.024577	DNHD1
ENSG00000153498	13	112980633	113129003	818	51	129895	1.9659	0.024654	SPACA7
ENSG00000150873	2	11223179	11326916	504	55	129895	1.9657	0.024664	C2orf50
ENSG00000160014	19	47054331	47154050	323	47	129895	1.9651	0.024704	CALM3
ENSG00000175029	10	126636421	126899739	1008	93	129895	1.9648	0.024721	CTBP2
ENSG00000203740	1	170065142	170176931	520	33	129895	1.9645	0.024737	METTL11B
ENSG00000074803	15	48433861	48636275	377	21	129895	1.9642	0.024754	SLC12A1
ENSG00000163481	2	219488587	219587134	168	12	129895	1.964	0.024763	RNF25
ENSG00000268000	19	49953781	50044614	331	29	129895	1.9636	0.024786	hsa-mir-150
ENSG00000134532	12	23642440	24153966	1727	177	129895	1.9628	0.024832	SOX5
ENSG00000149634	20	44475128	44566274	327	35	129895	1.9626	0.024843	SPATA25
ENSG00000197263	11	124149134	124240184	373	21	129895	1.9625	0.024851	OR8D2
ENSG00000176371	15	85094217	85211027	354	41	129895	1.9622	0.024872	ZSCAN2
ENSG00000112782	6	45828045	46098132	933	93	129895	1.962	0.024883	CLIC5
ENSG00000187531	17	79829815	79929199	150	18	129895	1.9608	0.024948	SIRT7
ENSG00000161850	12	52747715	52850139	472	40	129895	1.9608	0.02495	KRT82
ENSG00000139190	12	6531403	6630153	429	34	129895	1.9608	0.024954	VAMP1
ENSG00000101557	18	108383	254629	409	34	129895	1.9607	0.024956	USP14
ENSG00000128040	4	57636026	57737908	505	53	129895	1.9601	0.024992	SPINK2
ENSG00000122971	12	121113538	121217811	444	47	129895	1.9594	0.025033	ACADS
ENSG00000006007	16	19473015	19583467	480	30	129895	1.9588	0.025068	GDE1
ENSG00000148498	10	34358488	35154253	2276	96	129895	1.9578	0.025128	PARD3
ENSG00000187456	17	34205070	34307777	442	33	129895	1.9577	0.02513	RDM1
ENSG00000117595	1	209919036	210029465	451	37	129895	1.9563	0.025215	IRF6
ENSG00000146063	5	180599499	180702809	519	47	129895	1.9552	0.025283	TRIM41
ENSG00000118197	1	200553024	200689097	636	40	129895	1.955	0.025291	DDX59
ENSG00000183826	6	38096227	38657924	1717	99	129895	1.9533	0.025393	BTBD9
ENSG00000119865	2	68471303	68597183	374	46	129895	1.9532	0.025396	CNRIP1
ENSG00000184014	11	9120372	9336937	671	32	129895	1.9529	0.025416	DENND5A
ENSG00000115504	2	62850986	63313622	768	56	129895	1.9524	0.025447	EHBP1
ENSG00000170011	3	39800405	40341812	2000	101	129895	1.9522	0.025457	MYRIP
ENSG00000103313	16	3252028	3356627	276	27	129895	1.9521	0.025465	MEFV
ENSG00000124257	20	44477264	44569926	322	35	129895	1.951	0.025528	NEURL2
ENSG00000184647	8	10333056	10451676	628	35	129895	1.9507	0.025545	PRSS55
ENSG00000101493	18	74029644	74257146	763	85	129895	1.9507	0.025546	ZNF516
ENSG00000214814	8	124814227	125172302	1005	70	129895	1.9501	0.025584	FER1L6
ENSG00000181026	15	89114527	89215513	411	49	129895	1.9496	0.025614	AEN
ENSG00000137857	15	45372131	45497774	306	34	129895	1.9493	0.025629	DUOX1
ENSG00000100985	20	44587547	44685200	355	44	129895	1.9483	0.025691	MMP9
ENSG00000100280	22	29683669	29869168	522	41	129895	1.9483	0.025692	AP1B1
ENSG00000232748	16	31022813	31113451	140	10	129895	1.9481	0.0257	ZNF668
ENSG00000167487	19	18697775	18821309	455	50	129895	1.9478	0.025718	KLHL26
ENSG00000102900	16	56714017	56918797	698	63	129895	1.9476	0.025733	NUP93
ENSG00000108406	17	57592886	57725706	213	13	129895	1.9474	0.02574	DHX40
ENSG00000126247	19	36580477	36681255	363	57	129895	1.9464	0.025805	CAPNS1
ENSG00000187626	6	28172401	28277011	320	34	129895	1.9463	0.02581	ZKSCAN4
ENSG00000114859	3	184023973	184129439	307	63	129895	1.9456	0.02585	CLCN2
ENSG00000101004	20	25393341	25616153	690	32	129895	1.9455	0.025856	NINL
ENSG00000007541	16	566995	674136	338	29	129895	1.9451	0.025884	PIGQ
ENSG00000178084	3	183720835	183818459	355	41	129895	1.9437	0.025967	HTR3C
ENSG00000147804	8	145595126	145692279	173	16	129895	1.9428	0.026022	SLC39A4
ENSG00000063169	19	48061453	48246533	610	53	129895	1.9426	0.026032	GLTSCR1
ENSG00000135443	12	52713790	52811265	487	40	129895	1.9422	0.026057	KRT85
ENSG00000161572	17	34221522	34320703	457	39	129895	1.9422	0.026058	LYZL6
ENSG00000101197	20	61817235	61911859	469	52	129895	1.9421	0.026063	BIRC7
ENSG00000182224	17	7711064	7805600	237	36	129895	1.9418	0.026079	CYB5D1
ENSG00000137968	1	75627816	76126801	1536	54	129895	1.9414	0.026104	SLC44A5
ENSG00000254004	19	36961597	37069562	339	27	129895	1.9413	0.026109	ZNF260
ENSG00000168754	2	97501620	97734175	455	30	129895	1.941	0.026128	FAM178B
ENSG00000140254	15	45369569	45472136	255	29	129895	1.9407	0.026148	DUOXA1
ENSG00000173517	15	77360471	77762486	767	36	129895	1.9403	0.026174	PEAK1
ENSG00000124508	6	26333324	26435102	565	30	129895	1.94	0.026191	BTN2A2
ENSG00000169223	5	176718563	176828853	218	30	129895	1.9399	0.026194	LMAN2
ENSG00000153936	1	87330331	87642334	954	38	129895	1.9398	0.026203	HS2ST1
ENSG00000159111	17	45860638	45958900	320	36	129895	1.9397	0.02621	MRPL10
ENSG00000087191	17	61854512	61949379	271	12	129895	1.9395	0.02622	PSMC5
ENSG00000179331	11	107749229	107874208	437	54	129895	1.9387	0.026267	RAB39A
ENSG00000090061	14	99897506	100041381	411	27	129895	1.9386	0.026275	CCNK
ENSG00000166920	15	45672727	45780959	167	17	129895	1.9376	0.026339	C15orf48
ENSG00000004487	1	23295941	23450182	281	18	129895	1.9374	0.026349	KDM1A
ENSG00000164508	6	25686291	25776790	447	27	129895	1.9362	0.026421	HIST1H2AA
ENSG00000146039	6	25704927	25821419	562	28	129895	1.9362	0.026421	SLC17A4
ENSG00000161298	19	37045719	37159499	277	23	129895	1.9361	0.026426	ZNF382
ENSG00000189227	15	67763406	67859628	271	21	129895	1.9353	0.026476	C15orf61
ENSG00000187954	8	145634965	145741060	191	19	129895	1.9336	0.026584	CYHR1
ENSG00000117118	1	17305217	17430665	534	26	129895	1.9328	0.026631	SDHB
ENSG00000186020	19	36985676	37146178	434	34	129895	1.9306	0.026767	ZNF529
ENSG00000233932	15	48433736	48535953	36	7	129895	1.9304	0.026779	CTXN2
ENSG00000125817	20	3724498	3817337	322	44	129895	1.9298	0.026813	CENPB
ENSG00000125843	20	3751178	3845949	286	39	129895	1.9292	0.026852	AP5S1
ENSG00000270033	17	60309848	60410276	314	29	129895	1.929	0.026864	RP11-51L5.7
ENSG00000180176	11	2145159	2243107	468	45	129895	1.9289	0.026874	TH
ENSG00000101188	20	61290189	61434123	662	86	129895	1.9286	0.026889	NTSR1
ENSG00000109705	4	13502454	13596674	285	34	129895	1.9284	0.026904	NKX3-2
ENSG00000196341	11	124139708	124230733	393	22	129895	1.9278	0.026938	OR8D1
ENSG00000197444	10	50902689	51020425	420	26	129895	1.9278	0.026939	OGDHL
ENSG00000153234	2	157140944	157248860	209	27	129895	1.9277	0.026945	NR4A2
ENSG00000114902	3	52688971	52782182	272	19	129895	1.9277	0.026948	SPCS1
ENSG00000125245	13	99866968	99963998	256	32	129895	1.927	0.026991	GPR18
ENSG00000165556	13	28496274	28595276	283	33	129895	1.9258	0.027066	CDX2
ENSG00000163131	1	150662672	150788433	308	19	129895	1.9254	0.027088	CTSS
ENSG00000134574	11	47186493	47300767	280	28	129895	1.9246	0.027143	DDB2
ENSG00000269514	12	48542170	48635814	427	21	129895	1.9233	0.027218	DKFZP779L1853
ENSG00000186509	11	57741353	57989088	1021	39	129895	1.9232	0.027226	OR9Q1
ENSG00000123636	2	160135490	160523203	1408	83	129895	1.9232	0.027227	BAZ2B
ENSG00000152592	4	88521459	88625513	403	37	129895	1.9231	0.027237	DMP1
ENSG00000065675	10	6429105	6672263	896	112	129895	1.923	0.027242	PRKCQ
ENSG00000171813	10	134160672	134271367	370	53	129895	1.923	0.027243	PWWP2B
ENSG00000132694	1	156864632	157065162	754	37	129895	1.9225	0.027269	ARHGEF11
ENSG00000166862	22	36919968	37149603	755	89	129895	1.9224	0.027275	CACNG2
ENSG00000186976	22	43884624	44258217	1484	68	129895	1.9219	0.02731	EFCAB6
ENSG00000100226	22	39051728	39174304	357	24	129895	1.9218	0.027315	GTPBP1
ENSG00000184357	6	27794570	27885359	276	33	129895	1.9214	0.027343	HIST1H1B
ENSG00000168228	4	25264407	25412005	567	30	129895	1.9207	0.027382	ZCCHC4
ENSG00000214595	2	54900636	55239157	1404	103	129895	1.9202	0.027414	EML6
ENSG00000157540	21	38688092	38929753	807	43	129895	1.9191	0.027483	DYRK1A
ENSG00000120075	17	46628619	46721323	296	40	129895	1.9185	0.027522	HOXB5
ENSG00000111452	12	131388452	131666014	1299	102	129895	1.9182	0.027545	GPR133
ENSG00000099377	16	30946519	31040473	133	13	129895	1.9164	0.027654	HSD3B7
ENSG00000166169	10	103298639	103398027	236	23	129895	1.9164	0.027657	POLL
ENSG00000152464	10	15089179	15221817	609	51	129895	1.9155	0.027714	RPP38
ENSG00000101224	20	3717578	3826762	356	50	129895	1.9155	0.027717	CDC25B
ENSG00000198231	17	61800963	61936677	347	14	129895	1.9154	0.02772	DDX42
ENSG00000154678	7	31750793	32388941	2727	173	129895	1.9145	0.027777	PDE1C
ENSG00000108950	17	66491254	66647530	446	63	129895	1.9144	0.027782	FAM20A
ENSG00000166961	11	60474426	60584205	311	53	129895	1.9141	0.027804	MS4A15
ENSG00000174982	11	55368380	55459315	62	20	129895	1.9138	0.027823	OR4S2
ENSG00000016864	3	52688505	52790048	299	20	129895	1.9132	0.027862	GLT8D1
ENSG00000172464	11	56368942	56459947	313	28	129895	1.9132	0.027863	OR5AP2
ENSG00000021300	11	73307223	73413864	337	41	129895	1.9131	0.027866	PLEKHB1
ENSG00000227868	1	23297327	23392343	184	13	129895	1.9121	0.027932	C1orf234
ENSG00000137871	15	56882379	57260769	929	42	129895	1.9118	0.027949	ZNF280D
ENSG00000009413	6	111580234	111854918	761	39	129895	1.9112	0.027988	REV3L
ENSG00000139263	12	59225931	59364303	495	39	129895	1.9107	0.02802	LRIG3
ENSG00000254647	11	2141009	2232571	396	41	129895	1.9103	0.028049	INS
ENSG00000142675	1	26453894	26556377	345	35	129895	1.9103	0.02805	CNKSR1
ENSG00000100575	14	58835212	58944332	149	35	129895	1.9094	0.028108	TIMM9
ENSG00000100281	22	35603445	35731800	353	19	129895	1.909	0.028131	HMGXB4
ENSG00000137185	6	28142664	28241260	302	30	129895	1.909	0.028133	ZSCAN9
ENSG00000108592	17	61856793	61957372	297	12	129895	1.9089	0.02814	FTSJ3
ENSG00000175582	11	73346683	73522182	629	37	129895	1.9085	0.028161	RAB6A
ENSG00000196700	20	62548055	62730113	484	57	129895	1.9079	0.0282	ZNF512B
ENSG00000150967	12	123365498	123516196	201	36	129895	1.9078	0.028211	ABCB9
ENSG00000117280	1	205697114	205794588	333	39	129895	1.9074	0.028237	RAB7L1
ENSG00000170954	19	53571132	53686330	517	57	129895	1.9072	0.028246	ZNF415
ENSG00000186329	3	171511139	171696505	596	55	129895	1.9068	0.02827	TMEM212
ENSG00000198046	19	56910694	57039434	403	41	129895	1.9064	0.028299	ZNF667
ENSG00000140015	14	63133287	63618755	1590	101	129895	1.906	0.028323	KCNH5
ENSG00000166323	11	108139246	108388258	595	24	129895	1.9058	0.028336	C11orf65
ENSG00000132781	1	45754835	45856142	150	21	129895	1.9053	0.028371	MUTYH
ENSG00000159685	3	126373063	126719249	1201	42	129895	1.9051	0.028383	CHCHD6
ENSG00000255221	11	104923196	105022158	402	22	129895	1.905	0.028389	CARD17
ENSG00000174792	4	76431258	76531095	287	37	129895	1.905	0.028391	C4orf26
ENSG00000066735	14	104555060	104687231	525	66	129895	1.9048	0.0284	KIF26A
ENSG00000183773	22	21269396	21375649	378	51	129895	1.9048	0.028406	AIFM3
ENSG00000108588	17	61782610	61903711	301	14	129895	1.904	0.028456	CCDC47
ENSG00000161642	12	54722917	54835082	212	31	129895	1.9037	0.028472	ZNF385A
ENSG00000271810	1	113205236	113304055	276	47	129895	1.9033	0.028499	RP11-426L16.10
ENSG00000204371	6	31807536	31915464	387	65	129895	1.9031	0.028516	EHMT2
ENSG00000175970	12	121098238	121201443	455	47	129895	1.9029	0.028525	UNC119B
ENSG00000269120	13	41071138	41161323	256	38	129895	1.9021	0.028579	AL133318.1
ENSG00000174197	15	41863422	42102141	575	30	129895	1.9009	0.02866	MGA
ENSG00000133863	8	30649060	30798122	404	27	129895	1.9003	0.028698	TEX15
ENSG00000255098	8	11830545	11923043	285	21	129895	1.9001	0.028709	RP11-481A20.11
ENSG00000010539	16	3232325	3336221	342	36	129895	1.8994	0.028756	ZNF200
ENSG00000077063	7	117310705	117564193	647	68	129895	1.8994	0.028758	CTTNBP2
ENSG00000160190	21	43866118	44041550	799	57	129895	1.8985	0.028818	SLC37A1
ENSG00000259066	14	93601318	93724932	545	47	129895	1.8975	0.02888	RP11-371E8.4
ENSG00000175564	11	73671326	73770480	274	36	129895	1.8972	0.0289	UCP3
ENSG00000175318	15	72412148	72540126	279	28	129895	1.8967	0.028933	GRAMD2
ENSG00000170689	17	46658518	46753839	332	40	129895	1.8961	0.028973	HOXB9
ENSG00000173120	11	66836740	67065558	355	38	129895	1.8936	0.029141	KDM2A
ENSG00000145936	5	169761675	169866681	507	68	129895	1.8931	0.029173	KCNMB1
ENSG00000107821	10	102771598	102867888	238	38	129895	1.8928	0.029192	KAZALD1
ENSG00000268466	14	58704751	58795865	193	15	129895	1.8916	0.029274	AL132989.1
ENSG00000159228	21	37392239	37485464	381	34	129895	1.8905	0.029349	CBR1
ENSG00000147789	8	146002849	146112894	326	19	129895	1.889	0.029445	ZNF7
ENSG00000146047	6	25677137	25767573	444	29	129895	1.8888	0.029456	HIST1H2BA
ENSG00000267812	21	37230353	37320727	240	35	129895	1.8888	0.029461	FKSG68
ENSG00000172199	11	56093100	56184029	400	25	129895	1.8887	0.029469	OR8U1
ENSG00000228594	1	1493392	1585476	134	20	129895	1.8881	0.029506	C1orf233
ENSG00000178163	4	10401498	10509034	417	50	129895	1.8865	0.029613	ZNF518B
ENSG00000141294	17	45858993	45955079	308	35	129895	1.886	0.029646	LRRC46
ENSG00000144550	3	9695491	9811592	250	56	129895	1.8854	0.029689	CPNE9
ENSG00000113742	5	173265283	173428979	659	41	129895	1.8846	0.029744	CPEB4
ENSG00000075884	2	143798931	144565921	2113	140	129895	1.8846	0.029745	ARHGAP15
ENSG00000160877	19	13178917	13291955	215	40	129895	1.8842	0.029767	NACC1
ENSG00000177875	12	48527366	48619709	392	21	129895	1.8841	0.029775	C12orf68
ENSG00000111049	12	81060691	81153452	282	24	129895	1.8839	0.02979	MYF5
ENSG00000256073	21	33715439	33806254	278	25	129895	1.8819	0.029922	C21orf119
ENSG00000182742	17	46612875	46707473	286	37	129895	1.8815	0.02995	HOXB4
ENSG00000163602	3	72380976	72546069	430	66	129895	1.8814	0.029958	RYBP
ENSG00000214376	11	93511398	93633697	476	48	129895	1.8813	0.029967	VSTM5
ENSG00000099365	16	30960577	31071949	171	14	129895	1.8803	0.030034	STX1B
ENSG00000197497	19	53622466	53746639	521	54	129895	1.8798	0.030067	ZNF665
ENSG00000138041	2	55734428	55896015	620	34	129895	1.8783	0.030169	SMEK2
ENSG00000183955	12	123818320	123933905	401	33	129895	1.878	0.030191	SETD8
ENSG00000114251	3	55459743	55573973	431	59	129895	1.8778	0.030205	WNT5A
ENSG00000177082	15	85145999	85247574	308	36	129895	1.8771	0.030249	WDR73
ENSG00000165084	8	69192957	69771257	1919	128	129895	1.877	0.030258	C8orf34
ENSG00000183172	22	42425695	42520288	241	14	129895	1.8769	0.030265	SMDT1
ENSG00000137731	11	117631559	117749413	386	64	129895	1.8765	0.030294	FXYD2
ENSG00000107669	10	123459939	123738316	1208	65	129895	1.8755	0.030359	ATE1
ENSG00000147576	8	67292420	67423836	508	42	129895	1.8753	0.030374	ADHFE1
ENSG00000059573	10	97325696	97466463	699	39	129895	1.875	0.030397	ALDH18A1
ENSG00000172795	5	112262399	112396667	520	32	129895	1.8746	0.030422	DCP2
ENSG00000268111	20	44055910	44157452	394	46	129895	1.874	0.030465	AL031663.1
ENSG00000133106	13	43420524	43616407	588	66	129895	1.8736	0.03049	EPSTI1
ENSG00000138095	2	44073647	44273144	932	50	129895	1.8736	0.030496	LRPPRC
ENSG00000127074	1	192555275	192669390	386	35	129895	1.8726	0.030563	RGS13
ENSG00000103496	16	30994210	31094296	158	11	129895	1.8719	0.03061	STX4
ENSG00000173213	18	7225	123545	270	19	129895	1.8713	0.030651	RP11-683L23.1
ENSG00000167702	8	145641426	145739585	175	17	129895	1.8705	0.030706	KIFC2
ENSG00000178403	4	113394672	113487328	328	28	129895	1.8701	0.030736	NEUROG2
ENSG00000226763	19	44050769	44158649	317	41	129895	1.8692	0.030794	SRRM5
ENSG00000184983	22	42441529	42536959	303	16	129895	1.8691	0.030802	NDUFA6
ENSG00000156858	16	30612038	30707761	94	12	129895	1.8691	0.030807	PRR14
ENSG00000204397	11	104872053	105022158	593	28	129895	1.869	0.030809	CARD16
ENSG00000255384	11	118263836	118355921	149	22	129895	1.8676	0.030907	RP11-770J1.4
ENSG00000104907	19	13175716	13278381	184	32	129895	1.8674	0.030921	TRMT1
ENSG00000155052	2	124732864	125712864	3506	172	129895	1.8673	0.030927	CNTNAP5
ENSG00000142319	5	1352909	1495545	565	70	129895	1.8664	0.030995	SLC6A3
ENSG00000198440	19	56859335	56987404	362	45	129895	1.8663	0.030997	ZNF583
ENSG00000129946	19	376583	510996	657	74	129895	1.8661	0.031015	SHC2
ENSG00000172000	19	2817333	2918515	483	42	129895	1.866	0.031022	ZNF556
ENSG00000165917	11	47419308	47520730	217	18	129895	1.8659	0.031026	RAPSN
ENSG00000032219	14	58715103	58880605	304	28	129895	1.8658	0.031037	ARID4A
ENSG00000106070	7	50617760	50911159	1154	58	129895	1.8656	0.031049	GRB10
ENSG00000172432	6	43533053	43646899	285	26	129895	1.8635	0.031193	GTPBP2
ENSG00000084628	1	31612592	31762401	534	25	129895	1.8627	0.031255	NKAIN1
ENSG00000028528	15	64336322	64478289	319	26	129895	1.8614	0.031345	SNX1
ENSG00000176678	16	86559974	86655303	433	48	129895	1.8605	0.031405	FOXL1
ENSG00000183808	8	94701584	94803245	233	31	129895	1.8598	0.031458	RBM12B
ENSG00000111325	12	123409127	123504590	123	22	129895	1.8597	0.031461	OGFOD2
ENSG00000120093	17	46586232	46732274	491	51	129895	1.8586	0.031541	HOXB3
ENSG00000149506	11	60585035	60683166	348	40	129895	1.8579	0.03159	ZP1
ENSG00000178206	2	131994330	132090127	107	5	129895	1.8571	0.03165	CYP4F31P
ENSG00000157045	16	15091710	15199921	238	31	129895	1.8566	0.031684	NTAN1
ENSG00000111046	12	81051277	81143253	272	21	129895	1.8554	0.031767	MYF6
ENSG00000114013	3	121724213	121879983	408	62	129895	1.8553	0.031778	CD86
ENSG00000100197	22	42482501	42576908	357	22	129895	1.8549	0.031806	CYP2D6
ENSG00000182053	11	49000504	49099579	434	22	129895	1.8539	0.031878	TRIM49B
ENSG00000188279	10	49159649	49257818	1	1	129895	1.8527	0.031964	FAM25C
ENSG00000186115	19	15948833	16058930	637	31	129895	1.8525	0.031975	CYP4F2
ENSG00000182217	1	149785607	149882714	88	6	129895	1.852	0.03201	HIST2H4B
ENSG00000151702	11	128506430	128723162	729	91	129895	1.8513	0.032063	FLI1
ENSG00000005981	7	95057756	95209544	607	59	129895	1.8512	0.032074	ASB4
ENSG00000177096	22	42420255	42515445	223	14	129895	1.8506	0.032111	FAM109B
ENSG00000184459	22	32769834	32910471	656	73	129895	1.8506	0.032112	BPIFC
ENSG00000006468	7	13890853	14081050	727	78	129895	1.8497	0.03218	ETV1
ENSG00000133302	5	93904052	94115141	654	40	129895	1.8495	0.032194	ANKRD32
ENSG00000156427	5	170796660	170924627	406	44	129895	1.8488	0.032246	FGF18
ENSG00000159184	17	46762125	46856540	313	49	129895	1.8487	0.032254	HOXB13
ENSG00000070540	17	66377089	66503654	440	53	129895	1.8476	0.032327	WIPI1
ENSG00000183044	16	8718422	8918432	1118	106	129895	1.8472	0.032359	ABAT
ENSG00000125447	17	73192694	73308444	281	19	129895	1.8471	0.032367	GGA3
ENSG00000125877	20	3139514	3244516	447	50	129895	1.8466	0.032404	ITPA
ENSG00000196639	3	11128779	11345243	713	73	129895	1.8464	0.032418	HRH1
ENSG00000212998	8	94702349	94793001	219	29	129895	1.846	0.032449	RBM12B-AS1
ENSG00000162753	1	173429603	173622233	416	26	129895	1.8455	0.032482	SLC9C2
ENSG00000176248	9	140029236	140132989	231	36	129895	1.8453	0.032497	ANAPC2
ENSG00000183763	3	49826034	49944007	201	24	129895	1.8447	0.032544	TRAIP
ENSG00000176101	9	140033099	140124822	193	28	129895	1.843	0.032661	SSNA1
ENSG00000089558	17	40268909	40383296	195	26	129895	1.8431	0.032661	KCNH4
ENSG00000076685	10	104805940	105003056	602	33	129895	1.8427	0.032688	NT5C2
ENSG00000196860	14	58812634	58915419	147	33	129895	1.8421	0.032727	TOMM20L
ENSG00000108352	17	38283263	38391908	271	24	129895	1.842	0.032738	RAPGEFL1
ENSG00000256040	9	119120439	119212885	252	35	129895	1.8418	0.032755	PAPPA-AS1
ENSG00000139219	12	48326748	48448269	467	48	129895	1.8411	0.032805	COL2A1
ENSG00000224389	6	31932539	32043195	235	45	129895	1.8409	0.032819	C4B
ENSG00000255245	11	117650878	117797382	510	73	129895	1.8407	0.032835	FXYD6-FXYD2
ENSG00000183011	17	7720003	7838556	286	40	129895	1.8385	0.032994	LSMD1
ENSG00000147533	8	41297915	41408499	598	39	129895	1.8377	0.033051	GOLGA7
ENSG00000272305	3	52963135	53183469	646	29	129895	1.8377	0.033056	RP11-894J14.5
ENSG00000198478	6	80291000	80453372	650	62	129895	1.8376	0.03306	SH3BGRL2
ENSG00000122566	7	26189547	26291149	300	28	129895	1.8368	0.033121	HNRNPA2B1
ENSG00000188981	4	3196096	3313465	400	45	129895	1.8363	0.033158	MSANTD1
ENSG00000235568	22	42736416	42878401	502	41	129895	1.8363	0.033158	NFAM1
ENSG00000184261	2	47703720	47848078	495	85	129895	1.8361	0.03317	KCNK12
ENSG00000135424	12	56038352	56159827	257	45	129895	1.836	0.033176	ITGA7
ENSG00000145020	3	49414211	49510186	196	17	129895	1.8359	0.033186	AMT
ENSG00000065609	6	84222599	84469410	633	39	129895	1.8358	0.033193	SNAP91
ENSG00000107672	10	123676603	123784732	507	25	129895	1.8346	0.033282	NSMCE4A
ENSG00000172459	11	56381138	56472163	321	29	129895	1.8336	0.033358	OR5AR1
ENSG00000101222	20	3718151	3812095	327	47	129895	1.8332	0.033385	SPEF1
ENSG00000268863	16	30956808	31047533	127	13	129895	1.8324	0.033446	AC135048.1
ENSG00000171847	12	8333856	8430214	194	21	129895	1.8317	0.0335	FAM90A1
ENSG00000110851	12	108086643	108205049	451	35	129895	1.8313	0.033526	PRDM4
ENSG00000184828	18	45513044	45987123	1873	227	129895	1.8311	0.033539	ZBTB7C
ENSG00000105971	7	115877434	116188595	1098	59	129895	1.8307	0.033576	CAV2
ENSG00000188938	9	96168776	96265874	372	33	129895	1.8304	0.033594	FAM120AOS
ENSG00000100478	14	31444312	31602818	367	36	129895	1.8295	0.033659	AP4S1
ENSG00000197386	4	3026408	3285676	909	57	129895	1.8294	0.033671	HTT
ENSG00000103253	16	726936	825525	325	47	129895	1.8289	0.033711	HAGHL
ENSG00000131094	17	42997061	43095439	322	50	129895	1.8288	0.033718	C1QL1
ENSG00000137802	15	42016632	42160053	366	36	129895	1.8285	0.033735	MAPKBP1
ENSG00000204287	6	32357619	32452823	1750	39	129895	1.8277	0.033798	HLA-DRA
ENSG00000133895	11	64530982	64628766	164	27	129895	1.8274	0.033819	MEN1
ENSG00000175567	11	73645712	73744352	304	39	129895	1.8271	0.033841	UCP2
ENSG00000105668	19	36107715	36209367	331	34	129895	1.8271	0.033845	UPK1A
ENSG00000124688	6	43547277	43648689	260	25	129895	1.8265	0.033888	MAD2L1BP
ENSG00000135913	2	219274974	219483084	423	15	129895	1.8261	0.033919	USP37
ENSG00000100567	14	58661549	58778730	264	22	129895	1.8257	0.033948	PSMA3
ENSG00000176198	14	20660898	20751979	493	60	129895	1.8254	0.033968	OR11H4
ENSG00000272636	17	0	81427	302	38	129895	1.8254	0.033972	DOC2B
ENSG00000109466	4	166078770	166284308	744	50	129895	1.8245	0.034038	KLHL2
ENSG00000051523	16	88669691	88767560	387	60	129895	1.8233	0.034131	CYBA
ENSG00000149311	11	108043211	108279829	512	20	129895	1.8229	0.034156	ATM
ENSG00000163939	3	52539368	52769933	709	26	129895	1.8225	0.034186	PBRM1
ENSG00000160888	19	13211229	13305722	208	35	129895	1.8224	0.034194	IER2
ENSG00000141367	17	57647219	57813671	279	17	129895	1.8211	0.034294	CLTC
ENSG00000187498	13	110761318	111009496	1087	134	129895	1.8208	0.034316	COL4A1
ENSG00000075914	3	44966733	45117558	489	37	129895	1.8208	0.034322	EXOSC7
ENSG00000026950	6	26352465	26455444	559	29	129895	1.8203	0.034359	BTN3A1
ENSG00000260027	17	46644594	46760934	390	45	129895	1.8199	0.034384	HOXB7
ENSG00000108557	17	17534787	17754767	465	44	129895	1.8197	0.034403	RAI1
ENSG00000164062	3	49661435	49761396	171	21	129895	1.8196	0.034408	APEH
ENSG00000166351	21	14932498	15053906	79	8	129895	1.8195	0.03442	POTED
ENSG00000141452	18	21033473	21151746	304	31	129895	1.8187	0.034477	C18orf8
ENSG00000121671	11	45818669	45944798	332	39	129895	1.8183	0.034506	CRY2
ENSG00000091592	17	5362747	5572744	1038	44	129895	1.8176	0.034566	NLRP1
ENSG00000108312	17	42242401	42348994	242	29	129895	1.817	0.034611	UBTF
ENSG00000144306	2	175210458	175334303	367	23	129895	1.8154	0.034731	SCRN3
ENSG00000175604	16	12140603	12234159	448	46	129895	1.815	0.03476	RP11-276H1.3
ENSG00000140961	16	83931887	84039937	776	71	129895	1.815	0.034763	OSGIN1
ENSG00000142207	21	33643329	33815335	474	39	129895	1.8142	0.034823	URB1
ENSG00000162385	1	53652564	53754282	218	21	129895	1.8138	0.034857	MAGOH
ENSG00000189366	3	125608118	125705882	509	23	129895	1.8137	0.034861	ALG1L
ENSG00000056097	5	32314456	32494867	691	53	129895	1.8136	0.034867	ZFR
ENSG00000182196	12	123414607	123507456	118	22	129895	1.8135	0.034874	ARL6IP4
ENSG00000184923	10	88935205	89036665	112	16	129895	1.8135	0.034878	NUTM2A
ENSG00000178971	17	8090191	8201362	384	37	129895	1.8132	0.034899	CTC1
ENSG00000126749	12	7022408	7145520	210	23	129895	1.8126	0.034949	EMG1
ENSG00000184012	21	42796478	42953043	868	82	129895	1.8123	0.034971	TMPRSS2
ENSG00000137872	15	47426298	48106420	2444	110	129895	1.8122	0.034978	SEMA6D
ENSG00000178395	1	223516715	223608812	253	17	129895	1.8113	0.035048	C1orf65
ENSG00000104660	8	29902914	30074724	504	23	129895	1.8106	0.035105	LEPROTL1
ENSG00000204296	6	32216303	32389684	1920	47	129895	1.8104	0.035114	C6orf10
ENSG00000198951	22	42414358	42516846	253	15	129895	1.8101	0.035144	NAGA
ENSG00000268098	21	37352368	37457818	451	36	129895	1.8099	0.035156	AP000688.1
ENSG00000090924	19	39853225	39959054	315	38	129895	1.8099	0.035159	PLEKHG2
ENSG00000114631	3	127298024	127431652	267	41	129895	1.8098	0.03516	PODXL2
ENSG00000171711	8	7702151	7794233	6	1	129895	1.8093	0.0352	DEFB4A
ENSG00000108604	17	61869444	61970425	318	13	129895	1.8091	0.035215	SMARCD2
ENSG00000187017	1	6434848	6561430	439	33	129895	1.8083	0.035277	ESPN
ENSG00000100664	14	103749881	103851362	384	38	129895	1.8083	0.035277	EIF5
ENSG00000167378	19	44048521	44150287	282	36	129895	1.8077	0.035329	IRGQ
ENSG00000111684	12	7045348	7175814	243	23	129895	1.8076	0.035333	LPCAT3
ENSG00000179055	9	107406660	107497766	370	24	129895	1.8076	0.035334	OR13D1
ENSG00000185340	22	29652572	29748774	193	33	129895	1.8061	0.035455	GAS2L1
ENSG00000136040	12	94492499	94741451	948	109	129895	1.8058	0.035478	PLXNC1
ENSG00000146243	6	79527189	79696157	403	30	129895	1.8046	0.035566	IRAK1BP1
ENSG00000158055	1	24595812	24730972	458	47	129895	1.8042	0.035596	GRHL3
ENSG00000118193	1	200480628	200639862	658	47	129895	1.8035	0.035655	KIF14
ENSG00000141977	19	16232179	16334336	318	27	129895	1.8032	0.035677	CIB3
ENSG00000197329	2	64279786	64421588	503	35	129895	1.8032	0.035682	PELI1
ENSG00000185215	14	103539779	103643776	397	52	129895	1.803	0.035691	TNFAIP2
ENSG00000079134	18	174520	318050	464	41	129895	1.8026	0.035728	THOC1
ENSG00000132773	1	45755342	45849647	140	22	129895	1.8023	0.035747	TOE1
ENSG00000187189	6	116531151	116625261	307	27	129895	1.8023	0.035753	TSPYL4
ENSG00000004939	17	42285753	42395509	263	41	129895	1.8022	0.035754	SLC4A1
ENSG00000124490	6	49620073	49731274	431	32	129895	1.8021	0.035761	CRISP2
ENSG00000134398	16	23661647	23774821	369	54	129895	1.8012	0.035834	ERN2
ENSG00000100362	22	37156728	37265523	328	47	129895	1.8012	0.035837	PVALB
ENSG00000159387	16	55307672	55404672	327	30	129895	1.801	0.035855	IRX6
ENSG00000170088	4	165955574	166179701	883	64	129895	1.8004	0.0359	TMEM192
ENSG00000204217	2	203191659	203472474	628	35	129895	1.7996	0.035965	BMPR2
ENSG00000156853	16	30573879	30685333	108	15	129895	1.7992	0.035995	ZNF689
ENSG00000172183	15	89129384	89239714	471	53	129895	1.7991	0.036001	ISG20
ENSG00000050820	16	75222928	75351951	697	44	129895	1.799	0.036009	BCAR1
ENSG00000145022	3	49399639	49493908	200	16	129895	1.7981	0.036078	TCTA
ENSG00000171132	2	45828484	46455129	2643	265	129895	1.7974	0.036138	PRKCE
ENSG00000163482	2	219486749	219607439	230	13	129895	1.7972	0.036148	STK36
ENSG00000072518	11	63556400	63718491	326	27	129895	1.7964	0.036212	MARK2
ENSG00000101782	18	20982787	21106567	347	37	129895	1.7962	0.036234	RIOK3
ENSG00000071894	8	145578444	145684753	187	17	129895	1.796	0.036245	CPSF1
ENSG00000092421	5	115739312	115960630	951	111	129895	1.7959	0.036256	SEMA6A
ENSG00000083857	4	187468937	187697876	787	107	129895	1.7955	0.036288	FAT1
ENSG00000159885	19	44479494	44577265	284	23	129895	1.7955	0.036289	ZNF222
ENSG00000241404	6	32082360	32176058	255	48	129895	1.7953	0.036305	EGFL8
ENSG00000269042	11	108090255	108186480	184	16	129895	1.7951	0.036316	AP001925.1
ENSG00000203286	9	3412305	3519181	226	26	129895	1.7948	0.036342	AL365202.1
ENSG00000145029	3	49420379	49516759	201	18	129895	1.7945	0.036369	NICN1
ENSG00000120068	17	46648739	46742478	317	41	129895	1.7941	0.036397	HOXB8
ENSG00000156860	16	30619752	30722135	103	13	129895	1.7939	0.036411	FBRS
ENSG00000112655	6	42994006	43169457	510	36	129895	1.7933	0.036459	PTK7
ENSG00000186448	3	44576380	44729963	348	27	129895	1.7929	0.036498	ZNF197
ENSG00000108511	17	46631639	46732354	327	43	129895	1.7922	0.03655	HOXB6
ENSG00000180921	8	144766103	144865971	282	26	129895	1.7921	0.036555	FAM83H
ENSG00000187098	3	69738586	70057488	1065	55	129895	1.7921	0.03656	MITF
ENSG00000197696	15	85158360	85251794	290	34	129895	1.7906	0.036681	NMB
ENSG00000184613	12	44862058	45365631	1488	81	129895	1.7902	0.036708	NELL2
ENSG00000100433	14	88609113	88843251	901	92	129895	1.79	0.03673	KCNK10
ENSG00000130368	6	160277974	160369108	285	24	129895	1.7898	0.036743	MAS1
ENSG00000146426	6	155103831	155618857	1962	201	129895	1.7898	0.036747	TIAM2
ENSG00000055813	2	56361258	56653308	1112	107	129895	1.7893	0.036786	CCDC85A
ENSG00000268413	17	42285297	42395825	265	41	129895	1.7892	0.036787	AC003043.1
ENSG00000101443	20	44048346	44150172	396	48	129895	1.7893	0.036787	WFDC2
ENSG00000182963	17	42835816	42958184	382	40	129895	1.7892	0.036789	GJC1
ENSG00000086015	1	46202659	46541796	878	21	129895	1.7891	0.036796	MAST2
ENSG00000163815	3	44993040	45117563	438	33	129895	1.7888	0.03682	CLEC3B
ENSG00000187855	12	108118162	108210421	384	30	129895	1.7884	0.036856	ASCL4
ENSG00000160972	8	145653352	145767504	189	19	129895	1.7883	0.036864	PPP1R16A
ENSG00000168477	6	31968931	32133111	382	62	129895	1.7876	0.036917	TNXB
ENSG00000184209	12	123892188	123997701	242	35	129895	1.7875	0.03693	SNRNP35
ENSG00000144410	2	207754278	207874198	460	54	129895	1.7869	0.036973	CPO
ENSG00000184260	1	149808525	149898961	100	6	129895	1.7862	0.037035	HIST2H2AC
ENSG00000136463	17	61628231	61725725	110	15	129895	1.7855	0.037092	TACO1
ENSG00000132623	20	9916774	10077410	650	72	129895	1.7847	0.037154	ANKEF1
ENSG00000158555	11	75105685	75286948	566	50	129895	1.7843	0.037191	GDPD5
ENSG00000121749	12	72183487	72360629	482	46	129895	1.784	0.037209	TBC1D15
ENSG00000162384	1	53639771	53736289	213	24	129895	1.7835	0.037255	C1orf123
ENSG00000124568	6	25743125	25882287	566	32	129895	1.7834	0.037258	SLC17A1
ENSG00000111276	12	12817992	12915305	245	35	129895	1.7831	0.037282	CDKN1B
ENSG00000182572	6	27799623	27890099	263	34	129895	1.7825	0.037331	HIST1H3I
ENSG00000170734	6	43493887	43626701	285	24	129895	1.7825	0.037335	POLH
ENSG00000165076	7	141496086	141591287	229	14	129895	1.782	0.037377	PRSS37
ENSG00000133794	11	13248199	13448813	651	54	129895	1.7819	0.03738	ARNTL
ENSG00000168298	6	26106559	26197343	284	35	129895	1.7803	0.037511	HIST1H1E
ENSG00000164929	8	104102938	104282533	767	66	129895	1.779	0.037619	BAALC
ENSG00000163932	3	53140025	53266733	393	41	129895	1.7788	0.03764	PRKCD
ENSG00000143452	1	150630536	150743364	344	16	129895	1.7783	0.037679	HORMAD1
ENSG00000175294	11	65744223	65843988	308	31	129895	1.7776	0.037734	CATSPER1
ENSG00000155897	8	131752547	132104672	1508	94	129895	1.7775	0.037739	ADCY8
ENSG00000170322	11	129693531	129815485	391	44	129895	1.7771	0.037778	NFRKB
ENSG00000204713	6	28830779	28941766	611	36	129895	1.7765	0.037827	TRIM27
ENSG00000198558	6	27800926	27891289	265	34	129895	1.7765	0.037829	HIST1H4L
ENSG00000197808	19	37088094	37207755	313	24	129895	1.7764	0.037833	ZNF461
ENSG00000197429	1	46119996	46266322	395	14	129895	1.7757	0.037892	IPP
ENSG00000157837	12	121160313	121392174	940	43	129895	1.7755	0.037911	SPPL3
ENSG00000139193	12	6504033	6600884	357	41	129895	1.7754	0.037914	CD27
ENSG00000087510	20	55154358	55254339	214	28	129895	1.7752	0.037935	TFAP2C
ENSG00000139178	12	7202183	7311869	206	30	129895	1.7749	0.037957	C1RL
ENSG00000112658	6	43089037	43189243	290	30	129895	1.7749	0.03796	SRF
ENSG00000169255	3	160761671	160873172	306	25	129895	1.7744	0.038	B3GALNT1
ENSG00000122565	7	26190782	26292976	301	28	129895	1.7743	0.038007	CBX3
ENSG00000254834	11	56304212	56395263	402	27	129895	1.7733	0.038086	OR5M10
ENSG00000155926	8	134008973	134165298	612	35	129895	1.7729	0.038124	SLA
ENSG00000095951	6	11958995	12205232	947	70	129895	1.7724	0.038165	HIVEP1
ENSG00000204740	10	19442779	20119330	3125	122	129895	1.7722	0.03818	MALRD1
ENSG00000047579	6	15483032	15713289	716	48	129895	1.7716	0.038234	DTNBP1
ENSG00000185863	9	140025310	140116861	193	29	129895	1.7714	0.038246	TMEM210
ENSG00000103876	15	80394832	80519288	451	48	129895	1.7696	0.0384	FAH
ENSG00000143847	1	202945626	203087868	389	60	129895	1.7693	0.038423	PPFIA4
ENSG00000143624	1	153650543	153786555	258	34	129895	1.7685	0.038485	INTS3
ENSG00000168067	11	64516290	64620713	165	21	129895	1.7681	0.038521	MAP4K2
ENSG00000125850	20	17897623	18089832	706	57	129895	1.7661	0.038687	OVOL2
ENSG00000137752	11	104856170	105022158	638	30	129895	1.7659	0.03871	CASP1
ENSG00000184678	1	149816010	149908232	117	6	129895	1.7656	0.038728	HIST2H2BE
ENSG00000112667	6	43153367	43247222	285	37	129895	1.7654	0.038744	DNPH1
ENSG00000169490	8	38806327	38904343	243	21	129895	1.7654	0.038747	TM2D2
ENSG00000182601	16	25653347	26189009	2108	208	129895	1.7654	0.038749	HS3ST4
ENSG00000161381	17	37179556	37360647	632	48	129895	1.7651	0.038776	PLXDC1
ENSG00000137726	11	117667693	117798201	460	78	129895	1.764	0.038865	FXYD6
ENSG00000174175	1	169518087	169649431	582	40	129895	1.7639	0.038873	SELP
ENSG00000177694	3	174106363	175563428	5579	294	129895	1.7639	0.038876	NAALADL2
ENSG00000138433	2	175172750	175310443	430	31	129895	1.7638	0.038886	CIR1
ENSG00000145191	3	183802826	184442546	2319	228	129895	1.7637	0.038894	EIF2B5
ENSG00000197223	2	68228262	68388080	385	61	129895	1.7636	0.038903	C1D
ENSG00000021826	2	211292406	211583831	937	70	129895	1.7633	0.038928	CPS1
ENSG00000268626	17	72306906	72398271	320	59	129895	1.7632	0.038934	AC103809.2
ENSG00000135537	6	108566098	108887999	694	43	129895	1.763	0.038951	LACE1
ENSG00000139194	12	7236280	7331538	263	36	129895	1.7625	0.038989	RBP5
ENSG00000110400	11	119454120	119649794	546	52	129895	1.7618	0.039055	PVRL1
ENSG00000182831	16	9135505	9255497	613	49	129895	1.7613	0.039092	C16orf72
ENSG00000159588	1	46045716	46139729	233	11	129895	1.7592	0.039276	CCDC17
ENSG00000142065	19	36787162	36920101	338	20	129895	1.7584	0.039337	ZFP14
ENSG00000197380	19	47110869	47214395	293	46	129895	1.7583	0.039348	DACT3
ENSG00000103544	16	19516562	19758115	876	60	129895	1.758	0.039378	C16orf62
ENSG00000114113	3	139131726	139249589	360	21	129895	1.7573	0.03943	RBP2
ENSG00000103154	16	83952237	84076381	1024	106	129895	1.757	0.039458	NECAB2
ENSG00000266302	17	16543575	16747767	232	18	129895	1.7563	0.03952	RP11-219A15.1
ENSG00000255223	11	56269746	56360757	414	26	129895	1.7559	0.039554	OR5M11
ENSG00000154768	17	34037916	34132098	262	29	129895	1.7548	0.039646	C17orf50
ENSG00000186513	11	57907906	57998990	341	31	129895	1.7547	0.039653	OR9Q2
ENSG00000243130	19	43471808	43580664	559	23	129895	1.7544	0.039678	PSG11
ENSG00000080618	13	46587321	46729211	457	34	129895	1.7543	0.03969	CPB2
ENSG00000140931	16	66587777	66687795	288	24	129895	1.7542	0.039702	CMTM3
ENSG00000134121	3	188279	491090	1252	106	129895	1.7541	0.03971	CHL1
ENSG00000187446	15	41473037	41614043	521	25	129895	1.7537	0.039739	CHP1
ENSG00000171161	1	249082409	249183716	189	19	129895	1.7534	0.039771	ZNF672
ENSG00000198168	11	22795345	22901845	291	30	129895	1.7533	0.039779	SVIP
ENSG00000248483	5	93030508	93127343	196	24	129895	1.7532	0.039787	POU5F2
ENSG00000186300	19	2791433	2900482	407	44	129895	1.7531	0.03979	ZNF555
ENSG00000136104	13	51433814	51584592	395	55	129895	1.7516	0.039923	RNASEH2B
ENSG00000196132	20	62733144	62913604	603	79	129895	1.7515	0.039932	MYT1
ENSG00000222000	2	98907852	99022468	392	35	129895	1.751	0.039975	AC092675.3
ENSG00000151233	12	42435647	42588681	434	35	129895	1.7505	0.040013	GXYLT1
ENSG00000178096	1	149809440	149912351	125	7	129895	1.7505	0.040017	BOLA1
ENSG00000184270	1	149819019	149909466	111	6	129895	1.7501	0.040052	HIST2H2AB
ENSG00000143951	2	63308518	64104977	2082	53	129895	1.7499	0.040068	WDPCP
ENSG00000067560	3	49356578	49500431	288	21	129895	1.749	0.040147	RHOA
ENSG00000069812	1	6432478	6534730	373	25	129895	1.7477	0.04026	HES2
ENSG00000186090	3	183699332	183797157	342	38	129895	1.7476	0.040266	HTR3D
ENSG00000184709	9	140023210	140114503	203	31	129895	1.7476	0.040271	LRRC26
ENSG00000164494	6	107433761	107830768	1008	65	129895	1.747	0.040321	PDSS2
ENSG00000164713	7	97831691	97977162	426	21	129895	1.7464	0.040369	BRI3
ENSG00000170160	17	16542851	16747767	235	18	129895	1.7463	0.040376	CCDC144A
ENSG00000159596	1	46102886	46200115	250	10	129895	1.7452	0.040472	TMEM69
ENSG00000247270	16	66476775	66569747	214	25	129895	1.7452	0.040473	AC132186.1
ENSG00000176797	8	7688726	7780186	7	2	129895	1.7452	0.040477	DEFB103A
ENSG00000125726	19	6543194	6654114	611	52	129895	1.7442	0.040566	CD70
ENSG00000215186	15	72897079	72998735	145	29	129895	1.7441	0.040567	GOLGA6B
ENSG00000184432	3	139034442	139158574	368	23	129895	1.7436	0.040613	COPB2
ENSG00000162512	1	31302314	31431608	376	71	129895	1.7433	0.040644	SDC3
ENSG00000159363	1	17272453	17388423	381	38	129895	1.7431	0.040657	ATP13A2
ENSG00000159592	1	46052976	46203785	376	12	129895	1.743	0.04067	GPBP1L1
ENSG00000138346	10	70133821	70281879	634	27	129895	1.7426	0.040703	DNA2
ENSG00000079462	19	42761185	42857698	129	9	129895	1.742	0.040756	PAFAH1B3
ENSG00000014641	2	63765743	63874331	248	19	129895	1.7414	0.040804	MDH1
ENSG00000120057	10	99486508	99581709	358	36	129895	1.7413	0.040817	SFRP5
ENSG00000166192	15	72356599	72473311	271	24	129895	1.7408	0.040861	SENP8
ENSG00000175792	3	127743621	127922757	468	21	129895	1.7407	0.040869	RUVBL1
ENSG00000160973	8	145658795	145751718	147	17	129895	1.7404	0.040891	FOXH1
ENSG00000149256	11	78323876	79201992	2899	286	129895	1.7402	0.040913	TENM4
ENSG00000130433	19	54445542	54555923	430	64	129895	1.7402	0.040913	CACNG6
ENSG00000042286	10	71817979	71942690	485	68	129895	1.7397	0.040959	AIFM2
ENSG00000185087	15	98940391	99107611	629	49	129895	1.7389	0.041026	FAM169B
ENSG00000128918	15	58205622	58840065	2602	179	129895	1.7384	0.041066	ALDH1A2
ENSG00000101220	20	3694155	3799034	371	58	129895	1.7381	0.041096	C20orf27
ENSG00000185630	1	164474821	164908533	1333	150	129895	1.7378	0.041127	PBX1
ENSG00000154277	4	41208430	41310472	453	52	129895	1.7377	0.041133	UCHL1
ENSG00000184881	11	5304541	5395582	698	45	129895	1.7369	0.0412	OR51B2
ENSG00000112339	6	135241516	135474194	596	26	129895	1.7363	0.041255	HBS1L
ENSG00000162757	1	209915661	210007904	380	33	129895	1.7361	0.041272	C1orf74
ENSG00000204304	6	32112512	32207963	473	61	129895	1.7352	0.04135	PBX2
ENSG00000152726	10	47844023	47989412	2	1	129895	1.7346	0.041408	FAM21B
ENSG00000175315	11	65729312	65820976	308	29	129895	1.7341	0.041447	CST6
ENSG00000188368	19	42756250	42854973	131	10	129895	1.7339	0.04147	PRR19
ENSG00000214844	17	19001448	19091895	5	2	129895	1.7332	0.041526	AC007952.1
ENSG00000197665	17	19019040	19112424	5	2	129895	1.7332	0.041526	AC007952.6
ENSG00000140873	16	77241710	77519011	1674	94	129895	1.7332	0.041527	ADAMTS18
ENSG00000170631	8	146115744	146226274	315	29	129895	1.7329	0.041554	ZNF16
ENSG00000159164	1	149834870	149939434	146	8	129895	1.7322	0.04162	SV2A
ENSG00000100218	22	23361593	23537208	458	31	129895	1.7321	0.041625	RTDR1
ENSG00000119979	10	120813598	120937496	382	29	129895	1.7319	0.041649	FAM45A
ENSG00000182326	12	7046351	7218336	266	25	129895	1.7311	0.041718	C1S
ENSG00000165916	11	47400320	47497993	248	19	129895	1.7308	0.041742	PSMC3
ENSG00000100578	14	58844103	59055216	314	54	129895	1.7295	0.04186	KIAA0586
ENSG00000167619	19	42767477	42869214	128	8	129895	1.7294	0.041867	TMEM145
ENSG00000213231	14	96102754	96198980	440	62	129895	1.7292	0.041887	TCL1B
ENSG00000221988	6	32071218	32174011	265	50	129895	1.7291	0.041893	PPT2
ENSG00000268361	19	44018844	44147188	381	42	129895	1.7288	0.041918	L34079.2
ENSG00000100605	14	93363259	93632665	1099	67	129895	1.7286	0.041938	ITPK1
ENSG00000124444	19	44050544	44145309	266	34	129895	1.7281	0.041986	ZNF576
ENSG00000144642	3	29272473	30091886	3674	230	129895	1.7281	0.041987	RBMS3
ENSG00000169499	8	38708753	38871428	439	62	129895	1.7279	0.042007	PLEKHA2
ENSG00000197863	19	37268330	37391689	320	35	129895	1.7263	0.042143	ZNF790
ENSG00000144559	3	11791916	11938393	530	61	129895	1.7263	0.042144	TAMM41
ENSG00000163608	3	112681287	112788708	283	45	129895	1.7259	0.042179	C3orf17
ENSG00000213654	6	32118543	32213300	512	53	129895	1.7252	0.042245	GPSM3
ENSG00000133195	17	70602088	71138851	2099	227	129895	1.7252	0.042248	SLC39A11
ENSG00000106609	7	66336212	66463538	365	27	129895	1.7248	0.042278	TMEM248
ENSG00000169064	3	166918075	167149134	693	47	129895	1.7247	0.042291	ZBBX
ENSG00000120889	8	22837646	22976692	458	67	129895	1.7245	0.042313	TNFRSF10B
ENSG00000233276	3	49354609	49446033	189	17	129895	1.7241	0.042341	GPX1
ENSG00000244694	6	47805764	48086425	1091	62	129895	1.7227	0.042471	PTCHD4
ENSG00000159882	19	44457100	44558078	342	31	129895	1.7224	0.042501	ZNF230
ENSG00000174942	11	56144734	56235708	419	26	129895	1.7222	0.042513	OR5R1
ENSG00000100344	22	44269619	44400368	523	48	129895	1.722	0.042534	PNPLA3
ENSG00000137075	9	36296393	36537545	605	57	129895	1.7217	0.042565	RNF38
ENSG00000103042	16	58659013	58769008	488	55	129895	1.7206	0.042666	SLC38A7
ENSG00000203852	1	149774181	149865836	70	5	129895	1.7199	0.042724	HIST2H3A
ENSG00000145863	5	160924069	161169599	720	42	129895	1.7194	0.042768	GABRA6
ENSG00000184232	11	120031475	120141041	341	51	129895	1.7193	0.04278	OAF
ENSG00000160767	1	155176996	155275274	203	16	129895	1.7185	0.042854	FAM189B
ENSG00000171873	20	4161329	4279721	478	59	129895	1.7172	0.042968	ADRA1D
ENSG00000132139	17	34031530	34129897	272	32	129895	1.7171	0.042985	GAS2L2
ENSG00000204308	6	32096131	32191930	325	51	129895	1.7168	0.043009	RNF5
ENSG00000205301	4	141323416	141469531	435	31	129895	1.7167	0.043021	RP11-542P2.1
ENSG00000163807	3	44739153	44853154	254	26	129895	1.7158	0.043097	KIAA1143
ENSG00000107295	9	17529080	17837127	1578	78	129895	1.7158	0.0431	SH3GL2
ENSG00000175356	11	9001071	9209661	632	60	129895	1.7155	0.04313	SCUBE2
ENSG00000144792	3	44569715	44681186	295	22	129895	1.7154	0.043136	ZNF660
ENSG00000013306	17	42356993	42452238	210	28	129895	1.7152	0.043154	SLC25A39
ENSG00000185304	2	88015474	88335309	187	14	129895	1.7151	0.043163	RGPD2
ENSG00000270099	10	97570305	97724601	593	42	129895	1.7149	0.04318	RP11-248J23.7
ENSG00000103245	16	739753	841329	379	53	129895	1.7145	0.043216	NARFL
ENSG00000144218	2	100122323	100809201	1904	92	129895	1.7142	0.04325	AFF3
ENSG00000155886	9	19467450	19836926	1322	106	129895	1.7141	0.043257	SLC24A2
ENSG00000120896	8	22352499	22473301	281	30	129895	1.7131	0.043348	SORBS3
ENSG00000141956	21	43178385	43349591	935	83	129895	1.7128	0.043373	PRDM15
ENSG00000214921	17	42285758	42377236	229	35	129895	1.7127	0.043388	AC003102.1
ENSG00000196345	3	44546685	44664975	305	24	129895	1.7121	0.043443	ZKSCAN7
ENSG00000095794	10	35365719	35541886	486	16	129895	1.7118	0.043468	CREM
ENSG00000023191	11	454512	557300	580	33	129895	1.7117	0.043476	RNH1
ENSG00000143196	1	168624697	168748502	640	54	129895	1.7113	0.043513	DPT
ENSG00000073060	12	125221402	125417214	609	96	129895	1.7109	0.043549	SCARB1
ENSG00000185551	15	96819167	96923492	190	35	129895	1.7098	0.043653	NR2F2
ENSG00000197888	4	69362902	69484245	113	8	129895	1.7092	0.043703	UGT2B17
ENSG00000104915	19	13214872	13311197	201	33	129895	1.7092	0.043708	STX10
ENSG00000186732	22	43757202	43943728	787	83	129895	1.7088	0.043742	MPPED1
ENSG00000091483	1	241620903	241733061	373	46	129895	1.7084	0.043778	FH
ENSG00000156463	5	145266142	145501354	627	29	129895	1.7083	0.043794	SH3RF2
ENSG00000175334	11	65719550	65811620	309	28	129895	1.7078	0.043837	BANF1
ENSG00000004809	6	110705890	110847844	626	68	129895	1.7072	0.043894	SLC22A16
ENSG00000175376	11	65724016	65819647	317	29	129895	1.7065	0.043962	EIF1AD
ENSG00000114127	3	141985449	142216904	486	41	129895	1.7063	0.043973	XRN1
ENSG00000163806	2	28955383	29113477	367	24	129895	1.706	0.044002	SPDYA
ENSG00000156873	16	30709591	30812490	92	17	129895	1.7059	0.044013	PHKG2
ENSG00000139620	12	49007184	49126021	289	18	129895	1.7054	0.044056	KANSL2
ENSG00000126775	14	55793110	55928576	588	25	129895	1.7052	0.044075	ATG14
ENSG00000178568	2	212200446	213453565	5528	281	129895	1.7048	0.044117	ERBB4
ENSG00000125445	17	73207755	73302454	228	17	129895	1.7048	0.04412	MRPS7
ENSG00000169397	14	21309558	21400507	287	37	129895	1.7045	0.044141	RNASE3
ENSG00000104903	19	13169847	13263975	163	30	129895	1.7045	0.044141	LYL1
ENSG00000147642	8	110546207	110754020	661	41	129895	1.7044	0.044157	SYBU
ENSG00000204314	6	32076136	32172150	245	48	129895	1.7043	0.044161	PRRT1
ENSG00000093000	22	45509722	45623896	492	52	129895	1.7039	0.044199	NUP50
ENSG00000116521	1	155185770	155282221	197	15	129895	1.7034	0.044243	SCAMP3
ENSG00000159210	17	46966678	47072479	389	20	129895	1.7017	0.044408	SNF8
ENSG00000104205	8	67574653	67814257	481	27	129895	1.7016	0.044412	SGK3
ENSG00000173281	8	8953765	9059084	371	46	129895	1.7016	0.044416	PPP1R3B
ENSG00000268923	6	31933945	32024881	183	40	129895	1.7015	0.044423	AL645922.1
ENSG00000130164	19	11150038	11284492	576	51	129895	1.7011	0.044463	LDLR
ENSG00000164076	3	49855421	49957655	169	21	129895	1.6999	0.044571	CAMKV
ENSG00000258388	6	32071622	32179755	295	52	129895	1.6997	0.044592	PPT2-EGFL8
ENSG00000064607	19	19061697	19194832	285	26	129895	1.6994	0.044623	SUGP2
ENSG00000178386	19	44505520	44612144	288	19	129895	1.699	0.044661	ZNF223
ENSG00000034533	3	130692719	130796493	259	24	129895	1.6989	0.044667	ASTE1
ENSG00000179038	11	66923391	67014638	127	21	129895	1.6989	0.044672	AP001885.1
ENSG00000176058	9	140046069	140148645	250	39	129895	1.6987	0.044684	TPRN
ENSG00000154655	18	5914705	6465236	1650	151	129895	1.6987	0.044689	L3MBTL4
ENSG00000075336	18	71765746	71866197	429	29	129895	1.6985	0.044706	TIMM21
ENSG00000114115	3	139196276	139308671	360	36	129895	1.6978	0.044769	RBP1
ENSG00000135842	1	184719858	184993682	715	59	129895	1.6978	0.044774	FAM129A
ENSG00000268423	19	47010313	47154118	539	68	129895	1.6973	0.044823	AC011551.3
ENSG00000178921	17	8100936	8213809	412	39	129895	1.6961	0.044937	PFAS
ENSG00000104375	8	99373631	100005055	1247	70	129895	1.6959	0.04495	STK3
ENSG00000197723	17	40224756	40315371	217	23	129895	1.6955	0.044993	HSPB9
ENSG00000164808	8	48123167	48688868	470	60	129895	1.6954	0.045001	SPIDR
ENSG00000204347	17	72312555	72408085	335	59	129895	1.6949	0.045043	BTBD17
ENSG00000183250	21	46312729	46409828	430	50	129895	1.6942	0.045111	C21orf67
ENSG00000253426	8	8959252	9065646	391	48	129895	1.6941	0.045121	RP11-10A14.4
ENSG00000169925	9	136855427	136983657	517	32	129895	1.6941	0.045126	BRD3
ENSG00000197457	20	62231061	62334780	445	43	129895	1.6939	0.045146	STMN3
ENSG00000142538	19	49885671	49976698	297	29	129895	1.6938	0.045155	PTH2
ENSG00000144231	2	128563840	128665731	375	41	129895	1.6934	0.045192	POLR2D
ENSG00000136783	9	107459969	107562403	346	41	129895	1.6933	0.045201	NIPSNAP3A
ENSG00000143368	1	149855209	149950236	143	8	129895	1.6929	0.045233	SF3B4
ENSG00000072201	4	54285468	54617572	1362	97	129895	1.6924	0.045281	LNX1
ENSG00000025293	20	34309896	34578303	807	22	129895	1.6923	0.045294	PHF20
ENSG00000143554	1	153696830	153792633	178	29	129895	1.6918	0.045338	SLC27A3
ENSG00000188848	4	42072955	42204895	514	26	129895	1.6914	0.045379	BEND4
ENSG00000197893	10	115308475	115473886	713	63	129895	1.6911	0.045407	NRAP
ENSG00000261115	7	140724032	141220180	1337	121	129895	1.6904	0.045476	TMEM178B
ENSG00000134775	18	33827677	34400018	1661	137	129895	1.6902	0.045495	FHOD3
ENSG00000255181	8	144748864	144840279	313	38	129895	1.6902	0.045497	CCDC166
ENSG00000166313	11	6376355	6490644	275	52	129895	1.69	0.045518	APBB1
ENSG00000197937	19	53587325	53712328	557	64	129895	1.6898	0.045528	ZNF347
ENSG00000175634	11	67145931	67242872	187	28	129895	1.6898	0.045531	RPS6KB2
ENSG00000137845	15	58847403	59092177	637	34	129895	1.6893	0.04558	ADAM10
ENSG00000143630	1	155197374	155299639	192	13	129895	1.6891	0.045595	HCN3
ENSG00000113163	5	74624311	74857963	537	28	129895	1.6892	0.045595	COL4A3BP
ENSG00000143878	2	20596835	20689200	341	46	129895	1.6891	0.045601	RHOB
ENSG00000078747	20	32901041	33139198	340	14	129895	1.6884	0.045669	ITCH
ENSG00000162004	16	732582	826954	320	46	129895	1.686	0.045896	CCDC78
ENSG00000159224	17	46995916	47095958	326	24	129895	1.6856	0.045935	GIP
ENSG00000188735	12	122100658	122260907	498	51	129895	1.6853	0.045963	TMEM120B
ENSG00000173402	3	49456146	49613048	289	22	129895	1.6852	0.045978	DAG1
ENSG00000169744	4	16463164	16950432	1536	148	129895	1.6851	0.045984	LDB2
ENSG00000183558	1	149773505	149864478	70	6	129895	1.6851	0.045988	HIST2H2AA3
ENSG00000100983	20	33476236	33593620	253	17	129895	1.6844	0.046055	GSS
ENSG00000168658	2	98653579	98969762	914	57	129895	1.6844	0.046056	VWA3B
ENSG00000161133	22	20664868	20795048	277	31	129895	1.6843	0.046059	USP41
ENSG00000149201	11	86035778	86174151	614	48	129895	1.6843	0.046066	CCDC81
ENSG00000215788	1	6481211	6576255	297	34	129895	1.6836	0.046128	TNFRSF25
ENSG00000162761	1	165131104	165375952	989	108	129895	1.6834	0.04615	LMX1A
ENSG00000100276	22	29668922	29765668	211	32	129895	1.683	0.046189	RASL10A
ENSG00000171970	19	2850896	2958474	487	41	129895	1.6829	0.046193	ZNF57
ENSG00000178734	13	76395187	76497947	462	46	129895	1.6829	0.046194	C13orf45
ENSG00000170776	15	85873802	86332586	2000	65	129895	1.6829	0.046198	AKAP13
ENSG00000164610	7	33094409	33199013	409	32	129895	1.6828	0.046204	RP9
ENSG00000171595	17	72220386	72351023	513	50	129895	1.682	0.046282	DNAI2
ENSG00000184857	16	8834241	8941505	680	51	129895	1.6812	0.046363	TMEM186
ENSG00000099284	10	71762552	71912036	543	60	129895	1.6811	0.046369	H2AFY2
ENSG00000174339	5	180126042	180217099	314	32	129895	1.6803	0.046446	OR2Y1
ENSG00000177103	11	117258489	117738240	1909	188	129895	1.6802	0.046459	DSCAML1
ENSG00000273303	3	44557051	44675665	309	23	129895	1.6795	0.046526	RP11-944L7.5
ENSG00000179041	8	67291263	67382966	375	39	129895	1.6792	0.046552	RRS1
ENSG00000257008	17	72313546	72408761	335	59	129895	1.6791	0.046569	GPR142
ENSG00000197487	19	56637389	56737144	480	63	129895	1.6789	0.046587	GALP
ENSG00000168124	16	3204247	3295188	350	35	129895	1.6788	0.046598	OR1F1
ENSG00000258227	7	141587157	141696807	250	21	129895	1.6784	0.046638	CLEC5A
ENSG00000172086	2	88286724	88405248	359	32	129895	1.6776	0.046713	KRCC1
ENSG00000177169	12	132329196	132447712	368	45	129895	1.6775	0.046721	ULK1
ENSG00000182173	17	73462141	73560820	429	43	129895	1.6775	0.046722	TSEN54
ENSG00000163001	2	55696740	55813015	424	42	129895	1.6774	0.046735	CCDC104
ENSG00000006453	7	97880963	98080380	512	22	129895	1.6772	0.046752	BAIAP2L1
ENSG00000214248	19	7923689	8018427	309	43	129895	1.6772	0.046753	AC010336.1
ENSG00000076984	19	7918728	8019363	324	45	129895	1.6771	0.046764	MAP2K7
ENSG00000142408	19	54416294	54533469	340	50	129895	1.6768	0.046789	CACNG8
ENSG00000105983	7	156421646	156735924	1408	61	129895	1.6767	0.046796	LMBR1
ENSG00000107104	9	420291	786105	2034	79	129895	1.6763	0.046842	KANK1
ENSG00000198890	1	107549267	107641916	247	14	129895	1.676	0.046864	PRMT6
ENSG00000186086	1	108868421	109053624	394	18	129895	1.6758	0.046889	NBPF6
[truncated: 17,292 more rows]

## Sheet: SNPs
Supplement File S2 – SNPs: The table presents the results of the GWAS for tinnitus for SNPs achieving the p-values <E-5.
uniqID	rsID	chr	pos	non_effect_allele	effect_allele	MAF	gwasP	beta	se	r2	IndSigSNP	GenomicLocus	nearestGene	dist	func	CADD	RDB	minChrState	commonChrState	posMapFilt	eqtlMapFilt	ciMapFilt
4:176310931:A:AATAG	4:176310931_AATAG_A	4	176310931	A	AATAG	0.03775	2.41518e-08	0.066662	0.0119481	1	4:176310931_AATAG_A	21	RP11-287F9.2	0	ncRNA_intronic	2.314	NA	5	15	0	0	0
4:176213508:A:G	rs7694183	4	176213508	A	G	0.03443	5.29298e-08	0.067223	0.0123545	0.896924	4:176310931_AATAG_A	21	RP11-287F9.1	1589	intergenic	1.69	6	7	15	0	0	0
4:176285726:C:T	rs35072581	4	176285726	T	C	0.03386	5.50503e-08	0.0679613	0.0125063	0.895112	4:176310931_AATAG_A	21	RP11-287F9.2	0	ncRNA_intronic	0.731	5	9	15	0	0	0
4:176253671:A:G	rs35698363	4	176253671	G	A	0.03557	5.58702e-08	0.0667899	0.0122967	0.899523	4:176310931_AATAG_A	21	RP11-287F9.2	13837	intergenic	4.018	7	9	15	0	0	0
4:176205023:G:T	rs35262949	4	176205023	G	T	0.03396	5.76461e-08	0.0671803	0.0123813	0.895351	4:176310931_AATAG_A	21	RP11-287F9.1	2732	intergenic	2.467	7	9	15	0	0	0
4:176244787:C:T	rs35484744	4	176244787	C	T	0.0352	5.94525e-08	0.0668738	0.0123373	0.898787	4:176310931_AATAG_A	21	RP11-287F9.2	22721	intergenic	10.21	5	9	15	0	0	0
4:176241515:C:G	rs35110937	4	176241515	C	G	0.03479	5.98315e-08	0.0669019	0.0123451	0.896419	4:176310931_AATAG_A	21	RP11-287F9.2	25993	intergenic	1.725	6	9	15	0	0	0
4:176219205:C:T	rs60843395	4	176219205	C	T	0.03442	6.25317e-08	0.0668435	0.0123523	0.896925	4:176310931_AATAG_A	21	RP11-287F9.1	7286	intergenic	1.85	4	7	15	0	0	0
4:176222988:A:G	rs13128151	4	176222988	G	A	0.03447	6.29144e-08	0.066795	0.0123459	0.895534	4:176310931_AATAG_A	21	RP11-287F9.1	11069	intergenic	0.981	6	9	15	0	0	0
4:176206160:A:T	rs13138428	4	176206160	T	A	0.03434	6.32922e-08	0.0668709	0.0123623	0.896672	4:176310931_AATAG_A	21	RP11-287F9.1	1595	intergenic	6.598	6	9	15	0	0	0
4:176244976:G:T	rs35265357	4	176244976	T	G	0.0352	6.58082e-08	0.0666765	0.0123424	0.898787	4:176310931_AATAG_A	21	RP11-287F9.2	22532	intergenic	7.221	6	9	15	0	0	0
4:176253529:A:G	rs80350240	4	176253529	G	A	0.03556	6.58946e-08	0.066454	0.0123017	0.899523	4:176310931_AATAG_A	21	RP11-287F9.2	13979	intergenic	9.382	5	9	15	0	0	0
4:176244653:C:G	rs35790136	4	176244653	C	G	0.0352	6.61272e-08	0.0666686	0.0123429	0.898787	4:176310931_AATAG_A	21	RP11-287F9.2	22855	intergenic	4.967	5	9	15	0	0	0
4:176249779:C:T	rs13110993	4	176249779	C	T	0.03538	6.79047e-08	0.066425	0.0123086	0.899045	4:176310931_AATAG_A	21	RP11-287F9.2	17729	intergenic	2.577	6	9	15	0	0	0
4:176247612:A:T	rs35762097	4	176247612	T	A	0.03539	6.80127e-08	0.0664425	0.0123125	0.899043	4:176310931_AATAG_A	21	RP11-287F9.2	19896	intergenic	3.374	5	5	15	0	0	0
4:176245077:C:T	rs36092741	4	176245077	T	C	0.0352	6.87258e-08	0.0665815	0.0123425	0.898787	4:176310931_AATAG_A	21	RP11-287F9.2	22431	intergenic	8.005	7	7	15	0	0	0
4:176232899:C:T	rs151186506	4	176232899	T	C	0.03431	8.06733e-08	0.0663872	0.0123727	0.901245	4:176310931_AATAG_A	21	RP11-287F9.1	20980	intergenic	1.95	6	14	15	0	0	0
4:176225032:A:G	rs114387376	4	176225032	G	A	0.03427	8.39383e-08	0.06625	0.0123636	0.901125	4:176310931_AATAG_A	21	RP11-287F9.1	13113	intergenic	9.797	NA	9	15	0	0	0
4:176294890:C:CATAT	rs35538271	4	176294890	CATAT	C	0.03554	8.43179e-08	0.0657651	0.012275	0.903767	4:176310931_AATAG_A	21	RP11-287F9.2	0	ncRNA_intronic	2.499	NA	5	15	0	0	0
4:176214313:A:C	rs35651928	4	176214313	A	C	0.03427	8.90102e-08	0.0661644	0.0123722	0.901124	4:176310931_AATAG_A	21	RP11-287F9.1	2394	intergenic	0.091	7	9	15	0	0	0
4:176285729:A:T	rs35953803	4	176285729	T	A	0.03374	8.95056e-08	0.0670193	0.0125344	0.897952	4:176310931_AATAG_A	21	RP11-287F9.2	0	ncRNA_intronic	1.485	5	9	15	0	0	0
4:176232768:A:G	rs111770916	4	176232768	A	G	0.03436	9.20577e-08	0.0660453	0.012364	0.899844	4:176310931_AATAG_A	21	RP11-287F9.1	20849	intergenic	1.906	5	9	15	0	0	0
4:176228161:A:G	rs35908510	4	176228161	A	G	0.03431	9.23273e-08	0.0660361	0.0123635	0.901245	4:176310931_AATAG_A	21	RP11-287F9.1	16242	intergenic	0.998	5	5	15	0	0	0
4:176220482:A:C	rs7684301	4	176220482	C	A	0.03427	9.25891e-08	0.066046	0.0123666	0.901124	4:176310931_AATAG_A	21	RP11-287F9.1	8563	intergenic	4.799	7	9	15	0	0	0
4:176284089:A:AC	4:176284089_AC_A	4	176284089	A	AC	0.03521	9.29544e-08	0.0658371	0.0123291	0.911942	4:176310931_AATAG_A	21	RP11-287F9.2	0	ncRNA_intronic	1.862	NA	14	15	0	0	0
4:176202700:C:T	rs13115890	4	176202700	C	T	0.03338	1.01102e-07	0.0663271	0.0124564	0.894029	4:176310931_AATAG_A	21	RP11-287F9.1	5055	intergenic	9.158	6	9	15	0	0	0
4:176299623:C:G	rs28541933	4	176299623	G	C	0.03539	1.01613e-07	0.0655313	0.0123091	0.911484	4:176310931_AATAG_A	21	RP11-287F9.2	0	ncRNA_intronic	1.262	5	5	15	0	0	0
4:176231656:C:CAA	4:176231656_CAA_C	4	176231656	C	CAA	0.03532	1.04253e-07	0.0652113	0.0122597	0.872076	4:176310931_AATAG_A	21	RP11-287F9.1	19737	intergenic	1.816	NA	9	15	0	0	0
4:176291501:C:T	rs113604070	4	176291501	C	T	0.03559	1.09633e-07	0.0651819	0.0122754	0.903766	4:176310931_AATAG_A	21	RP11-287F9.2	0	ncRNA_intronic	1.847	6	9	15	0	0	0
4:176295503:G:T	rs35467938	4	176295503	T	G	0.03528	1.13464e-07	0.0654044	0.0123318	0.911938	4:176310931_AATAG_A	21	RP11-287F9.2	0	ncRNA_intronic	0.212	6	5	15	0	0	0
4:176296049:A:G	rs13147690	4	176296049	G	A	0.03554	1.13514e-07	0.0651293	0.0122801	0.905122	4:176310931_AATAG_A	21	RP11-287F9.2	0	ncRNA_intronic	3.965	7	5	15	0	0	0
4:176209676:C:T	rs35730655	4	176209676	T	C	0.03421	1.15168e-07	0.0657084	0.0123955	0.896669	4:176310931_AATAG_A	21	RP11-287F9.1	0	ncRNA_intronic	3.019	7	9	15	0	0	0
4:176321573:A:G	rs34941862	4	176321573	G	A	0.03563	1.15771e-07	0.0652733	0.0123156	0.903611	4:176310931_AATAG_A	21	RP11-287F9.2	0	ncRNA_intronic	0.212	6	9	15	0	0	0
4:176295325:C:T	rs36098025	4	176295325	C	T	0.03554	1.15851e-07	0.0650863	0.0122806	0.905122	4:176310931_AATAG_A	21	RP11-287F9.2	0	ncRNA_intronic	9.179	6	5	15	0	0	0
4:176295653:A:G	rs71613746	4	176295653	A	G	0.03528	1.15894e-07	0.0653414	0.0123289	0.911938	4:176310931_AATAG_A	21	RP11-287F9.2	0	ncRNA_intronic	0.685	6	5	15	0	0	0
4:176295120:C:T	rs35339386	4	176295120	C	T	0.03528	1.16721e-07	0.0653231	0.0123285	0.911938	4:176310931_AATAG_A	21	RP11-287F9.2	0	ncRNA_intronic	2.107	7	5	15	0	0	0
4:176293183:A:G	rs34740999	4	176293183	G	A	0.03528	1.16971e-07	0.0653125	0.0123274	0.911938	4:176310931_AATAG_A	21	RP11-287F9.2	0	ncRNA_intronic	0.104	6	5	15	0	0	0
4:176295292:C:T	rs35973235	4	176295292	T	C	0.03554	1.17476e-07	0.0650546	0.0122805	0.905122	4:176310931_AATAG_A	21	RP11-287F9.2	0	ncRNA_intronic	0.776	6	5	15	0	0	0
4:176290921:A:T	rs13111129	4	176290921	T	A	0.03559	1.17763e-07	0.0650364	0.0122781	0.903766	4:176310931_AATAG_A	21	RP11-287F9.2	0	ncRNA_intronic	4.718	6	9	15	0	0	0
4:176292344:A:C	rs76695121	4	176292344	A	C	0.03559	1.18727e-07	0.0650115	0.0122769	0.903766	4:176310931_AATAG_A	21	RP11-287F9.2	0	ncRNA_intronic	0.972	5	7	15	0	0	0
4:176290984:C:T	rs13136466	4	176290984	T	C	0.03528	1.19415e-07	0.0652604	0.0123263	0.911938	4:176310931_AATAG_A	21	RP11-287F9.2	0	ncRNA_intronic	5.972	6	9	15	0	0	0
4:176303273:A:T	rs13114366	4	176303273	T	A	0.0354	1.19443e-07	0.0652356	0.0123217	0.911483	4:176310931_AATAG_A	21	RP11-287F9.2	0	ncRNA_intronic	1.334	6	5	15	0	0	0
4:176257207:A:G	rs13134544	4	176257207	A	G	0.03518	1.19446e-07	0.0654622	0.0123646	0.910572	4:176310931_AATAG_A	21	RP11-287F9.2	10301	intergenic	1.364	6	9	15	0	0	0
4:176290182:A:G	rs71613745	4	176290182	A	G	0.03528	1.19809e-07	0.0652536	0.0123265	0.911938	4:176310931_AATAG_A	21	RP11-287F9.2	0	ncRNA_intronic	1.825	7	9	15	0	0	0
4:176295851:C:T	rs35414947	4	176295851	T	C	0.03559	1.20058e-07	0.0649921	0.0122779	0.903766	4:176310931_AATAG_A	21	RP11-287F9.2	0	ncRNA_intronic	0.677	5	5	15	0	0	0
4:176294401:A:G	rs35779247	4	176294401	G	A	0.03528	1.20748e-07	0.06525	0.0123291	0.911938	4:176310931_AATAG_A	21	RP11-287F9.2	0	ncRNA_intronic	2.293	5	5	15	0	0	0
4:176297859:A:G	rs34710974	4	176297859	A	G	0.03513	1.21367e-07	0.0652602	0.0123332	0.911484	4:176310931_AATAG_A	21	RP11-287F9.2	0	ncRNA_intronic	10.02	5	5	15	0	0	0
4:176291102:A:T	rs13122227	4	176291102	A	T	0.03559	1.22174e-07	0.0649452	0.0122765	0.903766	4:176310931_AATAG_A	21	RP11-287F9.2	0	ncRNA_intronic	2.098	7	9	15	0	0	0
4:176320993:A:G	rs10004878	4	176320993	A	G	0.0364	1.22309e-07	0.0645519	0.0122026	0.887966	4:176310931_AATAG_A	21	RP11-287F9.2	0	ncRNA_intronic	0.045	7	9	15	0	0	0
4:176290985:C:T	rs13136467	4	176290985	T	C	0.03528	1.23595e-07	0.0651798	0.0123257	0.911938	4:176310931_AATAG_A	21	RP11-287F9.2	0	ncRNA_intronic	6.065	6	9	15	0	0	0
10:30800837:C:T	rs138348879	10	30800837	C	T	0.01889	1.23674e-07	0.0850652	0.0160865	1	rs138348879	34	HNRNPA1P32	5707	intergenic	3.657	7	5	15	1	1	0
4:176290085:C:T	rs71613744	4	176290085	T	C	0.03559	1.23874e-07	0.0649054	0.0122748	0.903765	4:176310931_AATAG_A	21	RP11-287F9.2	0	ncRNA_intronic	1.132	7	9	15	0	0	0
4:176276440:A:C	rs13121154	4	176276440	C	A	0.03517	1.29434e-07	0.0650646	0.0123237	0.910573	4:176310931_AATAG_A	21	RP11-287F9.2	0	ncRNA_intronic	0.446	6	9	15	0	0	0
4:176265586:C:CAT	rs34376323	4	176265586	CAT	C	0.03626	1.31108e-07	0.0644612	0.0122148	0.885015	4:176310931_AATAG_A	21	RP11-287F9.2	1922	intergenic	4.211	NA	9	15	0	0	0
4:176286204:C:T	rs112607764	4	176286204	C	T	0.03527	1.33033e-07	0.0650051	0.0123241	0.910454	4:176310931_AATAG_A	21	RP11-287F9.2	0	ncRNA_intronic	8.054	6	9	15	0	0	0
4:176323585:A:G	rs35893719	4	176323585	A	G	0.0364	1.34633e-07	0.0643155	0.0121985	0.887966	4:176310931_AATAG_A	21	RP11-287F9.2	0	ncRNA_intronic	3.237	7	1	15	0	0	0
4:176280168:A:G	rs35531092	4	176280168	A	G	0.03517	1.358e-07	0.0649577	0.012324	0.911836	4:176310931_AATAG_A	21	RP11-287F9.2	0	ncRNA_intronic	0.184	6	9	15	0	0	0
4:176287656:A:G	rs35769779	4	176287656	A	G	0.03558	1.36719e-07	0.064695	0.012277	0.903767	4:176310931_AATAG_A	21	RP11-287F9.2	0	ncRNA_intronic	0.64	6	9	15	0	0	0
4:176208934:A:G	rs77660257	4	176208934	G	A	0.03421	1.37826e-07	0.0652901	0.0123934	0.896669	4:176310931_AATAG_A	21	RP11-287F9.1	0	ncRNA_intronic	2.07	6	9	15	0	0	0
4:176286729:G:T	rs35363864	4	176286729	T	G	0.03527	1.39749e-07	0.06489	0.0123234	0.911939	4:176310931_AATAG_A	21	RP11-287F9.2	0	ncRNA_intronic	2.138	6	9	15	0	0	0
4:176286630:A:G	rs71613743	4	176286630	A	G	0.03527	1.40948e-07	0.0648728	0.0123238	0.911939	4:176310931_AATAG_A	21	RP11-287F9.2	0	ncRNA_intronic	0.821	7	9	15	0	0	0
4:176277423:A:G	rs71613738	4	176277423	A	G	0.03517	1.44697e-07	0.0647905	0.0123195	0.910574	4:176310931_AATAG_A	21	RP11-287F9.2	0	ncRNA_exonic	1.567	6	9	15	0	0	0
4:176267624:C:T	rs71613736	4	176267624	C	T	0.03532	1.44987e-07	0.0648311	0.0123281	0.906448	4:176310931_AATAG_A	21	RP11-287F9.2	0	ncRNA_exonic	3.389	2b	7	15	0	0	0
4:176286098:A:C	rs74923079	4	176286098	A	C	0.03522	1.45781e-07	0.0647942	0.0123234	0.911835	4:176310931_AATAG_A	21	RP11-287F9.2	0	ncRNA_intronic	0.355	6	9	15	0	0	0
4:176262450:C:T	rs71613733	4	176262450	C	T	0.03532	1.47387e-07	0.0648307	0.0123351	0.906448	4:176310931_AATAG_A	21	RP11-287F9.2	5058	intergenic	3.517	5	9	15	0	0	0
4:176285535:A:G	rs35520942	4	176285535	A	G	0.03553	1.47707e-07	0.0645163	0.0122762	0.903654	4:176310931_AATAG_A	21	RP11-287F9.2	0	ncRNA_intronic	0.563	7	9	15	0	0	0
4:176284479:C:T	rs71613740	4	176284479	C	T	0.03522	1.48225e-07	0.0647578	0.0123237	0.911835	4:176310931_AATAG_A	21	RP11-287F9.2	0	ncRNA_intronic	0.514	6	9	15	0	0	0
4:176265292:C:T	rs34445889	4	176265292	T	C	0.03532	1.49496e-07	0.0647771	0.012331	0.906448	4:176310931_AATAG_A	21	RP11-287F9.2	2216	intergenic	0.174	7	9	15	0	0	0
4:176265920:A:C	rs34119947	4	176265920	A	C	0.03532	1.49575e-07	0.0647716	0.0123302	0.906448	4:176310931_AATAG_A	21	RP11-287F9.2	1588	intergenic	2.378	7	9	15	0	0	0
4:176270341:A:G	rs71613737	4	176270341	G	A	0.03517	1.50259e-07	0.0647428	0.0123267	0.910574	4:176310931_AATAG_A	21	RP11-287F9.2	0	ncRNA_intronic	0.061	7	5	15	0	0	0
4:176277835:A:G	rs34434848	4	176277835	A	G	0.03522	1.50529e-07	0.0646876	0.012317	0.909195	4:176310931_AATAG_A	21	RP11-287F9.2	0	ncRNA_intronic	2.351	6	9	15	0	0	0
4:176336526:A:T	rs28766990	4	176336526	A	T	0.03603	1.50678e-07	0.0645992	0.0123006	0.903609	4:176310931_AATAG_A	21	RP11-287F9.2	12264	intergenic	1.946	6	5	15	0	0	0
4:176272445:C:T	rs34244206	4	176272445	T	C	0.03517	1.51245e-07	0.0647152	0.0123243	0.910574	4:176310931_AATAG_A	21	RP11-287F9.2	0	ncRNA_intronic	0.179	6	5	15	0	0	0
4:176285269:C:G	rs71613742	4	176285269	G	C	0.03527	1.5326e-07	0.0646689	0.0123212	0.910454	4:176310931_AATAG_A	21	RP11-287F9.2	0	ncRNA_intronic	0.236	7	9	15	0	0	0
4:176280422:A:G	rs13111661	4	176280422	G	A	0.03522	1.53306e-07	0.0646601	0.0123196	0.910455	4:176310931_AATAG_A	21	RP11-287F9.2	0	ncRNA_intronic	3.713	6	9	15	0	0	0
4:176283363:A:C	rs74568829	4	176283363	A	C	0.03518	1.5395e-07	0.0646728	0.0123239	0.911835	4:176310931_AATAG_A	21	RP11-287F9.2	0	ncRNA_intronic	1.031	6	14	15	0	0	0
4:176278984:G:T	rs76712035	4	176278984	T	G	0.03516	1.54046e-07	0.0646855	0.0123265	0.910574	4:176310931_AATAG_A	21	RP11-287F9.2	0	ncRNA_intronic	0.746	7	9	15	0	0	0
4:176284511:A:G	rs71613741	4	176284511	G	A	0.03527	1.54223e-07	0.0646563	0.0123215	0.910454	4:176310931_AATAG_A	21	RP11-287F9.2	0	ncRNA_intronic	4.744	7	9	15	0	0	0
4:176268619:A:G	rs35378354	4	176268619	G	A	0.03532	1.54397e-07	0.0646778	0.0123261	0.906448	4:176310931_AATAG_A	21	RP11-287F9.2	0	ncRNA_intronic	4.462	7	7	15	0	0	0
4:176202658:A:G	rs13133924	4	176202658	A	G	0.03328	1.56866e-07	0.0653562	0.0124623	0.898484	4:176310931_AATAG_A	21	RP11-287F9.1	5097	intergenic	0.328	6	9	15	0	0	0
4:176270210:A:C	rs35206100	4	176270210	C	A	0.03522	1.58888e-07	0.0646058	0.0123248	0.909194	4:176310931_AATAG_A	21	RP11-287F9.2	0	ncRNA_intronic	1.054	5	5	15	0	0	0
4:176280616:A:ATATATATT	4:176280616_ATATATATT_A	4	176280616	A	ATATATATT	0.03632	1.62013e-07	0.063864	0.0121916	0.886442	4:176310931_AATAG_A	21	RP11-287F9.2	0	ncRNA_intronic	0.87	NA	9	15	0	0	0
4:176278985:G:T	rs79752491	4	176278985	T	G	0.03515	1.6646e-07	0.0644519	0.0123156	0.909317	4:176310931_AATAG_A	21	RP11-287F9.2	0	ncRNA_intronic	1.288	7	9	15	0	0	0
4:176330521:A:G	rs6823517	4	176330521	G	A	0.03648	1.7883e-07	0.0636203	0.0121876	0.887967	4:176310931_AATAG_A	21	RP11-287F9.2	6259	intergenic	2.205	6	5	15	0	0	0
4:176254207:A:T	rs34210299	4	176254207	A	T	0.03524	1.80992e-07	0.0644556	0.0123529	0.907707	4:176310931_AATAG_A	21	RP11-287F9.2	13301	intergenic	3.266	7	9	15	0	0	0
4:176254788:G:T	rs80202698	4	176254788	T	G	0.03524	1.8133e-07	0.0644472	0.0123521	0.907708	4:176310931_AATAG_A	21	RP11-287F9.2	12720	intergenic	9.248	7	9	15	0	0	0
4:176263447:A:G	rs71644864	4	176263447	G	A	0.0361	1.8581e-07	0.0636981	0.0122191	0.887721	4:176310931_AATAG_A	21	RP11-287F9.2	4061	intergenic	1.967	5	9	15	0	0	0
4:176250090:C:T	rs13136384	4	176250090	T	C	0.03506	1.87154e-07	0.0644179	0.0123603	0.907267	4:176310931_AATAG_A	21	RP11-287F9.2	17418	intergenic	3.248	7	9	15	0	0	0
10:106614698:A:G	rs72815660	10	106614698	G	A	0.0398	1.88912e-07	0.0601236	0.0115402	1	rs72815660	37	SORCS3	0	intronic	0.592	6	14	15	1	1	0
4:176276535:C:T	rs13126994	4	176276535	C	T	0.03606	1.89806e-07	0.0635405	0.0121981	0.889036	4:176310931_AATAG_A	21	RP11-287F9.2	0	ncRNA_intronic	5.577	7	9	15	0	0	0
4:176199194:A:G	rs35775123	4	176199194	A	G	0.03294	1.90147e-07	0.0651862	0.0125148	0.893487	4:176310931_AATAG_A	21	RP11-287F9.1	8561	intergenic	2.037	2b	1	15	0	0	0
14:62444770:C:T	rs115280365	14	62444770	T	C	0.03882	1.90195e-07	-0.0602762	0.0115723	1	rs115280365	48	CTD-2277K2.1	7732	intergenic	1.11	5	5	15	1	0	0
4:176334771:G:T	rs34576521	4	176334771	T	G	0.03603	1.93464e-07	0.0640561	0.0123054	0.903609	4:176310931_AATAG_A	21	RP11-287F9.2	10509	intergenic	0.414	6	2	15	0	0	0
4:176268641:C:T	rs6819416	4	176268641	T	C	0.03616	1.94165e-07	0.0635295	0.0122059	0.886408	4:176310931_AATAG_A	21	RP11-287F9.2	0	ncRNA_intronic	1.217	6	7	15	0	0	0
4:176198820:A:G	rs71613730	4	176198820	A	G	0.03285	1.94339e-07	0.065341	0.0125543	0.890305	4:176310931_AATAG_A	21	RP11-287F9.1	8935	intergenic	0.935	7	1	15	0	0	0
4:176341843:A:G	rs34790409	4	176341843	G	A	0.03682	1.95434e-07	0.0633502	0.0121742	0.88797	4:176310931_AATAG_A	21	RP11-287F9.2	17581	intergenic	0.396	7	5	15	0	0	0
4:176280755:C:G	rs13137571	4	176280755	G	C	0.03814	1.95551e-07	0.0612983	0.0117802	0.848886	4:176310931_AATAG_A	21	RP11-287F9.2	0	ncRNA_intronic	2.68	6	9	15	0	0	0
4:176228703:A:G	rs34780820	4	176228703	A	G	0.03425	1.97847e-07	0.0644879	0.0123983	0.902654	4:176310931_AATAG_A	21	RP11-287F9.1	16784	intergenic	1.404	7	5	15	0	0	0
4:176227573:A:G	rs34792473	4	176227573	G	A	0.03425	1.99862e-07	0.0644642	0.0123982	0.902654	4:176310931_AATAG_A	21	RP11-287F9.1	15654	intergenic	1.567	6	7	15	0	0	0
4:176227811:A:G	rs35393755	4	176227811	A	G	0.03425	2.00147e-07	0.0644606	0.0123982	0.902654	4:176310931_AATAG_A	21	RP11-287F9.1	15892	intergenic	0.033	5	7	15	0	0	0
4:176263760:A:T	rs34250316	4	176263760	A	T	0.03616	2.00516e-07	0.0634846	0.0122113	0.886409	4:176310931_AATAG_A	21	RP11-287F9.2	3748	intergenic	1.249	6	9	15	0	0	0
4:176263049:A:C	rs35793947	4	176263049	C	A	0.03616	2.00623e-07	0.0634887	0.0122123	0.886408	4:176310931_AATAG_A	21	RP11-287F9.2	4459	intergenic	0.795	6	9	15	0	0	0
4:176279900:A:G	rs35608566	4	176279900	G	A	0.03606	2.00655e-07	0.0634216	0.0121994	0.890274	4:176310931_AATAG_A	21	RP11-287F9.2	0	ncRNA_intronic	0.532	6	9	15	0	0	0
4:176280842:C:T	rs13137771	4	176280842	T	C	0.03606	2.00673e-07	0.0634261	0.0122003	0.890274	4:176310931_AATAG_A	21	RP11-287F9.2	0	ncRNA_intronic	1.739	4	9	15	0	0	0
4:176230607:C:T	rs71613732	4	176230607	C	T	0.03424	2.00826e-07	0.064489	0.0124051	0.902654	4:176310931_AATAG_A	21	RP11-287F9.1	18688	intergenic	1.106	5	9	15	0	0	0
4:176280197:G:T	rs34390060	4	176280197	T	G	0.03606	2.03765e-07	0.0634111	0.0122041	0.890274	4:176310931_AATAG_A	21	RP11-287F9.2	0	ncRNA_intronic	1.219	7	9	15	0	0	0
4:176269891:C:T	rs7698531	4	176269891	C	T	0.03606	2.04447e-07	0.0634017	0.0122038	0.889037	4:176310931_AATAG_A	21	RP11-287F9.2	0	ncRNA_intronic	6.613	7	5	15	0	0	0
4:176265800:A:T	rs71613734	4	176265800	T	A	0.03616	2.05504e-07	0.0634086	0.0122074	0.886409	4:176310931_AATAG_A	21	RP11-287F9.2	1708	intergenic	6.458	7	9	15	0	0	0
4:176343025:C:T	rs28676606	4	176343025	C	T	0.03682	2.05911e-07	0.0632102	0.01217	0.88797	4:176310931_AATAG_A	21	RP11-287F9.2	18763	intergenic	6.226	2b	2	15	0	0	0
4:176347198:A:T	rs34589493	4	176347198	A	T	0.03682	2.09802e-07	0.0631576	0.0121681	0.88797	4:176310931_AATAG_A	21	RP11-287F9.2	22936	intergenic	3.086	6	9	15	0	0	0
4:176262692:A:G	rs35328860	4	176262692	A	G	0.03616	2.10281e-07	0.0633954	0.0122149	0.886408	4:176310931_AATAG_A	21	RP11-287F9.2	4816	intergenic	0.591	6	9	15	0	0	0
4:176274536:A:G	rs7653918	4	176274536	A	G	0.03606	2.10771e-07	0.0632988	0.0121973	0.889037	4:176310931_AATAG_A	21	RP11-287F9.2	0	ncRNA_intronic	1.482	7	9	15	0	0	0
4:176273451:A:G	rs6851885	4	176273451	A	G	0.03606	2.10824e-07	0.0633039	0.0121984	0.889037	4:176310931_AATAG_A	21	RP11-287F9.2	0	ncRNA_intronic	1.22	6	5	15	0	0	0
4:176276262:A:G	rs7691963	4	176276262	G	A	0.03606	2.11861e-07	0.0632772	0.0121954	0.889037	4:176310931_AATAG_A	21	RP11-287F9.2	0	ncRNA_intronic	2.954	6	9	15	0	0	0
4:176268760:A:C	rs6819751	4	176268760	A	C	0.03616	2.12868e-07	0.0633107	0.0122039	0.886409	4:176310931_AATAG_A	21	RP11-287F9.2	0	ncRNA_intronic	0.43	6	7	15	0	0	0
4:176266866:C:T	rs6842523	4	176266866	T	C	0.03621	2.18379e-07	0.06326	0.0122054	0.885099	4:176310931_AATAG_A	21	RP11-287F9.2	642	downstream	3.969	6	5	15	0	0	0
4:176266450:C:T	rs13111830	4	176266450	T	C	0.03616	2.18524e-07	0.0632608	0.0122058	0.886409	4:176310931_AATAG_A	21	RP11-287F9.2	1058	intergenic	1.36	7	8	15	0	0	0
4:176279944:A:C	rs71613739	4	176279944	C	A	0.03606	2.18877e-07	0.0632117	0.012197	0.890274	4:176310931_AATAG_A	21	RP11-287F9.2	0	ncRNA_intronic	5.796	7	9	15	0	0	0
4:176272106:A:G	rs34058786	4	176272106	G	A	0.03606	2.19781e-07	0.0632199	0.0122004	0.889037	4:176310931_AATAG_A	21	RP11-287F9.2	0	ncRNA_intronic	0.079	5	5	15	0	0	0
4:176272258:A:C	rs34474670	4	176272258	C	A	0.03606	2.19948e-07	0.0632178	0.0122004	0.889037	4:176310931_AATAG_A	21	RP11-287F9.2	0	ncRNA_intronic	2.6	5	5	15	0	0	0
4:176272703:C:T	rs13117738	4	176272703	T	C	0.03606	2.21009e-07	0.0631984	0.0121987	0.889037	4:176310931_AATAG_A	21	RP11-287F9.2	0	ncRNA_intronic	2.128	6	1	15	0	0	0
4:176271413:A:G	rs7659318	4	176271413	G	A	0.03606	2.24161e-07	0.0631735	0.0122001	0.889036	4:176310931_AATAG_A	21	RP11-287F9.2	0	ncRNA_intronic	3.133	6	7	15	0	0	0
4:176277359:A:G	rs9784434	4	176277359	G	A	0.03605	2.26877e-07	0.0631132	0.0121938	0.889038	4:176310931_AATAG_A	21	RP11-287F9.2	0	ncRNA_intronic	1.627	7	9	15	0	0	0
4:176334509:G:GAA	rs33989980	4	176334509	GAA	G	0.04131	2.48119e-07	0.0587925	0.0113959	0.922346	4:176310931_AATAG_A	21	RP11-287F9.2	10247	intergenic	0.699	NA	2	15	0	0	0
4:176350084:C:T	rs10027035	4	176350084	T	C	0.03612	2.59514e-07	0.0632343	0.0122768	0.900951	4:176310931_AATAG_A	21	RP11-287F9.2	25822	intergenic	2.54	5	9	15	0	0	0
14:62447934:C:T	rs77874375	14	62447934	T	C	0.03961	2.67707e-07	-0.0589418	0.0114564	0.984373	rs115280365	48	SYT16	5868	intergenic	2.062	6	7	15	1	0	0
14:62451448:A:G	rs77191970	14	62451448	G	A	0.03962	2.70926e-07	-0.0588476	0.0114431	0.981792	rs115280365	48	SYT16	2354	intergenic	13.29	6	5	15	1	0	0
4:176372923:C:T	rs13115821	4	176372923	T	C	0.03571	2.77645e-07	0.0631389	0.0122886	0.88143	4:176310931_AATAG_A	21	RP11-598D14.1	6516	intergenic	3.549	6	5	15	0	0	0
4:176330974:A:C	rs6824499	4	176330974	C	A	0.04193	2.87879e-07	0.0583147	0.0113647	0.912703	4:176310931_AATAG_A	21	RP11-287F9.2	6712	intergenic	3.055	7	5	15	0	0	0
4:176385617:G:T	rs71613754	4	176385617	G	T	0.03243	2.91796e-07	0.0642024	0.0125183	0.870664	4:176310931_AATAG_A	21	RP11-598D14.1	0	ncRNA_intronic	0.613	7	3	15	0	0	0
4:176353910:C:T	rs10006462	4	176353910	C	T	0.03599	2.9224e-07	0.062982	0.0122811	0.897656	4:176310931_AATAG_A	21	RP11-598D14.1	25529	intergenic	0.622	5	5	15	0	0	0
4:176337308:C:T	rs34816850	4	176337308	C	T	0.0421	3.02831e-07	0.0581944	0.0113624	0.913959	4:176310931_AATAG_A	21	RP11-287F9.2	13046	intergenic	9.579	6	5	15	0	0	0
12:62848152:A:G	rs11174486	12	62848152	A	G	0.3553	3.07666e-07	0.0237037	0.00463081	1	rs11174486	44	MON2	12444	intergenic	5.294	6	9	15	1	1	0
4:176349089:G:T	rs35509900	4	176349089	T	G	0.03692	3.19948e-07	0.0621325	0.0121559	0.885466	4:176310931_AATAG_A	21	RP11-287F9.2	24827	intergenic	0.842	5	1	15	0	0	0
4:176349747:G:T	rs10001350	4	176349747	T	G	0.03692	3.20221e-07	0.0621324	0.0121563	0.885466	4:176310931_AATAG_A	21	RP11-287F9.2	25485	intergenic	0.639	5	9	15	0	0	0
4:176349745:C:T	rs10024403	4	176349745	T	C	0.03692	3.24071e-07	0.0621046	0.0121562	0.885466	4:176310931_AATAG_A	21	RP11-287F9.2	25483	intergenic	0.065	5	9	15	0	0	0
4:80812744:C:T	rs6830642	4	80812744	C	T	0.1323	3.30963e-07	0.0334156	0.00654578	1	rs6830642	17	ANTXR2	9558	intergenic	2.586	5	5	15	1	1	0
4:176341166:A:C	rs7438901	4	176341166	A	C	0.0436	3.37886e-07	-0.0570084	0.011176	0.880217	4:176310931_AATAG_A	21	RP11-287F9.2	16904	intergenic	5.334	5	5	15	0	0	0
4:176343894:C:G	rs35474135	4	176343894	C	G	0.03807	3.42121e-07	0.0611284	0.0119892	0.859097	rs113161727	21	RP11-287F9.2	19632	intergenic	4.975	3a	5	15	0	0	0
4:176268134:A:AT	rs70956158	4	176268134	AT	A	0.03435	3.46442e-07	0.0633641	0.0124335	0.879849	4:176310931_AATAG_A	21	RP11-287F9.2	0	ncRNA_exonic	2.344	NA	7	15	0	0	0
12:62847085:C:G	rs34366016	12	62847085	G	C	0.3556	3.50922e-07	0.0235817	0.00462948	0.999119	rs11174486	44	MON2	13511	intergenic	0.205	5	14	15	1	1	0
14:62439683:A:G	rs117893844	14	62439683	G	A	0.03988	3.67553e-07	-0.058117	0.011429	0.968883	rs115280365	48	CTD-2277K2.1	2645	intergenic	11.17	5	5	15	1	0	0
4:176305792:T:TA	4:176305792_TA_T	4	176305792	T	TA	0.05234	4.01218e-07	0.050981	0.0100586	1	4:176305792_TA_T	21	RP11-287F9.2	0	ncRNA_intronic	1.803	NA	5	15	0	0	0
22:40560229:G:GA	22:40560229_GA_G	22	40560229	G	GA	0.3883	4.06191e-07	0.0231547	0.00457057	1	22:40560229_GA_G	64	TNRC6B	0	intronic	0.797	NA	4	5	1	0	0
4:176339449:A:G	rs28377094	4	176339449	A	G	0.04211	4.08113e-07	0.0575193	0.0113559	0.913957	4:176310931_AATAG_A	21	RP11-287F9.2	15187	intergenic	0.741	7	5	15	0	0	0
4:176359366:C:T	rs35670330	4	176359366	T	C	0.03651	4.14782e-07	0.0615613	0.0121613	0.881028	4:176310931_AATAG_A	21	RP11-598D14.1	20073	intergenic	2.267	6	5	15	0	0	0
4:176363166:C:T	rs28464169	4	176363166	C	T	0.03651	4.26216e-07	0.0615708	0.0121757	0.881028	4:176310931_AATAG_A	21	RP11-598D14.1	16273	intergenic	1.935	7	5	15	0	0	0
4:176364162:A:C	rs10021438	4	176364162	C	A	0.03637	4.4617e-07	0.0615009	0.0121829	0.883715	4:176310931_AATAG_A	21	RP11-598D14.1	15277	intergenic	1.763	7	9	15	0	0	0
7:109167243:C:T	rs10225195	7	109167243	C	T	0.4752	4.54412e-07	0.0224388	0.00444807	1	rs10225195	27	AC073071.1	0	ncRNA_intronic	6.019	7	15	15	0	0	0
4:176370066:A:G	rs74402324	4	176370066	G	A	0.03628	4.55575e-07	0.0615936	0.0122109	0.879384	4:176310931_AATAG_A	21	RP11-598D14.1	9373	intergenic	4.797	6	5	15	0	0	0
12:62858342:A:G	rs11174493	12	62858342	A	G	0.3543	4.6203e-07	0.023362	0.00463399	0.991215	rs11174486	44	MON2	2254	intergenic	0.806	6	5	15	1	1	0
12:62858561:C:T	rs12578200	12	62858561	T	C	0.3543	4.65833e-07	0.0233546	0.00463396	0.991215	rs11174486	44	MON2	2035	intergenic	0.25	6	5	15	1	1	0
4:176370543:A:G	rs3923340	4	176370543	A	G	0.03635	4.76047e-07	0.0614999	0.0122127	0.868667	4:176310931_AATAG_A	21	RP11-598D14.1	8896	intergenic	5.134	NA	5	15	0	0	0
4:80810724:C:T	rs144715733	4	80810724	C	T	0.1322	4.78851e-07	0.032884	0.00653161	1	rs6830642	17	ANTXR2	11578	intergenic	0.337	7	5	15	1	1	0
12:62937532:C:T	rs11174539	12	62937532	T	C	0.3599	4.80209e-07	0.0232789	0.00462429	0.874217	rs11174486	44	MON2	0	intronic	0.549	7	4	4	1	1	0
22:40611014:A:AAT	rs773123504	22	40611014	A	AAT	0.3949	4.8643e-07	-0.0229083	0.00455289	0.986749	22:40560229_GA_G	64	TNRC6B	0	intronic	5.546	NA	2	5	1	1	0
15:25874698:A:T	rs112291465	15	25874698	A	T	0.1296	4.88124e-07	0.0329234	0.00654421	1	rs112291465	52	ATP10A	47721	intergenic	2.171	6	9	15	1	0	0
4:176342512:A:T	rs10032654	4	176342512	A	T	0.04358	4.93378e-07	0.0562799	0.0111914	0.8813	4:176310931_AATAG_A	21	RP11-287F9.2	18250	intergenic	1.342	7	5	15	0	1	0
22:40608896:C:T	rs5995840	22	40608896	C	T	0.397	4.95245e-07	0.0228351	0.00454145	0.984321	22:40560229_GA_G	64	TNRC6B	0	intronic	0.908	6	4	5	1	1	0
7:109165786:C:T	rs2396122	7	109165786	C	T	0.4751	4.96993e-07	0.0223576	0.00444709	0.996785	rs10225195	27	AC073071.1	0	ncRNA_intronic	1.974	7	14	15	0	0	0
4:176374175:A:T	rs13109262	4	176374175	A	T	0.03635	4.98517e-07	0.0615423	0.0122426	0.86683	rs113161727	21	RP11-598D14.1	5264	intergenic	2.272	7	5	15	0	0	0
12:62865291:A:G	rs12810119	12	62865291	A	G	0.3545	5.00403e-07	0.0232842	0.0046326	0.991215	rs11174486	44	MON2	0	intronic	17.38	6	4	5	1	1	0
7:109166040:A:G	rs7810700	7	109166040	A	G	0.4751	5.14588e-07	0.0223293	0.00444738	0.996784	rs10225195	27	AC073071.1	0	ncRNA_intronic	0.96	6	14	15	0	0	0
3:55206208:A:G	rs9841474	3	55206208	A	G	0.216	5.18239e-07	0.0271483	0.00540865	1	rs9841474	11	RP11-889D3.1	0	ncRNA_intronic	1.533	6	5	15	1	0	0
18:2600477:A:G	rs145362852	18	2600477	A	G	0.02394	5.2511e-07	0.0694809	0.0138494	1	rs145362852	61	NDC80	0	intronic	0.281	6	4	5	1	0	0
4:176268829:A:AT	4:176268829_AT_A	4	176268829	A	AT	0.03621	5.25497e-07	0.0606949	0.0120984	0.885941	4:176310931_AATAG_A	21	RP11-287F9.2	0	ncRNA_intronic	0.699	NA	7	15	0	0	0
12:62868455:C:T	rs10735907	12	62868455	T	C	0.3546	5.28664e-07	0.0232336	0.00463225	0.990996	rs11174486	44	MON2	0	intronic	6.552	6	4	5	1	1	0
12:62865152:C:T	rs11174497	12	62865152	T	C	0.3545	5.33126e-07	0.0232273	0.0046325	0.991215	rs11174486	44	MON2	0	intronic	0.057	7	4	5	1	1	0
12:62868500:A:C	rs10735909	12	62868500	C	A	0.3546	5.34589e-07	0.0232237	0.00463227	0.990996	rs11174486	44	MON2	0	intronic	1.141	6	4	5	1	1	0
22:40546041:C:CA	rs35629137	22	40546041	CA	C	0.397	5.37353e-07	0.0228884	0.0045663	0.983228	22:40560229_GA_G	64	TNRC6B	0	intronic	8.728	NA	4	5	1	1	0
4:176349877:C:T	rs6857110	4	176349877	T	C	0.03817	5.38691e-07	0.0600302	0.0119773	0.862093	rs113161727	21	RP11-287F9.2	25615	intergenic	0.101	6	9	15	0	0	0
12:62852271:A:G	rs11174489	12	62852271	A	G	0.3639	5.41091e-07	0.0230968	0.0046091	0.966773	rs11174486	44	MON2	8325	intergenic	1.554	7	14	15	1	1	0
4:176350371:C:T	rs11944689	4	176350371	T	C	0.03817	5.43413e-07	0.0600118	0.0119777	0.862093	rs113161727	21	RP11-287F9.2	26109	intergenic	0.629	5	9	15	0	0	0
4:80810224:C:T	rs6534628	4	80810224	C	T	0.1338	5.43626e-07	0.0326582	0.0065183	0.999113	rs6830642	17	PCAT4	11299	intergenic	0.24	7	5	15	1	1	0
22:40547879:A:AGAAAG	rs369106802	22	40547879	AGAAAG	A	0.3952	5.44026e-07	0.0228306	0.00455692	0.988688	22:40560229_GA_G	64	TNRC6B	0	intronic	0.935	NA	5	5	1	1	0
12:62921257:C:T	rs10877869	12	62921257	T	C	0.3546	5.45884e-07	0.023176	0.00462647	0.990342	rs11174486	44	MON2	0	intronic	0.604	7	4	5	1	1	0
12:62920860:C:G	rs10877868	12	62920860	G	C	0.3546	5.46223e-07	0.0231755	0.00462648	0.990342	rs11174486	44	MON2	0	intronic	0.331	6	4	5	1	1	0
12:62917704:A:G	rs11174534	12	62917704	G	A	0.3546	5.48428e-07	0.0231766	0.00462741	0.990776	rs11174486	44	MON2	0	intronic	7.458	5	4	5	1	1	0
4:176341861:A:G	rs35038181	4	176341861	G	A	0.04338	5.50275e-07	0.0560953	0.0112014	0.884578	4:176310931_AATAG_A	21	RP11-287F9.2	17599	intergenic	1.644	7	5	15	0	0	0
12:62922143:A:G	rs4763174	12	62922143	A	G	0.3546	5.57673e-07	0.0231568	0.00462642	0.990342	rs11174486	44	MON2	0	intronic	1.086	7	4	5	1	1	0
4:80810085:C:T	rs6534627	4	80810085	T	C	0.1339	5.59693e-07	0.0326091	0.0065158	0.999557	rs6830642	17	PCAT4	11160	intergenic	5.038	6	5	15	1	1	0
22:40545998:C:CA	rs532866839	22	40545998	CA	C	0.3958	5.62924e-07	0.0228546	0.00456771	0.988137	22:40560229_GA_G	64	TNRC6B	0	intronic	4.338	NA	4	5	1	1	0
14:62477211:A:G	rs115843117	14	62477211	A	G	0.03891	5.70847e-07	-0.057394	0.0114769	0.963184	rs115280365	48	SYT16	0	intronic	1.002	5	5	15	1	0	0
7:109168073:T:TA	7:109168073_TA_T	7	109168073	T	TA	0.4748	5.7306e-07	0.0222457	0.00444906	0.998188	rs10225195	27	AC073071.1	0	ncRNA_intronic	0.161	NA	7	15	0	0	0
12:62935705:C:T	rs7975183	12	62935705	T	C	0.3544	5.87381e-07	0.0231194	0.00462821	0.990318	rs11174486	44	MON2	0	intronic	1.512	7	4	5	1	1	0
7:109169680:A:T	rs4730390	7	109169680	A	T	0.2912	5.88112e-07	-0.0243942	0.00488364	1	rs4730390	27	AC073071.1	0	ncRNA_intronic	5.709	7	9	15	0	0	0
7:109170014:C:T	rs4730391	7	109170014	T	C	0.2911	5.9118e-07	-0.0243909	0.00488397	0.999754	rs4730390	27	AC073071.1	0	ncRNA_intronic	2.406	4	7	15	0	0	0
12:62932816:A:G	rs10877873	12	62932816	G	A	0.3547	6.09804e-07	0.0230773	0.00462648	0.990121	rs11174486	44	MON2	0	intronic	0.594	6	4	5	1	1	0
12:62889402:A:G	rs10877863	12	62889402	G	A	0.362	6.11674e-07	0.0230225	0.00461604	0.958912	rs11174486	44	MON2	0	intronic	0.547	7	4	5	1	1	0
4:80807666:C:T	rs11932117	4	80807666	C	T	0.1328	6.13889e-07	0.0325584	0.00652892	0.990702	rs6830642	17	PCAT4	8741	intergenic	3.29	7	7	15	1	1	0
12:62941837:A:G	rs2047479	12	62941837	G	A	0.3519	6.20769e-07	0.0231013	0.0046345	0.957326	rs11174486	44	MON2	0	intronic	0.389	NA	4	4	1	1	0
12:62941444:A:G	rs11174541	12	62941444	G	A	0.3519	6.21055e-07	0.023101	0.00463452	0.957326	rs11174486	44	MON2	0	intronic	1.013	7	4	4	1	1	0
14:62470028:A:G	rs11627022	14	62470028	A	G	0.03904	6.21055e-07	-0.0571278	0.011461	0.963267	rs115280365	48	SYT16	0	intronic	3.352	7	5	15	1	0	0
12:62897930:A:G	rs12305077	12	62897930	A	G	0.3626	6.22085e-07	0.0229845	0.00461144	0.959444	rs11174486	44	MON2	0	intronic	0.788	6	4	5	1	1	0
14:62468464:A:G	rs117948719	14	62468464	G	A	0.03902	6.22673e-07	-0.0571131	0.0114592	0.963268	rs115280365	48	SYT16	0	intronic	0.532	7	5	15	1	0	0
12:62902420:C:T	rs7294404	12	62902420	T	C	0.3624	6.23275e-07	0.022979	0.00461068	0.959429	rs11174486	44	MON2	0	intronic	5.76	6	4	4	1	1	0
12:62898490:C:T	rs10877866	12	62898490	T	C	0.3626	6.23304e-07	0.0229829	0.00461147	0.959444	rs11174486	44	MON2	0	intronic	13.47	5	4	5	1	1	0
12:62941426:C:T	rs12227568	12	62941426	C	T	0.3519	6.24137e-07	0.0230963	0.00463447	0.957326	rs11174486	44	MON2	0	intronic	4.232	6	4	4	1	1	0
22:40545797:T:TA	rs34190441	22	40545797	TA	T	0.3946	6.25965e-07	0.022757	0.00456689	0.988557	22:40560229_GA_G	64	TNRC6B	0	intronic	1.132	NA	4	5	1	1	0
7:109168852:C:T	rs10269803	7	109168852	C	T	0.4742	6.26066e-07	0.0221574	0.00444659	0.993189	rs10225195	27	AC073071.1	0	ncRNA_intronic	5.885	7	9	15	0	0	0
12:62930798:C:T	rs7134302	12	62930798	T	C	0.3548	6.30376e-07	0.0230468	0.00462631	0.989902	rs11174486	44	MON2	0	intronic	1.385	5	4	5	1	1	0
12:62889409:A:G	rs10784302	12	62889409	A	G	0.3625	6.31045e-07	0.0229742	0.00461193	0.959221	rs11174486	44	MON2	0	intronic	2.917	7	4	5	1	1	0
7:109168078:A:T	rs34676736	7	109168078	T	A	0.474	6.31597e-07	0.0221577	0.00444817	0.994781	rs10225195	27	AC073071.1	0	ncRNA_intronic	3.818	5	7	15	0	0	0
12:62930621:A:G	rs7316612	12	62930621	A	G	0.3547	6.3231e-07	0.0230439	0.00462629	0.989903	rs11174486	44	MON2	0	intronic	1.7	7	4	5	1	1	0
12:62890491:A:C	rs11174513	12	62890491	A	C	0.3625	6.3333e-07	0.022971	0.00461194	0.959221	rs11174486	44	MON2	0	intronic	0.608	6	4	5	1	1	0
12:62939055:C:T	rs11174540	12	62939055	C	T	0.3519	6.33943e-07	0.0230826	0.00463452	0.957326	rs11174486	44	MON2	0	intronic	2.072	7	4	5	1	1	0
2:60073205:C:G	rs145529681	2	60073205	G	C	0.02943	6.36664e-07	0.0665202	0.0133581	1	rs145529681	7	RP11-444A22.1	0	ncRNA_intronic	2.202	7	5	15	0	0	0
12:62903639:A:G	rs7298782	12	62903639	G	A	0.3624	6.3797e-07	0.0229562	0.00461027	0.959429	rs11174486	44	MON2	0	intronic	2.129	5	4	5	1	1	0
12:62862739:G:T	rs12581171	12	62862739	G	T	0.3628	6.38969e-07	0.0229639	0.00461211	0.959208	rs11174486	44	MON2	0	intronic	2.853	5	1	7	1	1	0
12:62931846:A:ATTTGT	rs770919669	12	62931846	A	ATTTGT	0.3549	6.40088e-07	0.0230351	0.00462671	0.989897	rs11174486	44	MON2	0	intronic	5.01	NA	4	4	1	1	0
12:62903793:A:G	rs7302027	12	62903793	G	A	0.3624	6.4059e-07	0.022953	0.00461037	0.959429	rs11174486	44	MON2	0	intronic	5.794	6	4	5	1	1	0
14:62477734:C:T	rs147016115	14	62477734	C	T	0.03891	6.43902e-07	-0.0571264	0.0114768	0.963184	rs115280365	48	SYT16	0	intronic	7.636	7	5	15	1	0	0
12:62888219:A:C	rs12309683	12	62888219	C	A	0.3625	6.461e-07	0.0229528	0.00461186	0.959221	rs11174486	44	MON2	0	intronic	8.628	7	4	5	1	1	0
12:62852916:A:G	rs4763021	12	62852916	A	G	0.3622	6.49785e-07	0.0229655	0.00461544	0.959642	rs11174486	44	MON2	7680	intergenic	1.166	4	9	15	1	1	0
12:62849418:A:G	rs2220980	12	62849418	A	G	0.3593	6.49815e-07	0.0230213	0.00462666	0.987085	rs11174486	44	MON2	11178	intergenic	5.096	6	9	15	1	1	0
12:62855388:C:T	rs2029937	12	62855388	T	C	0.3621	6.56599e-07	0.0229687	0.00461795	0.959355	rs11174486	44	MON2	5208	intergenic	0.035	NA	5	15	1	1	0
12:62941929:A:T	rs2047478	12	62941929	T	A	0.3519	6.58415e-07	0.0230516	0.00463512	0.957548	rs11174486	44	MON2	0	intronic	1.022	7	4	4	1	1	0
12:62898111:A:G	rs10877865	12	62898111	A	G	0.3626	6.59311e-07	0.0229322	0.00461136	0.959444	rs11174486	44	MON2	0	intronic	0.439	6	4	5	1	1	0
12:62880276:C:G	rs10784299	12	62880276	G	C	0.3626	6.6876e-07	0.0229251	0.0046125	0.95944	rs11174486	44	MON2	0	intronic	4.482	7	4	5	1	1	0
12:62904252:C:T	rs11174520	12	62904252	T	C	0.3624	6.72605e-07	0.0229085	0.00461018	0.959429	rs11174486	44	MON2	0	intronic	0.16	6	4	5	1	1	0
12:62875839:C:T	rs7975560	12	62875839	T	C	0.3625	6.75756e-07	0.0229172	0.00461278	0.959642	rs11174486	44	MON2	0	intronic	0.415	4	1	5	1	1	0
12:62894058:A:G	rs10784303	12	62894058	G	A	0.3625	6.76472e-07	0.0229107	0.00461165	0.959444	rs11174486	44	MON2	0	intronic	4.943	5	4	5	1	1	0
12:62859241:A:AC	12:62859241_AC_A	12	62859241	A	AC	0.3543	6.77439e-07	0.0230307	0.00463606	0.990532	rs11174486	44	MON2	1355	intergenic	0.209	NA	1	15	1	1	0
12:62870574:C:G	rs10747966	12	62870574	G	C	0.3626	6.7936e-07	0.0229105	0.00461238	0.95944	rs11174486	44	MON2	0	intronic	12.04	6	4	5	1	1	0
22:40550802:A:G	rs4820401	22	40550802	G	A	0.3952	6.79657e-07	0.0225911	0.00454817	0.990002	22:40560229_GA_G	64	TNRC6B	0	intronic	1.787	7	5	5	1	1	0
12:62910714:A:T	rs1498713	12	62910714	T	A	0.3624	6.7972e-07	0.0228998	0.00461032	0.959429	rs11174486	44	MON2	0	intronic	3.425	6	4	5	1	1	0
12:62906488:A:G	rs6581452	12	62906488	A	G	0.3624	6.79829e-07	0.022899	0.00461018	0.959429	rs11174486	44	MON2	0	intronic	0.206	6	4	5	1	1	0
22:40607117:A:ATCT	22:40607117_ATCT_A	22	40607117	A	ATCT	0.3957	6.82213e-07	0.0225784	0.00454626	0.986119	22:40560229_GA_G	64	TNRC6B	0	intronic	1.123	NA	2	7	1	1	0
12:62884972:A:G	rs10877860	12	62884972	A	G	0.3626	6.82574e-07	0.0229021	0.00461155	0.95944	rs11174486	44	MON2	0	intronic	2.49	7	4	5	1	1	0
22:40550769:C:T	rs4821928	22	40550769	C	T	0.3953	6.84589e-07	0.0225835	0.0045479	0.990006	22:40560229_GA_G	64	TNRC6B	0	intronic	0.29	6	5	5	1	1	0
12:62926398:A:G	rs7957417	12	62926398	A	G	0.3546	6.85125e-07	0.0229741	0.00462671	0.989684	rs11174486	44	MON2	0	exonic	4.094	5	4	5	1	1	0
14:72429274:C:CTG	14:72429274_CTG_C	14	72429274	C	CTG	0.008012	6.91831e-07	0.11725	0.0236218	1	14:72429274_CTG_C	49	RGS6	0	intronic	0.33	NA	5	15	1	0	0
22:40584391:A:G	rs6001829	22	40584391	A	G	0.396	6.98651e-07	0.0225256	0.00453986	0.988145	22:40560229_GA_G	64	TNRC6B	0	intronic	0.621	5	4	5	1	1	0
22:40551850:C:T	rs2899334	22	40551850	C	T	0.3953	7.03445e-07	0.0225263	0.00454122	0.989408	22:40560229_GA_G	64	TNRC6B	0	intronic	3.788	3a	2	5	1	1	0
12:62884714:A:ATTT	12:62884714_ATTT_A	12	62884714	A	ATTT	0.3635	7.05326e-07	0.0228847	0.00461394	0.958421	rs11174486	44	MON2	0	intronic	5.955	NA	4	5	1	1	0
12:62886649:C:T	rs12809279	12	62886649	T	C	0.3626	7.17348e-07	0.0228572	0.00461146	0.95944	rs11174486	44	MON2	0	intronic	0.64	6	5	5	1	1	0
12:62886001:A:T	rs11174507	12	62886001	A	T	0.3627	7.29222e-07	0.0228429	0.00461155	0.959222	rs11174486	44	MON2	0	intronic	6.743	7	5	5	1	1	0
7:109173373:A:C	rs10953620	7	109173373	A	C	0.4747	7.30163e-07	-0.0220585	0.00445341	0.989721	rs10225195	27	AC073071.1	0	ncRNA_intronic	10.99	6	7	15	0	0	0
22:40603422:A:AATATATATATAT	22:40603422_AATATATATATAT_A	22	40603422	A	AATATATATATAT	0.4236	7.31661e-07	0.0224146	0.00452566	0.863708	22:40560229_GA_G	64	TNRC6B	0	intronic	1.512	NA	5	5	1	1	0
14:62474719:A:G	rs115453004	14	62474719	G	A	0.03904	7.33432e-07	-0.0568088	0.0114712	0.963267	rs115280365	48	SYT16	0	intronic	2.034	6	5	15	1	0	0
22:40548492:A:G	rs4585125	22	40548492	A	G	0.3946	7.35987e-07	0.0225442	0.00455289	0.987835	22:40560229_GA_G	64	TNRC6B	0	intronic	0.501	7	5	5	1	1	0
7:109173956:C:T	rs12705613	7	109173956	C	T	0.4746	7.37938e-07	-0.0220523	0.00445401	0.989313	rs10225195	27	AC073071.1	0	ncRNA_intronic	0.529	6	7	15	0	0	0
12:62995340:A:G	rs4763180	12	62995340	A	G	0.3505	7.3998e-07	0.0229749	0.00464087	0.96217	rs11174486	44	C12orf61	190	downstream	10.81	3a	1	5	1	1	0
12:62903655:G:GT	rs574068633	12	62903655	GT	G	0.3717	7.41242e-07	0.0228414	0.00461421	0.922766	rs11174486	44	MON2	0	intronic	0.527	NA	4	5	1	1	0
12:62952910:C:T	rs10877876	12	62952910	T	C	0.3508	7.42814e-07	0.022962	0.00463896	0.962578	rs11174486	44	MON2	0	intronic	0.387	7	4	5	1	1	0
7:109173130:C:T	rs1524277	7	109173130	T	C	0.4748	7.46157e-07	-0.0220407	0.00445362	0.989719	rs10225195	27	AC073071.1	0	ncRNA_intronic	14.04	7	7	15	0	0	0
12:62950556:C:G	rs10784307	12	62950556	C	G	0.3506	7.47412e-07	0.0229534	0.00463834	0.962613	rs11174486	44	MON2	0	intronic	0.964	5	4	4	1	1	0
12:62985871:A:C	rs12829103	12	62985871	A	C	0.3507	7.50015e-07	0.0229536	0.00463902	0.962385	rs11174486	44	MON2	0	intronic	1.573	6	4	5	1	1	0
22:40619455:T:TGTTTC	rs774076858	22	40619455	T	TGTTTC	0.3952	7.52679e-07	-0.0224799	0.00454392	0.988747	22:40560229_GA_G	64	TNRC6B	0	intronic	3.436	NA	4	5	1	1	0
22:40548703:C:T	rs8137853	22	40548703	C	T	0.3946	7.5313e-07	0.0225137	0.00455085	0.988496	22:40560229_GA_G	64	TNRC6B	0	intronic	1.797	6	5	5	1	1	0
12:62945970:C:G	rs7300630	12	62945970	G	C	0.3506	7.54449e-07	0.0229451	0.00463838	0.962613	rs11174486	44	MON2	0	intronic	0.022	7	4	5	1	1	0
22:40585744:A:G	rs738450	22	40585744	G	A	0.3959	7.54519e-07	0.0224555	0.00453941	0.988146	22:40560229_GA_G	64	TNRC6B	0	intronic	9.899	7	4	5	1	1	0
22:40605267:G:GC	22:40605267_GC_G	22	40605267	G	GC	0.3955	7.57722e-07	0.0224481	0.00453869	0.988133	22:40560229_GA_G	64	TNRC6B	0	intronic	0.409	NA	2	5	1	1	0
12:62945158:G:GGAAACAACCTGACGAT	rs769350005	12	62945158	G	GGAAACAACCTGACGAT	0.3502	7.59224e-07	0.0229583	0.0046422	0.96366	rs11174486	44	MON2	0	intronic	0.824	NA	4	5	1	1	0
12:62968280:C:T	rs7136993	12	62968280	C	T	0.3506	7.61325e-07	0.0229365	0.0046383	0.962398	rs11174486	44	MON2	0	intronic	3.801	7	4	5	1	1	0
22:40587244:A:G	rs3985940	22	40587244	G	A	0.3956	7.61693e-07	0.0224472	0.00453944	0.989408	22:40560229_GA_G	64	TNRC6B	0	intronic	2.098	3a	1	5	1	1	0
12:62851080:A:AC	12:62851080_AC_A	12	62851080	A	AC	0.3632	7.62764e-07	0.022822	0.00461549	0.968718	rs11174486	44	MON2	9516	intergenic	0.161	NA	14	15	1	1	0
22:40619009:C:T	rs138031	22	40619009	T	C	0.3952	7.63133e-07	-0.0224539	0.00454113	0.989182	22:40560229_GA_G	64	TNRC6B	0	intronic	1.915	5	4	5	1	1	0
12:62996061:A:G	rs10877886	12	62996061	A	G	0.3505	7.65932e-07	0.0229468	0.00464147	0.962174	rs11174486	44	C12orf61	0	UTR3	7.271	4	1	1	1	1	0
22:40603979:A:G	rs2179420	22	40603979	G	A	0.3955	7.66584e-07	0.0224424	0.0045396	0.988127	22:40560229_GA_G	64	TNRC6B	0	intronic	0.339	7	5	5	1	1	0
12:62945245:A:G	rs12300696	12	62945245	A	G	0.3506	7.67149e-07	0.0229289	0.00463815	0.96239	rs11174486	44	MON2	0	intronic	2.468	6	4	5	1	1	0
16:13099177:G:T	rs4781379	16	13099177	T	G	0.3189	7.68245e-07	0.0236191	0.00477804	1	rs4781379	55	SHISA9	0	intronic	1.897	7	5	15	1	1	0
12:62942258:C:T	rs11174542	12	62942258	T	C	0.3506	7.70868e-07	0.0229302	0.0046393	0.963261	rs11174486	44	MON2	0	intronic	3.639	7	4	5	1	1	0
22:40613282:A:C	rs138024	22	40613282	C	A	0.3955	7.71365e-07	-0.0224404	0.00454031	0.988978	22:40560229_GA_G	64	TNRC6B	0	intronic	1.064	6	4	5	1	1	0
7:3425301:C:T	rs12155428	7	3425301	T	C	0.0332	7.72058e-07	0.061485	0.0124406	1	rs12155428	25	SDK1	0	intronic	0.032	7	5	15	1	0	0
12:62952696:C:T	rs35409044	12	62952696	T	C	0.3508	7.72787e-07	0.0229248	0.00463867	0.962355	rs11174486	44	MON2	0	intronic	0.665	7	4	5	1	1	0
12:62975307:C:T	rs10877880	12	62975307	T	C	0.3506	7.72948e-07	0.0229242	0.00463858	0.962398	rs11174486	44	MON2	0	intronic	8.418	7	4	5	1	1	0
22:40591755:G:T	rs4550767	22	40591755	T	G	0.3958	7.77535e-07	0.0224274	0.00453911	0.988363	22:40560229_GA_G	64	TNRC6B	0	intronic	2.279	6	4	5	1	1	0
22:40591258:G:T	rs6001831	22	40591258	G	T	0.3955	7.78198e-07	0.0224298	0.00453975	0.988983	22:40560229_GA_G	64	TNRC6B	0	intronic	3.017	4	2	5	1	1	0
22:40619708:A:G	rs138035	22	40619708	G	A	0.3953	7.78789e-07	-0.0224362	0.00454119	0.989181	22:40560229_GA_G	64	TNRC6B	0	intronic	5.403	7	4	5	1	1	0
22:40620467:A:C	rs138037	22	40620467	A	C	0.3953	7.79579e-07	-0.0224355	0.00454122	0.989184	22:40560229_GA_G	64	TNRC6B	0	intronic	3.136	6	4	5	1	1	0
22:40619779:A:C	rs138036	22	40619779	A	C	0.3953	7.80315e-07	-0.0224345	0.00454119	0.989181	22:40560229_GA_G	64	TNRC6B	0	intronic	2.449	6	4	5	1	1	0
12:62990871:A:C	rs7963657	12	62990871	A	C	0.3506	7.8116e-07	0.0229178	0.00463922	0.962393	rs11174486	44	MON2	0	UTR3	0.274	6	5	5	1	1	0
22:40553310:T:TC	rs11369915	22	40553310	TC	T	0.3957	7.82186e-07	0.0224272	0.00454013	0.989849	22:40560229_GA_G	64	TNRC6B	0	intronic	15.48	NA	4	5	1	1	0
12:62964552:C:T	rs10877878	12	62964552	C	T	0.3507	7.84133e-07	0.0229087	0.00463806	0.962175	rs11174486	44	MON2	0	intronic	0.725	7	4	5	1	1	0
22:40634507:A:G	rs5750911	22	40634507	G	A	0.395	7.85851e-07	-0.0224377	0.0045431	0.988104	22:40560229_GA_G	64	TNRC6B	0	intronic	1.335	5	2	7	1	1	0
12:62993793:A:G	rs12580048	12	62993793	A	G	0.3505	7.85905e-07	0.0229181	0.00464038	0.96217	rs11174486	44	C12orf61	1737	intergenic	2.935	4	5	5	1	1	0
7:109186754:C:T	rs1721908	7	109186754	T	C	0.4736	7.88206e-07	0.0220034	0.0044557	0.990734	rs10225195	27	AC073071.1	0	ncRNA_intronic	1.693	6	5	15	0	0	0
22:40625577:C:CT	rs138046	22	40625577	CT	C	0.3946	7.89805e-07	-0.0224512	0.00454673	0.988301	22:40560229_GA_G	64	TNRC6B	0	intronic	0.608	NA	4	5	1	1	0
12:62995269:A:G	rs4763179	12	62995269	G	A	0.3506	7.91152e-07	0.0229092	0.00463979	0.961724	rs11174486	44	C12orf61	261	downstream	3.248	3a	1	5	1	1	0
22:40621645:A:G	rs138041	22	40621645	A	G	0.3955	7.92191e-07	-0.0224192	0.0045408	0.987499	22:40560229_GA_G	64	TNRC6B	0	intronic	1.834	7	4	5	1	1	0
22:40581822:A:G	rs8142495	22	40581822	G	A	0.3954	7.9272e-07	0.0224124	0.00453954	0.989408	22:40560229_GA_G	64	TNRC6B	0	intronic	4.097	6	2	5	1	1	0
12:62995984:C:T	rs10877885	12	62995984	T	C	0.3505	7.94475e-07	0.0229119	0.00464112	0.962385	rs11174486	44	C12orf61	0	UTR3	4.366	4	1	2	1	1	0
12:62968740:C:CA	12:62968740_CA_C	12	62968740	C	CA	0.3506	7.95445e-07	0.0228989	0.00463871	0.962165	rs11174486	44	MON2	0	intronic	1.134	NA	4	5	1	1	0
16:13035206:T:TA	16:13035206_TA_T	16	13035206	T	TA	0.3358	7.95628e-07	0.0232934	0.00471868	0.842835	rs4781379	55	SHISA9	0	intronic	0.103	NA	5	15	1	1	0
12:62948736:A:G	rs11174545	12	62948736	A	G	0.3505	7.96104e-07	0.0229001	0.00463909	0.962836	rs11174486	44	MON2	0	intronic	1.539	7	4	4	1	1	0
4:176215150:C:T	rs551934	4	176215150	T	C	0.04556	7.97444e-07	0.0539227	0.0109244	0.876856	4:176330911_CACA_C	21	RP11-287F9.1	3231	intergenic	1.012	7	9	15	0	0	0
22:40623430:C:T	rs138043	22	40623430	C	T	0.3952	8.03027e-07	-0.0224097	0.00454131	0.988334	22:40560229_GA_G	64	TNRC6B	0	intronic	3.451	6	4	5	1	1	0
12:62977163:A:G	rs10877882	12	62977163	A	G	0.3507	8.03693e-07	0.0228868	0.00463815	0.962175	rs11174486	44	MON2	0	intronic	2.991	7	4	5	1	1	0
8:69549155:C:G	rs1434929	8	69549155	G	C	0.3276	8.05193e-07	-0.0233691	0.00473623	1	rs1434929	31	C8orf34	0	intronic	1.436	7	5	15	1	1	0
22:40619078:A:C	rs138032	22	40619078	A	C	0.3953	8.06251e-07	-0.0224073	0.00454154	0.989181	22:40560229_GA_G	64	TNRC6B	0	intronic	1.589	4	4	5	1	1	0
22:40555993:A:T	rs11705370	22	40555993	A	T	0.3958	8.11503e-07	0.0223964	0.00454051	0.990472	22:40560229_GA_G	64	TNRC6B	0	intronic	0.414	6	4	5	1	1	0
22:40550982:A:G	rs4820403	22	40550982	A	G	0.3956	8.13336e-07	0.0224022	0.00454209	0.99004	22:40560229_GA_G	64	TNRC6B	0	intronic	7.508	6	5	5	1	1	0
22:40572423:A:G	rs5995833	22	40572423	G	A	0.3955	8.14629e-07	0.0223835	0.00453858	0.990263	22:40560229_GA_G	64	TNRC6B	0	intronic	2.54	7	2	7	1	1	0
22:40628754:C:T	rs5750907	22	40628754	T	C	0.395	8.17184e-07	-0.0223997	0.00454243	0.988742	22:40560229_GA_G	64	TNRC6B	0	intronic	0.365	5	4	5	1	1	0
16:13025315:G:T	rs1875390	16	13025315	G	T	0.3328	8.1758e-07	-0.0233681	0.00473889	0.830977	rs4781379	55	SHISA9	0	intronic	0.331	7	5	15	1	1	0
12:62988288:A:G	rs10161549	12	62988288	A	G	0.3507	8.19238e-07	0.0228771	0.00463971	0.962608	rs11174486	44	MON2	0	UTR3	3.65	6	4	5	1	1	0
22:40632772:A:G	rs5750910	22	40632772	G	A	0.3951	8.21467e-07	-0.022397	0.00454281	0.988108	22:40560229_GA_G	64	TNRC6B	0	intronic	6.109	6	2	5	1	1	0
22:40620565:A:G	rs138038	22	40620565	A	G	0.3952	8.22375e-07	-0.0223862	0.00454082	0.989185	22:40560229_GA_G	64	TNRC6B	0	intronic	1.336	7	4	5	1	1	0
22:40621288:A:G	rs138039	22	40621288	A	G	0.3952	8.23816e-07	-0.0223857	0.00454105	0.988759	22:40560229_GA_G	64	TNRC6B	0	intronic	3.032	7	4	5	1	1	0
22:40621404:C:G	rs138040	22	40621404	G	C	0.3952	8.29068e-07	-0.0223793	0.00454089	0.988759	22:40560229_GA_G	64	TNRC6B	0	intronic	0.556	5	4	5	1	1	0
22:40554300:A:G	rs5995827	22	40554300	G	A	0.3956	8.32128e-07	0.0223641	0.00453847	0.990273	22:40560229_GA_G	64	TNRC6B	0	intronic	1.764	6	4	5	1	1	0
22:40555638:A:G	rs12484633	22	40555638	G	A	0.396	8.32147e-07	0.0223668	0.00453902	0.99047	22:40560229_GA_G	64	TNRC6B	0	intronic	0.58	6	4	5	1	1	0
16:13098762:A:C	rs34446483	16	13098762	A	C	0.2944	8.33796e-07	0.0240146	0.0048738	0.89167	rs4781379	55	SHISA9	0	intronic	2.113	7	5	15	1	1	0
22:40571499:C:T	rs6001826	22	40571499	C	T	0.3955	8.3418e-07	0.0223628	0.00453864	0.990263	22:40560229_GA_G	64	TNRC6B	0	intronic	6.209	6	5	5	1	1	0
14:62426216:C:G	rs2610534	14	62426216	G	C	0.07091	8.35545e-07	-0.0429776	0.0087231	1	rs2610534	48	CTD-2277K2.1	0	ncRNA_intronic	11.15	5	9	15	1	0	0
22:40566361:A:G	rs8138234	22	40566361	A	G	0.3955	8.40969e-07	0.0223546	0.00453844	0.990692	22:40560229_GA_G	64	TNRC6B	0	intronic	1.827	6	5	5	1	1	0
22:40554527:C:T	rs6001808	22	40554527	C	T	0.3957	8.41318e-07	0.0223551	0.00453862	0.990273	22:40560229_GA_G	64	TNRC6B	0	intronic	9.593	5	4	5	1	1	0
22:40609151:A:G	rs6001842	22	40609151	G	A	0.3953	8.41356e-07	0.0223571	0.00453904	0.988553	22:40560229_GA_G	64	TNRC6B	0	intronic	5.024	6	4	5	1	1	0
22:40567044:G:GTA	22:40567044_GTA_G	22	40567044	G	GTA	0.3955	8.4219e-07	0.0223535	0.00453849	0.990692	22:40560229_GA_G	64	TNRC6B	0	intronic	0.368	NA	5	5	1	1	0
22:40558016:A:G	rs8141549	22	40558016	A	G	0.3956	8.43199e-07	0.0223554	0.00453907	0.990481	22:40560229_GA_G	64	TNRC6B	0	intronic	0.353	7	4	5	1	1	0
12:62961299:C:T	rs10128830	12	62961299	T	C	0.3506	8.48555e-07	0.0228606	0.00464283	0.959991	rs11174486	44	MON2	0	intronic	0.418	7	4	4	1	1	0
22:40579423:C:T	rs7290804	22	40579423	T	C	0.3957	8.48965e-07	0.0223468	0.00453857	0.99048	22:40560229_GA_G	64	TNRC6B	0	intronic	16.64	4	1	7	1	1	0
22:40632083:C:T	rs7292310	22	40632083	T	C	0.395	8.49787e-07	-0.022367	0.00454285	0.98853	22:40560229_GA_G	64	TNRC6B	0	intronic	4.638	4	4	5	1	1	0
22:40631739:A:G	rs9611299	22	40631739	G	A	0.395	8.50159e-07	-0.0223664	0.0045428	0.98853	22:40560229_GA_G	64	TNRC6B	0	intronic	2.745	5	4	5	1	1	0
22:40631110:C:G	rs5750909	22	40631110	C	G	0.395	8.50805e-07	-0.0223666	0.00454298	0.98853	22:40560229_GA_G	64	TNRC6B	0	intronic	3.251	6	4	5	1	1	0
22:40554582:C:T	rs4642036	22	40554582	C	T	0.3957	8.51805e-07	0.0223442	0.00453863	0.990273	22:40560229_GA_G	64	TNRC6B	0	intronic	13.28	5	4	5	1	1	0
14:62463303:A:G	rs61743836	14	62463303	A	G	0.06866	8.5369e-07	-0.0430614	0.00874756	0.947686	rs2610534	48	SYT16	0	intronic	7.845	7	5	15	1	0	0
22:40562242:G:T	rs7285909	22	40562242	G	T	0.3956	8.54063e-07	0.0223419	0.00453865	0.990482	22:40560229_GA_G	64	TNRC6B	0	intronic	11.14	7	4	5	1	1	0
22:40631437:A:C	rs5757884	22	40631437	A	C	0.395	8.55835e-07	-0.0223618	0.00454306	0.98853	22:40560229_GA_G	64	TNRC6B	0	intronic	0.562	5	4	5	1	1	0
22:40629138:C:T	rs5750908	22	40629138	C	T	0.3951	8.55874e-07	-0.0223585	0.0045424	0.988319	22:40560229_GA_G	64	TNRC6B	0	intronic	3.278	7	4	5	1	1	0
22:40627529:C:CT	rs201820197	22	40627529	C	CT	0.3943	8.57058e-07	-0.022387	0.00454845	0.98828	22:40560229_GA_G	64	TNRC6B	0	intronic	1.374	NA	4	5	1	1	0
22:40618811:A:G	rs5750905	22	40618811	G	A	0.3952	8.58144e-07	-0.022352	0.00454156	0.989179	22:40560229_GA_G	64	TNRC6B	0	intronic	0.732	7	4	5	1	1	0
22:40568512:A:G	rs738449	22	40568512	A	G	0.3956	8.59647e-07	0.0223365	0.00453872	0.990482	22:40560229_GA_G	64	TNRC6B	0	intronic	1.448	5	5	5	1	1	0
22:40551767:C:T	rs1012241	22	40551767	T	C	0.3956	8.59944e-07	0.0223465	0.00454081	0.990063	22:40560229_GA_G	64	TNRC6B	0	intronic	1.271	5	4	5	1	1	0
22:40631033:C:T	rs5757882	22	40631033	T	C	0.395	8.61648e-07	-0.0223565	0.00454322	0.98853	22:40560229_GA_G	64	TNRC6B	0	intronic	8.507	7	4	5	1	1	0
22:40610600:C:G	rs6001843	22	40610600	C	G	0.3953	8.67781e-07	0.02233	0.0045391	0.988553	22:40560229_GA_G	64	TNRC6B	0	intronic	4.172	7	5	5	1	1	0
22:40554325:A:G	rs5015397	22	40554325	G	A	0.3956	8.68001e-07	0.0223276	0.00453866	0.990273	22:40560229_GA_G	64	TNRC6B	0	intronic	0.24	6	4	5	1	1	0
22:40563804:C:T	rs6001820	22	40563804	C	T	0.3956	8.71285e-07	0.0223237	0.00453855	0.990482	22:40560229_GA_G	64	TNRC6B	0	intronic	5.162	7	4	5	1	1	0
14:62463311:A:G	rs62639692	14	62463311	G	A	0.06866	8.71806e-07	-0.0430318	0.00874885	0.947686	rs2610534	48	SYT16	0	intronic	11.4	7	5	15	1	0	0
12:62905772:A:AC	rs35759179	12	62905772	AC	A	0.3617	8.7275e-07	0.0226902	0.00461338	0.961851	rs11174486	44	MON2	0	intronic	0.954	NA	4	5	1	1	0
22:40635721:C:T	rs8141661	22	40635721	C	T	0.395	8.72811e-07	-0.0223464	0.00454349	0.988103	22:40560229_GA_G	64	TNRC6B	0	intronic	4.795	6	1	7	1	1	0
22:40566936:C:T	rs62236835	22	40566936	T	C	0.3956	8.74239e-07	0.0223206	0.00453853	0.990482	22:40560229_GA_G	64	TNRC6B	0	intronic	0.807	6	5	5	1	1	0
22:40637804:G:T	rs5757888	22	40637804	G	T	0.395	8.75306e-07	-0.0223513	0.00454501	0.987677	22:40560229_GA_G	64	TNRC6B	0	intronic	3.953	5	2	5	1	1	0
22:40562877:C:T	rs6001819	22	40562877	C	T	0.3956	8.76113e-07	0.022319	0.0045386	0.99048	22:40560229_GA_G	64	TNRC6B	0	intronic	0.815	7	4	5	1	1	0
22:40567894:C:T	rs713658	22	40567894	T	C	0.3956	8.7791e-07	0.0223168	0.00453851	0.990482	22:40560229_GA_G	64	TNRC6B	0	intronic	1.189	7	5	5	1	1	0
22:40567581:C:T	rs6001821	22	40567581	C	T	0.3956	8.78416e-07	0.0223163	0.00453853	0.990482	22:40560229_GA_G	64	TNRC6B	0	intronic	13.96	6	5	5	1	1	0
22:40569157:A:T	rs6001823	22	40569157	A	T	0.3956	8.7961e-07	0.022315	0.0045385	0.990482	22:40560229_GA_G	64	TNRC6B	0	intronic	3.066	5	5	5	1	1	0
7:109165004:A:C	rs4265114	7	109165004	C	A	0.4746	8.80846e-07	0.0218726	0.00444877	0.99498	rs10225195	27	AC073071.1	0	ncRNA_intronic	5.628	7	14	15	0	0	0
22:40555681:G:GAAAT	rs34973090	22	40555681	GAAAT	G	0.3955	8.81008e-07	0.0223172	0.00453924	0.990482	22:40560229_GA_G	64	TNRC6B	0	intronic	0.191	NA	4	5	1	1	0
22:40604945:G:T	rs4820408	22	40604945	G	T	0.3959	8.85156e-07	0.022304	0.00453739	0.986456	22:40560229_GA_G	64	TNRC6B	0	intronic	2.663	5	2	5	1	1	0
22:40566675:A:G	rs62638153	22	40566675	A	G	0.3955	8.85972e-07	0.02232	0.00454083	0.988568	22:40560229_GA_G	64	TNRC6B	0	intronic	9.077	6	5	5	1	1	0
22:40631339:A:G	rs5757883	22	40631339	A	G	0.395	8.90307e-07	-0.0223286	0.00454345	0.98853	22:40560229_GA_G	64	TNRC6B	0	intronic	1.768	6	4	5	1	1	0
22:40629805:A:G	rs1018807	22	40629805	G	A	0.395	8.90697e-07	-0.0223247	0.00454275	0.988742	22:40560229_GA_G	64	TNRC6B	0	intronic	4.627	5	4	5	1	1	0
22:40555879:A:G	rs5995829	22	40555879	A	G	0.3956	8.91395e-07	0.0223048	0.00453884	0.990482	22:40560229_GA_G	64	TNRC6B	0	intronic	0.426	5	4	5	1	1	0
22:40638934:C:T	rs5757889	22	40638934	T	C	0.395	8.92113e-07	-0.0223317	0.00454446	0.988103	22:40560229_GA_G	64	TNRC6B	0	intronic	0.477	6	5	5	1	1	0
22:40636615:C:T	rs5757887	22	40636615	T	C	0.395	8.94561e-07	-0.0223275	0.0045441	0.988103	22:40560229_GA_G	64	TNRC6B	0	intronic	1.231	6	5	5	1	1	0
22:40638223:C:T	rs9611300	22	40638223	T	C	0.3948	8.97057e-07	-0.0223262	0.00454433	0.98746	22:40560229_GA_G	64	TNRC6B	0	intronic	4.964	6	5	5	1	1	0
7:109170794:C:T	rs1721903	7	109170794	C	T	0.4743	8.99228e-07	0.021867	0.0044513	0.992156	rs10225195	27	AC073071.1	0	ncRNA_intronic	3.522	7	7	15	0	0	0
4:176355256:T:TATAAC	4:176355256_TATAAC_T	4	176355256	T	TATAAC	0.04295	8.99912e-07	0.0550681	0.0112101	0.885406	4:176310931_AATAG_A	21	RP11-598D14.1	24183	intergenic	0.596	NA	5	15	0	1	0
22:40631617:A:G	rs5757885	22	40631617	A	G	0.395	9.00907e-07	-0.0223163	0.0045431	0.98853	22:40560229_GA_G	64	TNRC6B	0	intronic	5.219	5	4	5	1	1	0
22:40563020:A:G	rs7289946	22	40563020	A	G	0.3956	9.06317e-07	0.0222886	0.00453854	0.990482	22:40560229_GA_G	64	TNRC6B	0	intronic	6	7	4	5	1	1	0
22:40627319:C:T	rs138051	22	40627319	T	C	0.3953	9.0688e-07	-0.0223086	0.00454273	0.988728	22:40560229_GA_G	64	TNRC6B	0	intronic	4.72	7	4	5	1	1	0
22:40566118:C:T	rs5995832	22	40566118	C	T	0.3956	9.1029e-07	0.0222847	0.00453855	0.990482	22:40560229_GA_G	64	TNRC6B	0	intronic	1.148	6	4	5	1	1	0
7:109167458:C:T	rs62471111	7	109167458	C	T	0.4747	9.17529e-07	0.0218267	0.00444667	0.995381	rs10225195	27	AC073071.1	0	ncRNA_intronic	1.934	6	15	15	0	0	0
22:40558595:A:G	rs4820407	22	40558595	G	A	0.3956	9.18269e-07	0.0222782	0.0045388	0.990482	22:40560229_GA_G	64	TNRC6B	0	intronic	5.522	7	4	5	1	1	0
22:40643839:C:T	rs9941957	22	40643839	T	C	0.3948	9.18333e-07	-0.0223097	0.00454524	0.988088	22:40560229_GA_G	64	TNRC6B	0	intronic	0.675	7	4	5	1	1	0
22:40560600:C:G	rs13053550	22	40560600	C	G	0.3956	9.19073e-07	0.0222775	0.00453883	0.99048	22:40560229_GA_G	64	TNRC6B	0	intronic	0.785	7	4	5	1	1	0
22:40558164:A:G	rs4820406	22	40558164	G	A	0.3956	9.19708e-07	0.0222769	0.00453881	0.990482	22:40560229_GA_G	64	TNRC6B	0	intronic	4.195	6	4	5	1	1	0
22:40558452:C:T	rs4821929	22	40558452	T	C	0.3956	9.19772e-07	0.0222768	0.00453881	0.990482	22:40560229_GA_G	64	TNRC6B	0	intronic	5.377	6	4	5	1	1	0
1:103448242:G:T	rs11164650	1	103448242	G	T	0.2464	9.19793e-07	-0.0252473	0.00514405	1	rs11164650	3	COL11A1	0	intronic	1.369	7	4	15	1	0	0
22:40605681:C:T	rs738447	22	40605681	T	C	0.3961	9.21319e-07	0.0222764	0.00453903	0.986867	22:40560229_GA_G	64	TNRC6B	0	intronic	4.312	2b	1	7	1	1	0
22:40550105:C:T	rs9611279	22	40550105	C	T	0.3946	9.22274e-07	0.0223381	0.00455181	0.987843	22:40560229_GA_G	64	TNRC6B	0	intronic	0.297	7	5	5	1	1	0
16:13080252:A:G	rs11075178	16	13080252	A	G	0.2956	9.24123e-07	0.0238931	0.00486904	0.883384	rs4781379	55	SHISA9	0	intronic	0.757	6	5	15	1	1	0
22:40600487:A:G	rs6001834	22	40600487	A	G	0.3958	9.24634e-07	0.0222704	0.00453847	0.987296	22:40560229_GA_G	64	TNRC6B	0	intronic	4.554	2b	2	7	1	1	0
22:40601639:A:T	rs4821932	22	40601639	T	A	0.3955	9.26937e-07	0.0222687	0.00453857	0.988138	22:40560229_GA_G	64	TNRC6B	0	intronic	3.092	6	5	5	1	1	0
22:40639423:C:G	rs5750912	22	40639423	G	C	0.395	9.27684e-07	-0.0222978	0.00454464	0.988103	22:40560229_GA_G	64	TNRC6B	0	intronic	14.39	7	5	5	1	1	0
14:62476741:A:AC	14:62476741_AC_A	14	62476741	A	AC	0.03863	9.31108e-07	-0.0565519	0.0115279	0.966551	rs115280365	48	SYT16	0	intronic	0.91	NA	5	15	1	0	0
12:62886372:C:G	rs111360324	12	62886372	G	C	0.3618	9.32674e-07	0.0226358	0.00461453	0.961873	rs11174486	44	MON2	0	intronic	1.624	7	5	5	1	1	0
1:103422643:C:T	rs10874665	1	103422643	C	T	0.2464	9.36958e-07	-0.0252404	0.00514644	0.998383	rs11164650	3	COL11A1	0	intronic	0.847	7	4	15	1	0	0
22:40602815:G:T	rs5995836	22	40602815	T	G	0.3957	9.38534e-07	0.0222561	0.00453825	0.987508	22:40560229_GA_G	64	TNRC6B	0	intronic	1.547	6	4	5	1	1	0
22:40642452:A:G	rs5757892	22	40642452	A	G	0.3947	9.41911e-07	-0.0222858	0.00454497	0.988515	22:40560229_GA_G	64	TNRC6B	0	intronic	1.665	6	4	5	1	1	0
12:62905380:C:CA	12:62905380_CA_C	12	62905380	C	CA	0.362	9.42671e-07	0.0226211	0.00461349	0.961825	rs11174486	44	MON2	0	intronic	11.44	NA	4	5	1	1	0
22:40557812:A:G	rs8137693	22	40557812	G	A	0.3956	9.44496e-07	0.0222528	0.00453873	0.990482	22:40560229_GA_G	64	TNRC6B	0	intronic	6.252	5	4	5	1	1	0
22:40556101:C:T	rs11705389	22	40556101	C	T	0.3956	9.45584e-07	0.0222527	0.00453893	0.990482	22:40560229_GA_G	64	TNRC6B	0	intronic	4.172	7	4	5	1	1	0
22:40642368:A:G	rs5750915	22	40642368	A	G	0.3945	9.52774e-07	-0.0222754	0.00454494	0.987871	22:40560229_GA_G	64	TNRC6B	0	intronic	1.989	7	4	5	1	1	0
22:40641980:A:G	rs3752513	22	40641980	A	G	0.3945	9.54377e-07	-0.0222736	0.00454487	0.987871	22:40560229_GA_G	64	TNRC6B	0	intronic	1.569	7	4	5	1	1	0
22:40554008:G:T	rs6001807	22	40554008	G	T	0.3956	9.63696e-07	0.022233	0.00453835	0.990273	22:40560229_GA_G	64	TNRC6B	0	intronic	7.489	5	4	5	1	1	0
22:40599631:A:G	rs8137636	22	40599631	A	G	0.3976	9.74249e-07	0.0222172	0.00453711	0.984488	22:40560229_GA_G	64	TNRC6B	0	intronic	6.276	2b	2	7	1	1	0
16:13098440:C:G	rs7186578	16	13098440	C	G	0.3116	9.76652e-07	0.023526	0.00480486	0.967796	rs4781379	55	SHISA9	0	intronic	1.645	7	5	15	1	1	0
10:73582752:A:T	rs727415	10	73582752	A	T	0.2935	9.76675e-07	0.0240033	0.00490236	1	rs727415	35	PSAP	0	intronic	5.962	6	3	4	1	1	0
22:40599879:C:T	rs8137796	22	40599879	T	C	0.3958	9.7708e-07	0.022222	0.00453862	0.987296	22:40560229_GA_G	64	TNRC6B	0	intronic	1.945	4	2	7	1	1	0
22:40623431:A:G	rs138044	22	40623431	A	G	0.3855	9.77417e-07	-0.0224947	0.00459438	0.967245	22:40560229_GA_G	64	TNRC6B	0	intronic	0.295	6	4	5	1	1	0
16:13079389:G:T	rs905059	16	13079389	T	G	0.2961	9.77867e-07	0.0238182	0.00486478	0.881166	rs4781379	55	SHISA9	0	intronic	3.309	7	5	15	1	1	0
16:13030875:A:G	rs275403	16	13030875	G	A	0.3352	9.7789e-07	-0.0231031	0.00471874	0.84132	rs4781379	55	SHISA9	0	intronic	7.135	NA	5	15	1	1	0
14:62458359:C:T	rs76937918	14	62458359	C	T	0.03979	9.83513e-07	-0.0557547	0.0113903	0.974147	rs115280365	48	SYT16	0	intronic	5.322	7	2	15	1	0	0
12:62992896:G:GA	12:62992896_GA_G	12	62992896	G	GA	0.3505	9.85394e-07	0.0227281	0.00464357	0.962352	rs11174486	44	MON2	1532	intergenic	0.466	NA	5	5	1	1	0
14:62465229:C:T	rs117048632	14	62465229	C	T	0.03943	9.87052e-07	-0.0558339	0.0114082	0.954462	rs115280365	48	SYT16	0	intronic	4.803	7	5	15	1	0	0
16:13079214:A:G	rs905060	16	13079214	G	A	0.3196	9.88143e-07	0.0233544	0.00477207	0.985396	rs4781379	55	SHISA9	0	intronic	1.107	NA	5	15	1	1	0
22:40641164:G:T	rs5750914	22	40641164	T	G	0.3946	9.89874e-07	-0.0222406	0.00454479	0.987879	22:40560229_GA_G	64	TNRC6B	0	intronic	0.158	6	4	5	1	1	0
16:13078807:C:T	rs991624	16	13078807	T	C	0.2961	9.92179e-07	0.0238036	0.00486464	0.881159	rs4781379	55	SHISA9	0	intronic	0.588	NA	5	15	1	1	0
22:40642652:C:G	rs2157369	22	40642652	G	C	0.3947	9.94397e-07	-0.0222381	0.00454513	0.988512	22:40560229_GA_G	64	TNRC6B	0	intronic	1.39	7	4	5	1	1	0
22:40606293:A:T	rs5995839	22	40606293	T	A	0.3957	9.95726e-07	0.0222023	0.00453804	0.987298	22:40560229_GA_G	64	TNRC6B	0	intronic	6.274	5	2	7	1	1	0
22:40633833:T:TG	rs11377575	22	40633833	TG	T	0.3939	9.96002e-07	-0.0222681	0.00455155	0.988685	22:40560229_GA_G	64	TNRC6B	0	intronic	0.72	NA	2	7	1	1	0
13:93040866:A:G	rs79604213	13	93040866	G	A	0.008511	9.97562e-07	0.116078	0.0237276	1	rs79604213	47	GPC5	0	intronic	3.081	4	9	15	1	0	0
22:40605163:A:G	rs6001841	22	40605163	A	G	0.3958	9.98435e-07	0.0221989	0.00453785	0.986879	22:40560229_GA_G	64	TNRC6B	0	intronic	10.77	7	2	5	1	1	0
22:40603580:A:C	rs6001837	22	40603580	A	C	0.3956	9.99517e-07	0.0221991	0.00453808	0.987716	22:40560229_GA_G	64	TNRC6B	0	intronic	1.287	7	5	5	1	1	0
22:40604716:C:T	rs4239893	22	40604716	C	T	0.3958	1.00092e-06	0.022197	0.00453791	0.986879	22:40560229_GA_G	64	TNRC6B	0	intronic	0.969	7	5	5	1	1	0
16:13038054:G:T	rs12928704	16	13038054	T	G	0.3336	1.00737e-06	0.0230697	0.00471754	0.85067	rs4781379	55	SHISA9	0	intronic	0.838	7	5	15	1	1	0
16:13030222:A:G	rs275404	16	13030222	G	A	0.335	1.00747e-06	-0.0230779	0.00471923	0.841574	rs4781379	55	SHISA9	0	intronic	0.303	NA	5	15	1	1	0
22:40556447:A:T	rs4820405	22	40556447	A	T	0.3973	1.01125e-06	0.0222782	0.00455639	0.984594	22:40560229_GA_G	64	TNRC6B	0	intronic	5.985	7	4	5	1	1	0
16:13079463:C:T	rs905058	16	13079463	C	T	0.3197	1.02523e-06	0.0233203	0.00477216	0.98586	rs4781379	55	SHISA9	0	intronic	4.718	NA	5	15	1	1	0
22:40550107:C:T	rs3950173	22	40550107	C	T	0.3944	1.02601e-06	0.0222416	0.00455157	0.988269	22:40560229_GA_G	64	TNRC6B	0	intronic	0.233	7	5	5	1	1	0
4:176356623:A:C	rs7697575	4	176356623	A	C	0.03994	1.02657e-06	0.0565103	0.0115646	0.853094	4:176310931_AATAG_A	21	RP11-598D14.1	22816	intergenic	1.845	3a	2	15	0	1	0
22:40556434:C:T	rs4820404	22	40556434	C	T	0.3972	1.03062e-06	0.0222603	0.00455622	0.984598	22:40560229_GA_G	64	TNRC6B	0	intronic	0.256	7	4	5	1	1	0
22:40574170:A:T	rs6001827	22	40574170	A	T	0.3957	1.03393e-06	0.0221732	0.00453897	0.990268	22:40560229_GA_G	64	TNRC6B	0	intronic	18.66	2c	1	1	1	1	0
22:40625951:C:T	rs138048	22	40625951	T	C	0.3956	1.03789e-06	-0.0221896	0.00454304	0.988303	22:40560229_GA_G	64	TNRC6B	0	intronic	0.215	6	4	5	1	1	0
22:40578764:A:G	rs10222225	22	40578764	G	A	0.3956	1.03963e-06	0.0221664	0.00453859	0.990481	22:40560229_GA_G	64	TNRC6B	0	intronic	7.396	5	1	7	1	1	0
22:40602072:A:T	rs4821933	22	40602072	A	T	0.3955	1.04434e-06	0.0221607	0.00453824	0.988138	22:40560229_GA_G	64	TNRC6B	0	intronic	2.302	6	5	5	1	1	0
12:62986620:A:G	rs12357	12	62986620	A	G	0.3548	1.05342e-06	0.0225866	0.00462707	0.944134	rs11174486	44	MON2	0	UTR3	5.166	7	4	5	1	1	0
22:40606001:A:G	rs5995838	22	40606001	G	A	0.3957	1.05674e-06	0.0221491	0.00453804	0.987298	22:40560229_GA_G	64	TNRC6B	0	intronic	0.461	5	2	7	1	1	0
12:62957906:C:G	rs10219765	12	62957906	C	G	0.3551	1.05918e-06	0.0225839	0.00462755	0.944281	rs11174486	44	MON2	0	intronic	1.425	7	4	5	1	1	0
12:62928633:A:G	rs10219555	12	62928633	A	G	0.3552	1.064e-06	0.0225901	0.00462967	0.985282	rs11174486	44	MON2	0	exonic	22.2	7	4	5	1	1	0
4:80806880:C:T	rs4320093	4	80806880	C	T	0.1305	1.06679e-06	0.032169	0.0065935	0.969611	rs6830642	17	PCAT4	7955	intergenic	4.213	6	14	15	1	1	0
4:80806942:C:T	rs4320094	4	80806942	C	T	0.1305	1.08007e-06	0.0321546	0.00659384	0.969611	rs6830642	17	PCAT4	8017	intergenic	0.103	7	14	15	1	1	0
22:40568029:A:AT	rs34287108	22	40568029	AT	A	0.3976	1.08703e-06	0.0221436	0.00454209	0.987695	22:40560229_GA_G	64	TNRC6B	0	intronic	0.559	NA	5	5	1	1	0
12:62970482:A:G	rs4763177	12	62970482	G	A	0.3549	1.08758e-06	0.0225545	0.00462647	0.944341	rs11174486	44	MON2	0	intronic	8.697	3b	4	5	1	1	0
22:40544337:C:T	rs5995825	22	40544337	T	C	0.4582	1.09333e-06	0.0218645	0.00448591	1	rs5995825	64	TNRC6B	0	intronic	1.745	6	4	5	1	1	0
16:13098934:A:G	rs34654475	16	13098934	A	G	0.3116	1.10207e-06	0.0234133	0.00480521	0.968031	rs4781379	55	SHISA9	0	intronic	6.741	6	5	15	1	1	0
12:62960880:A:G	rs10128959	12	62960880	G	A	0.3549	1.10938e-06	0.0225364	0.00462648	0.944334	rs11174486	44	MON2	0	intronic	0.317	7	4	4	1	1	0
22:40625909:A:G	rs138047	22	40625909	G	A	0.3956	1.11758e-06	-0.0221236	0.0045431	0.988303	22:40560229_GA_G	64	TNRC6B	0	intronic	6.806	5	4	5	1	1	0
12:62898463:C:CT	rs75092735	12	62898463	CT	C	0.3634	1.12199e-06	0.0225019	0.00462153	0.948574	rs11174486	44	MON2	0	intronic	4.501	NA	4	5	1	1	0
16:13098508:A:G	rs7186756	16	13098508	A	G	0.3116	1.12435e-06	0.0233931	0.00480497	0.968031	rs4781379	55	SHISA9	0	intronic	0.372	7	5	15	1	1	0
22:40560810:A:C	rs34305613	22	40560810	A	C	0.3956	1.1342e-06	0.0220924	0.00453941	0.990264	22:40560229_GA_G	64	TNRC6B	0	intronic	0.784	7	4	5	1	1	0
16:13079698:A:T	rs12924226	16	13079698	T	A	0.296	1.13467e-06	0.0236791	0.00486551	0.881402	rs4781379	55	SHISA9	0	intronic	0.363	7	5	15	1	1	0
1:103438795:C:T	rs12118365	1	103438795	C	T	0.2462	1.15441e-06	-0.0250255	0.00514578	0.999191	rs11164650	3	COL11A1	0	intronic	7.486	7	4	15	1	0	0
12:62961801:A:G	rs11174550	12	62961801	A	G	0.3549	1.15478e-06	0.0225022	0.004627	0.944552	rs11174486	44	MON2	0	intronic	14.42	7	4	5	1	1	0
16:13037305:C:T	rs11863742	16	13037305	C	T	0.3341	1.16201e-06	0.0229363	0.00471746	0.8497	rs4781379	55	SHISA9	0	intronic	6.084	7	5	15	1	1	0
12:62949110:A:C	rs10784306	12	62949110	C	A	0.3549	1.16732e-06	0.022489	0.00462631	0.944328	rs11174486	44	MON2	0	intronic	3.79	6	4	4	1	1	0
4:176237523:A:T	rs479488	4	176237523	T	A	0.0455	1.16996e-06	0.0531672	0.0109383	0.880217	4:176330911_CACA_C	21	RP11-287F9.1	25604	intergenic	0.736	6	14	15	0	0	0
1:103435001:A:G	rs10874668	1	103435001	A	G	0.2462	1.17182e-06	-0.0250095	0.00514562	0.999191	rs11164650	3	COL11A1	0	intronic	2.281	6	4	15	1	0	0
1:103436141:A:G	rs11164648	1	103436141	G	A	0.2462	1.17736e-06	-0.0250051	0.00514571	0.999191	rs11164650	3	COL11A1	0	intronic	5.895	4	4	15	1	0	0
16:13024150:A:G	rs1627810	16	13024150	G	A	0.3334	1.18032e-06	-0.0230295	0.00473963	0.831321	rs4781379	55	SHISA9	0	intronic	2.228	NA	5	15	1	1	0
1:103446952:A:AG	rs11375887	1	103446952	AG	A	0.2454	1.19261e-06	-0.0250455	0.00515672	0.99784	rs11164650	3	COL11A1	0	intronic	0.953	NA	4	15	1	0	0
8:69540612:A:G	rs1434928	8	69540612	A	G	0.3482	1.1984e-06	-0.022676	0.00466978	0.909622	rs1434929	31	C8orf34	0	intronic	4.094	4	5	15	1	1	0
12:62914776:T:TA	12:62914776_TA_T	12	62914776	T	TA	0.3517	1.20207e-06	0.0225598	0.00464643	0.986527	rs11174486	44	MON2	0	intronic	0.035	NA	4	5	1	1	0
22:40561759:G:T	rs6001817	22	40561759	T	G	0.3962	1.21199e-06	0.0220469	0.00454231	0.989829	22:40560229_GA_G	64	TNRC6B	0	intronic	3.58	4	4	5	1	1	0
16:13032547:A:G	rs275399	16	13032547	G	A	0.3356	1.22357e-06	-0.0228789	0.00471556	0.84125	rs4781379	55	SHISA9	0	intronic	0.354	NA	5	15	1	1	0
16:13023207:C:T	rs275393	16	13023207	T	C	0.3359	1.22586e-06	-0.0229456	0.00472967	0.836643	rs4781379	55	SHISA9	0	intronic	1.744	7	5	15	1	1	0
8:69544140:C:T	rs4366070	8	69544140	C	T	0.3482	1.22905e-06	-0.022652	0.00466966	0.909417	rs1434929	31	C8orf34	0	intronic	2.832	7	5	15	1	1	0
16:13023388:A:G	rs275392	16	13023388	G	A	0.3355	1.236e-06	-0.0229438	0.00473089	0.837997	rs4781379	55	SHISA9	0	intronic	0.702	NA	5	15	1	1	0
16:13058241:G:GT	rs566468808	16	13058241	GT	G	0.2345	1.24833e-06	0.0256717	0.00529552	1	rs566468808	55	SHISA9	0	intronic	1.705	NA	5	15	1	0	0
16:13032863:A:T	rs275398	16	13032863	A	T	0.3357	1.25864e-06	-0.0228494	0.00471493	0.841321	rs4781379	55	SHISA9	0	intronic	6.471	5	5	15	1	1	0
22:40713861:A:T	rs139913	22	40713861	A	T	0.3967	1.26316e-06	0.022071	0.00455498	0.97125	22:40560229_GA_G	64	TNRC6B	0	intronic	6.144	6	4	4	1	1	0
16:13031195:A:C	rs275401	16	13031195	C	A	0.3293	1.27435e-06	-0.0229722	0.00474269	0.824552	rs4781379	55	SHISA9	0	intronic	1.656	NA	5	15	1	1	0
4:176227974:A:G	rs4417946	4	176227974	G	A	0.04545	1.27494e-06	0.0529423	0.0109303	0.880109	4:176330911_CACA_C	21	RP11-287F9.1	16055	intergenic	1.326	5	7	15	0	0	0
7:109196537:C:T	rs10267307	7	109196537	T	C	0.4727	1.28097e-06	0.0215977	0.00445987	0.987293	rs10225195	27	AC073071.1	0	ncRNA_intronic	1.383	7	5	15	0	0	0
14:62436682:A:G	rs76234172	14	62436682	G	A	0.04457	1.29366e-06	-0.0529179	0.0109318	0.867856	rs115280365	48	CTD-2277K2.1	0	ncRNA_intronic	2.115	7	5	15	1	0	0
8:69541171:A:G	rs920015	8	69541171	G	A	0.3482	1.29742e-06	-0.0226045	0.00467021	0.909624	rs1434929	31	C8orf34	0	intronic	6.794	6	5	15	1	1	0
16:13077901:A:G	rs11649299	16	13077901	A	G	0.3177	1.30939e-06	0.0231625	0.0047873	0.986953	rs4781379	55	SHISA9	0	intronic	5.813	7	5	15	1	1	0
12:62980580:A:T	rs10877883	12	62980580	A	T	0.3548	1.31039e-06	0.0223882	0.00462742	0.943898	rs11174486	44	MON2	0	intronic	1.964	7	4	5	1	1	0
4:176230652:A:G	rs646077	4	176230652	G	A	0.04545	1.31166e-06	0.0529006	0.0109344	0.880109	4:176330911_CACA_C	21	RP11-287F9.1	18733	intergenic	0.71	5	9	15	0	0	0
22:40643872:C:T	rs5750918	22	40643872	T	C	0.3138	1.31489e-06	-0.0231343	0.00478229	1	rs5750918	64	TNRC6B	0	intronic	0.172	7	4	5	1	1	0
4:176258130:A:G	rs13353684	4	176258130	A	G	0.0458	1.3202e-06	0.0529985	0.0109576	0.892889	4:176330911_CACA_C	21	RP11-287F9.2	9378	intergenic	0.107	7	9	15	0	0	0
11:70007354:A:G	rs201870990	11	70007354	A	G	0.00485	1.32327e-06	0.134797	0.0278723	1	rs201870990	39	ANO1	0	exonic	23.4	5	4	15	1	0	0
4:176260059:A:C	rs6553864	4	176260059	C	A	0.04585	1.32334e-06	0.0529775	0.0109543	0.891834	4:176330911_CACA_C	21	RP11-287F9.2	7449	intergenic	1.367	5	7	15	0	0	0
4:176252966:C:T	rs13133504	4	176252966	C	T	0.04618	1.32575e-06	0.0528064	0.0109198	0.894996	4:176330911_CACA_C	21	RP11-287F9.2	14542	intergenic	3.072	6	9	15	0	0	0
4:176258518:C:T	rs13353541	4	176258518	T	C	0.04586	1.33432e-06	0.0529638	0.0109552	0.891833	4:176330911_CACA_C	21	RP11-287F9.2	8990	intergenic	3.362	6	9	15	0	0	0
4:176257036:A:G	rs13129016	4	176257036	A	G	0.0458	1.34326e-06	0.0529879	0.0109632	0.892889	4:176330911_CACA_C	21	RP11-287F9.2	10472	intergenic	0.817	6	9	15	0	0	0
22:40679233:A:G	rs9611306	22	40679233	A	G	0.3898	1.36647e-06	-0.0220032	0.00455568	0.968898	22:40560229_GA_G	64	TNRC6B	0	intronic	3.08	6	4	5	1	1	0
16:13032351:C:G	rs275400	16	13032351	G	C	0.3356	1.3671e-06	-0.022774	0.00471536	0.841525	rs4781379	55	SHISA9	0	intronic	1.596	7	5	15	1	0	0
6:43304679:A:AT	rs35121648	6	43304679	AT	A	0.3815	1.37683e-06	0.0221018	0.00457753	1	rs35121648	23	ZNF318	0	UTR3	7.889	NA	4	5	1	1	0
22:40679199:C:T	rs6001861	22	40679199	T	C	0.3899	1.39406e-06	-0.0219811	0.00455486	0.968908	22:40560229_GA_G	64	TNRC6B	0	intronic	3.099	7	4	5	1	1	0
4:176257561:A:G	rs13135411	4	176257561	A	G	0.0458	1.41361e-06	0.0528747	0.0109629	0.892889	4:176330911_CACA_C	21	RP11-287F9.2	9947	intergenic	0.435	7	9	15	0	0	0
22:40676986:A:T	rs5750929	22	40676986	A	T	0.3904	1.42669e-06	-0.0219542	0.00455364	0.968291	22:40560229_GA_G	64	TNRC6B	0	intronic	13.27	6	4	4	1	1	0
16:13036811:C:T	rs7201008	16	13036811	T	C	0.3336	1.43771e-06	0.0227464	0.00471947	0.848964	rs4781379	55	SHISA9	0	intronic	6.27	5	5	15	1	1	0
22:40688917:A:G	rs5757907	22	40688917	G	A	0.3977	1.44168e-06	-0.0218972	0.00454378	0.972014	22:40560229_GA_G	64	TNRC6B	0	intronic	0.46	7	2	5	1	1	0
22:40689379:A:G	rs5750930	22	40689379	A	G	0.3976	1.44394e-06	-0.0218961	0.00454385	0.971592	22:40560229_GA_G	64	TNRC6B	0	intronic	3.438	6	4	5	1	1	0
4:176356352:A:AAT	4:176356352_AAT_A	4	176356352	A	AAT	0.03559	1.44441e-06	0.0580361	0.0120437	0.8917	4:176310931_AATAG_A	21	RP11-598D14.1	23087	intergenic	0.749	NA	5	15	0	0	0
4:176252729:A:G	rs34724875	4	176252729	G	A	0.04602	1.44594e-06	0.0527718	0.0109518	0.888523	4:176330911_CACA_C	21	RP11-287F9.2	14779	intergenic	2.261	7	9	15	0	0	0
22:40561963:G:T	rs6001818	22	40561963	T	G	0.3958	1.45673e-06	0.0218612	0.00453827	0.989852	22:40560229_GA_G	64	TNRC6B	0	intronic	0.097	6	4	5	1	1	0
4:176260543:C:T	rs7673648	4	176260543	C	T	0.04696	1.4613e-06	0.0521614	0.0108298	0.86919	4:176330911_CACA_C	21	RP11-287F9.2	6965	intergenic	0.133	4	7	15	0	0	0
22:40659781:A:G	rs5757899	22	40659781	G	A	0.3947	1.46231e-06	-0.0218978	0.00454659	0.986364	22:40560229_GA_G	64	TNRC6B	0	intronic	5.809	5	2	4	1	1	0
4:176257766:A:G	rs13112237	4	176257766	G	A	0.04539	1.46427e-06	0.0529189	0.010988	0.891018	4:176330911_CACA_C	21	RP11-287F9.2	9742	intergenic	0.095	7	9	15	0	0	0
4:176257885:G:T	rs112752644	4	176257885	T	G	0.04585	1.46636e-06	0.0527833	0.0109605	0.891834	4:176330911_CACA_C	21	RP11-287F9.2	9623	intergenic	0.489	7	9	15	0	0	0
14:62460376:A:C	rs11621173	14	62460376	C	A	0.04365	1.47187e-06	-0.0527662	0.0109587	0.861268	rs115280365	48	SYT16	0	intronic	0.236	6	5	15	1	0	0
4:176257461:C:T	rs28404111	4	176257461	T	C	0.0458	1.47479e-06	0.0528002	0.0109666	0.892889	4:176330911_CACA_C	21	RP11-287F9.2	10047	intergenic	0.004	7	9	15	0	0	0
15:33431653:C:CG	rs35871826	15	33431653	CG	C	0.4698	1.48327e-06	0.0216687	0.00450167	1	rs35871826	53	FMN1	0	intronic	0.569	NA	5	15	1	1	0
22:40592080:C:CT	22:40592080_CT_C	22	40592080	C	CT	0.3869	1.49355e-06	0.0221229	0.00459735	0.972108	22:40560229_GA_G	64	TNRC6B	0	intronic	2.156	NA	4	5	1	1	0
4:176259423:C:T	rs13144292	4	176259423	C	T	0.04697	1.50678e-06	0.0520977	0.0108304	0.869187	4:176330911_CACA_C	21	RP11-287F9.2	8085	intergenic	0.141	6	9	15	0	0	0
22:40664678:G:T	rs9611304	22	40664678	T	G	0.3946	1.5331e-06	-0.0218528	0.00454615	0.985107	22:40560229_GA_G	64	TNRC6B	0	intronic	1.419	6	4	5	1	1	0
14:62470493:G:T	rs76834413	14	62470493	T	G	0.04356	1.53603e-06	-0.0527155	0.0109676	0.858646	rs115280365	48	SYT16	0	intronic	0.798	5	5	15	1	0	0
14:62467909:C:G	rs79667142	14	62467909	G	C	0.04359	1.54696e-06	-0.0526532	0.0109579	0.85879	rs115280365	48	SYT16	0	intronic	0.282	7	5	15	1	0	0
14:62468621:A:G	rs8011846	14	62468621	A	G	0.0436	1.54903e-06	-0.0526379	0.0109553	0.858789	rs115280365	48	SYT16	0	intronic	4.495	5	5	15	1	1	0
22:40579805:G:T	rs6001828	22	40579805	T	G	0.3155	1.55478e-06	0.0229485	0.00477689	0.991462	rs5750918	64	TNRC6B	0	intronic	0.657	7	1	7	1	1	0
22:40665067:C:T	rs9611305	22	40665067	C	T	0.3948	1.55589e-06	-0.021839	0.00454607	0.985334	22:40560229_GA_G	64	TNRC6B	0	intronic	3.363	5	4	5	1	1	0
14:62469707:C:T	rs74716828	14	62469707	T	C	0.0436	1.5899e-06	-0.0526109	0.0109615	0.858787	rs115280365	48	SYT16	0	intronic	0.211	4	5	15	1	0	0
4:176242388:A:G	rs13115670	4	176242388	A	G	0.04559	1.59052e-06	0.0526576	0.0109715	0.877923	4:176330911_CACA_C	21	RP11-287F9.2	25120	intergenic	1.907	6	9	15	0	0	0
6:43288656:T:TA	rs553448379	6	43288656	TA	T	0.3826	1.61458e-06	0.0219676	0.00457992	0.967467	rs35121648	23	ZNF318	0	intronic	0.724	NA	5	15	1	1	0
12:62868499:C:T	rs10735908	12	62868499	T	C	0.3487	1.62667e-06	0.0223521	0.00466153	0.983936	rs11174486	44	MON2	0	intronic	0.688	6	4	5	1	1	0
16:13079063:C:CTT	rs3075030	16	13079063	CTT	C	0.3141	1.6284e-06	0.0230695	0.00481136	0.980192	rs4781379	55	SHISA9	0	intronic	2.194	NA	5	15	1	1	0
14:62476324:C:T	rs75790774	14	62476324	T	C	0.04348	1.62843e-06	-0.0526478	0.0109802	0.859536	rs115280365	48	SYT16	0	intronic	5.517	7	5	15	1	0	0
14:62475568:A:C	rs78402750	14	62475568	A	C	0.04352	1.63697e-06	-0.0526273	0.0109783	0.859678	rs115280365	48	SYT16	0	intronic	1.402	6	5	15	1	0	0
14:62474365:A:G	rs115924813	14	62474365	A	G	0.04356	1.63893e-06	-0.0526148	0.0109763	0.85982	rs115280365	48	SYT16	0	intronic	4.453	7	5	15	1	0	0
12:62937348:G:T	rs11174538	12	62937348	G	T	0.3821	1.64343e-06	0.021875	0.00456399	1	rs11174538	44	MON2	0	intronic	1.592	5	4	5	1	1	0
2:174257674:C:T	rs67304191	2	174257674	T	C	0.1208	1.64816e-06	-0.0328061	0.00684547	1	rs67304191	10	CDCA7	23948	intergenic	13.96	7	5	15	1	1	0
4:176255579:C:T	rs34562666	4	176255579	T	C	0.04576	1.65253e-06	0.0525576	0.0109681	0.892792	4:176330911_CACA_C	21	RP11-287F9.2	11929	intergenic	1.13	5	9	15	0	0	0
4:105577576:A:ACT	rs60301710	4	105577576	ACT	A	0.1198	1.66276e-06	-0.0320522	0.00669062	1	rs60301710	18	AC004053.1:RP11-556I14.2	00:00:00	ncRNA_intronic	2.606	NA	9	15	0	0	0
16:13038196:A:G	rs4781355	16	13038196	G	A	0.3364	1.66786e-06	0.0225532	0.0047084	0.839921	rs4781379	55	SHISA9	0	intronic	2.321	7	5	15	1	1	0
12:62928006:T:TA	rs545076659	12	62928006	TA	T	0.3468	1.67568e-06	0.022356	0.00466815	0.981613	rs11174486	44	MON2	0	intronic	9.725	NA	4	5	1	1	0
14:62422815:C:T	rs2610536	14	62422815	T	C	0.05941	1.68655e-06	-0.0453292	0.00946773	0.830926	rs2610534	48	CTD-2277K2.1	0	ncRNA_intronic	7.625	NA	9	15	1	0	0
1:22577919:C:G	rs187399579	1	22577919	C	G	0.006465	1.68768e-06	0.133681	0.0279223	1	rs187399579	1	MIR4418	14812	intergenic	0.689	5	5	14	0	0	0
14:62469283:C:T	rs79717392	14	62469283	T	C	0.04361	1.71053e-06	-0.0524216	0.0109556	0.858785	rs115280365	48	SYT16	0	intronic	6.112	5	2	15	1	1	0
4:176255512:C:T	rs34181180	4	176255512	T	C	0.04576	1.72874e-06	0.0524566	0.0109678	0.892792	4:176330911_CACA_C	21	RP11-287F9.2	11996	intergenic	2.768	7	9	15	0	0	0
4:176257979:A:ATAGGTAGAAGTATATTTCCGTATCACTCAGCAGAAAAACTACAGAGAAACCAG	4:176257979_A_ATAGGTAGAAGTATATTTCCGTATCACTCAGCAGAAAAACTACAGAGAAACCAG	4	176257979	ATAGGTAGAAGTATATTTCCGTATCACTCAGCAGAAAAACTACAGAGAAACCAG	A	0.04601	1.73197e-06	0.0525337	0.0109848	0.887061	4:176330911_CACA_C	21	RP11-287F9.2	9529	intergenic	0.506	NA	9	15	0	0	0
14:62474871:C:T	rs77586628	14	62474871	T	C	0.04356	1.73273e-06	-0.0524643	0.0109704	0.85982	rs115280365	48	SYT16	0	intronic	0.31	6	5	15	1	0	0
22:40623249:C:T	rs138042	22	40623249	C	T	0.3981	1.78801e-06	-0.0216972	0.00454294	0.982985	22:40560229_GA_G	64	TNRC6B	0	intronic	2.461	6	4	5	1	1	0
12:62977162:A:G	rs10877881	12	62977162	G	A	0.3488	1.8048e-06	0.0222124	0.00465264	0.959887	rs11174486	44	MON2	0	intronic	4.379	7	4	5	1	1	0
14:62478918:A:G	rs78728341	14	62478918	G	A	0.03953	1.81522e-06	-0.0543174	0.0113802	0.946855	rs115280365	48	SYT16	0	intronic	7.878	7	5	15	1	0	0
22:40694170:A:T	rs139906	22	40694170	A	T	0.3927	1.81853e-06	0.0217889	0.0045654	0.976514	22:40560229_GA_G	64	TNRC6B	0	intronic	0.878	6	4	5	1	1	0
14:62474807:A:T	rs150537107	14	62474807	A	T	0.04356	1.826e-06	-0.0523622	0.0109733	0.85982	rs115280365	48	SYT16	0	intronic	12.92	6	5	15	1	0	0
15:33415482:A:G	rs4780082	15	33415482	G	A	0.4775	1.84077e-06	0.0213469	0.00447508	0.804197	rs35871826	53	FMN1	0	intronic	8.628	6	5	15	1	1	0
14:62461462:A:G	rs77518214	14	62461462	A	G	0.0436	1.8517e-06	-0.0522301	0.0109521	0.861128	rs115280365	48	SYT16	0	intronic	4.495	7	5	15	1	0	0
22:40715303:A:G	rs139914	22	40715303	G	A	0.3959	1.85686e-06	0.0217285	0.00455675	0.970687	22:40560229_GA_G	64	TNRC6B	0	intronic	0.641	5	4	5	1	1	0
22:40674593:A:G	rs5750927	22	40674593	A	G	0.3945	1.89767e-06	-0.0216558	0.0045457	0.985545	22:40560229_GA_G	64	TNRC6B	0	intronic	0.532	7	4	4	1	1	0
11:69988348:C:T	rs117222198	11	69988348	T	C	0.004753	1.91201e-06	0.13356	0.0280439	0.947864	rs201870990	39	ANO1:RP11-805J14.3	00:00:00	ncRNA_intronic	0.264	5	2	13	1	0	0
22:40663403:A:G	rs1074663	22	40663403	A	G	0.3929	1.92234e-06	-0.0216729	0.00455177	0.983083	22:40560229_GA_G	64	TNRC6B	0	intronic	3.553	7	4	4	1	1	0
6:51370132:A:AT	6:51370132_AT_A	6	51370132	A	AT	0.1858	1.93566e-06	0.02718	0.00571006	1	6:51370132_AT_A	24	RP11-793K1.1	31820	intergenic	0.88	NA	5	15	0	0	0
4:176255880:A:AATC	rs111477748	4	176255880	AATC	A	0.04601	1.95389e-06	0.0522405	0.0109792	0.891155	4:176330911_CACA_C	21	RP11-287F9.2	11628	intergenic	1.062	NA	9	15	0	0	0
4:176268902:C:T	rs6820003	4	176268902	T	C	0.04662	1.95749e-06	0.0517224	0.0108711	0.887962	4:176330911_CACA_C	21	RP11-287F9.2	0	ncRNA_intronic	0.496	6	7	15	0	1	0
22:40664165:C:T	rs5750926	22	40664165	T	C	0.3933	1.97351e-06	-0.0216413	0.0045502	0.982688	22:40560229_GA_G	64	TNRC6B	0	intronic	1.507	7	4	5	1	1	0
4:152640305:A:G	rs6832872	4	152640305	G	A	0.4199	1.99044e-06	0.0214973	0.00452157	1	rs6832872	20	PET112	0	intronic	7.553	4	2	5	1	1	0
22:40579075:C:CAG	rs35482309	22	40579075	CAG	C	0.3958	1.99049e-06	0.0216388	0.00455133	0.985694	22:40560229_GA_G	64	TNRC6B	0	intronic	6.546	NA	2	7	1	1	0
7:109164891:A:T	rs4570089	7	109164891	A	T	0.4685	2.04291e-06	0.0211461	0.00445263	1	rs4570089	27	AC073071.1	0	ncRNA_intronic	1.768	7	14	15	0	0	0
12:62999154:C:G	rs10877888	12	62999154	G	C	0.3946	2.06681e-06	0.0215572	0.00454143	0.869157	rs11174538	44	RP11-631N16.2	0	ncRNA_intronic	6.226	6	1	1	1	1	0
1:156698265:C:T	rs3806415	1	156698265	T	C	0.3271	2.08382e-06	0.0224867	0.00473891	1	rs3806415	5	ISG20L2:RRNAD1	00:00:00	UTR5	15.32	4	1	1	1	1	0
4:176357363:A:G	rs28430966	4	176357363	A	G	0.04058	2.10223e-06	0.0542597	0.0114391	0.833428	4:176310931_AATAG_A	21	RP11-598D14.1	22076	intergenic	0.608	6	5	15	0	0	0
4:176357362:A:G	rs28509769	4	176357362	G	A	0.04058	2.14185e-06	0.0542127	0.0114383	0.833428	4:176310931_AATAG_A	21	RP11-598D14.1	22077	intergenic	0.185	6	5	15	0	0	0
16:13045117:C:CA	16:13045117_CA_C	16	13045117	C	CA	0.2412	2.15705e-06	0.0246397	0.00520031	0.977741	rs566468808	55	SHISA9	0	intronic	0.646	NA	5	15	1	0	0
16:13048916:G:GT	rs527441820	16	13048916	GT	G	0.2396	2.22382e-06	0.0247338	0.005227	0.970076	rs566468808	55	SHISA9	0	intronic	0.18	NA	5	15	1	0	0
7:109197067:A:G	rs2396133	7	109197067	G	A	0.4737	2.25959e-06	0.0210879	0.00445955	0.984625	rs10225195	27	AC073071.1	0	ncRNA_intronic	1.616	6	5	15	0	0	0
15:33431532:A:G	rs12901350	15	33431532	A	G	0.4777	2.26678e-06	0.0211245	0.0044679	0.983509	rs35871826	53	FMN1	0	intronic	0.116	7	2	15	1	1	0
15:33432563:G:GA	rs149937954	15	33432563	GA	G	0.4807	2.27604e-06	0.021062	0.00445546	0.985125	rs35871826	53	FMN1	0	intronic	2.988	NA	2	15	1	1	0
15:33432564:C:G	rs57090126	15	33432564	C	G	0.4807	2.27604e-06	0.021062	0.00445546	0.985125	rs35871826	53	FMN1	0	intronic	3.935	3a	2	15	1	1	0
4:176278624:A:AT	rs527366193	4	176278624	AT	A	0.03809	2.27892e-06	0.0559024	0.0118263	0.844944	4:176310931_AATAG_A	21	RP11-287F9.2	0	ncRNA_intronic	0.627	NA	9	15	0	0	0
14:62465374:A:C	rs76468137	14	62465374	A	C	0.04362	2.30749e-06	-0.0517148	0.0109462	0.861001	rs115280365	48	SYT16	0	intronic	6.51	7	5	15	1	0	0
6:43300323:T:TA	rs563737497	6	43300323	TA	T	0.3918	2.33394e-06	0.0214846	0.00454978	0.977098	rs35121648	23	ZNF318	0	intronic	0.225	NA	5	5	1	1	0
14:62463748:C:T	rs75791425	14	62463748	T	C	0.04369	2.33437e-06	-0.0517343	0.0109558	0.857904	rs115280365	48	SYT16	0	intronic	16.41	5	5	15	1	0	0
14:62461910:A:C	rs11622644	14	62461910	C	A	0.04394	2.35131e-06	-0.0515062	0.0109109	0.854949	rs115280365	48	SYT16	0	intronic	10.42	7	5	15	1	0	0
10:30808553:C:G	rs79618383	10	30808553	C	G	0.01965	2.35212e-06	0.0752247	0.0159356	0.908288	rs138348879	34	HNRNPA1P32	762	upstream	5.63	7	5	15	1	1	0
15:33431158:T:TATC	rs10529478	15	33431158	TATC	T	0.4912	2.35212e-06	0.0210699	0.00446345	0.951485	rs35871826	53	FMN1	0	intronic	5.131	NA	2	15	1	1	0
6:51385945:C:T	rs9370030	6	51385945	C	T	0.1876	2.35548e-06	0.0268453	0.00568725	0.98528	6:51370132_AT_A	24	RP11-793K1.1	16007	intergenic	2.072	7	5	15	1	0	0
22:40697581:C:T	rs139909	22	40697581	T	C	0.316	2.37017e-06	0.0224685	0.0047613	0.986408	rs5750918	64	TNRC6B	0	intronic	0.3	2b	4	4	1	1	0
16:13043452:A:G	rs7184673	16	13043452	G	A	0.2574	2.39961e-06	0.0240379	0.00509658	0.889905	rs566468808	55	SHISA9	0	intronic	5.192	6	5	15	1	1	0
15:33431521:A:G	rs12901347	15	33431521	A	G	0.4776	2.40979e-06	0.0210652	0.00446712	0.983508	rs35871826	53	FMN1	0	intronic	2.057	7	2	15	1	1	0
6:51390998:C:T	rs9370032	6	51390998	C	T	0.1876	2.41263e-06	0.0268174	0.00568722	0.98528	6:51370132_AT_A	24	RP11-793K1.1	10954	intergenic	18.49	5	9	15	1	0	0
12:63001068:A:AT	12:63001068_AT_A	12	63001068	A	AT	0.3952	2.50392e-06	0.0214477	0.00455576	0.865187	rs11174538	44	RP11-631N16.2	0	ncRNA_intronic	0.137	NA	1	15	1	1	0
1:103347728:G:GTATT	rs746684973	1	103347728	G	GTATT	0.4947	2.51166e-06	0.0211238	0.00448758	1	rs746684973	3	COL11A1	0	intronic	3.102	NA	4	15	1	0	0
16:13047022:C:G	rs12921456	16	13047022	G	C	0.2407	2.5153e-06	0.024476	0.00520005	0.976532	rs566468808	55	SHISA9	0	intronic	1.271	7	5	15	1	1	0
8:69584532:A:G	rs2082723	8	69584532	A	G	0.3415	2.52598e-06	0.0219956	0.00467392	1	rs2082723	31	C8orf34	0	intronic	10.23	5	5	15	1	0	0
4:176330911:C:CACA	4:176330911_CACA_C	4	176330911	C	CACA	0.04803	2.53384e-06	-0.0502466	0.0106785	1	4:176330911_CACA_C	21	RP11-287F9.2	6649	intergenic	8.262	NA	5	15	0	0	0
10:73569318:C:T	rs4747199	10	73569318	T	C	0.2885	2.56277e-06	0.0231093	0.00491367	0.975324	rs727415	35	CDH23	0	intronic	0.012	4	5	5	1	1	0
16:13044827:C:T	rs35262321	16	13044827	C	T	0.2405	2.59281e-06	0.0244492	0.0052012	0.975099	rs566468808	55	SHISA9	0	intronic	0.396	6	5	15	1	1	0
16:13048841:C:T	rs72782666	16	13048841	T	C	0.2408	2.60729e-06	0.0244383	0.00520013	0.97655	rs566468808	55	SHISA9	0	intronic	2.929	7	5	15	1	1	0
16:13047598:C:G	rs56236662	16	13047598	C	G	0.2407	2.63803e-06	0.0244247	0.00519989	0.976532	rs566468808	55	SHISA9	0	intronic	5.302	7	5	15	1	1	0
16:13049749:A:C	rs11646457	16	13049749	C	A	0.2407	2.64326e-06	0.0244252	0.00520043	0.97655	rs566468808	55	SHISA9	0	intronic	2.541	6	5	15	1	1	0
16:13049557:C:T	rs11641145	16	13049557	T	C	0.2407	2.64387e-06	0.024425	0.00520046	0.976551	rs566468808	55	SHISA9	0	intronic	2.982	7	5	15	1	1	0
16:13044033:C:T	rs35816039	16	13044033	C	T	0.2574	2.6457e-06	0.0239353	0.00509634	0.890396	rs566468808	55	SHISA9	0	intronic	2.077	7	5	15	1	1	0
16:13022033:A:AT	16:13022033_AT_A	16	13022033	A	AT	0.2319	2.6474e-06	-0.0249464	0.00531178	0.916661	rs566468808	55	SHISA9	0	intronic	0.394	NA	5	15	1	0	0
16:13047734:C:T	rs56282046	16	13047734	C	T	0.2408	2.65412e-06	0.0244183	0.00519989	0.97655	rs566468808	55	SHISA9	0	intronic	0.025	7	5	15	1	1	0
3:84991704:A:G	rs1314615	3	84991704	A	G	0.4458	2.66882e-06	-0.0210339	0.00448026	1	rs1314615	12	CADM2	16427	intergenic	0.081	NA	9	15	1	1	0
16:13053136:G:T	rs12924194	16	13053136	T	G	0.2393	2.67301e-06	0.0244757	0.00521372	0.975455	rs566468808	55	SHISA9	0	intronic	0.977	5	5	15	1	1	0
16:13053140:C:G	rs12925279	16	13053140	G	C	0.2393	2.67362e-06	0.0244754	0.00521372	0.975455	rs566468808	55	SHISA9	0	intronic	7.368	5	5	15	1	1	0
5:178011820:C:T	rs6600941	5	178011820	T	C	0.09742	2.68615e-06	0.0346859	0.00739026	1	rs6600941	22	COL23A1	0	intronic	2.768	5	5	14	1	1	0
16:13050340:A:C	rs4503781	16	13050340	A	C	0.2407	2.71525e-06	0.0243966	0.00520043	0.97655	rs566468808	55	SHISA9	0	intronic	8.215	6	5	15	1	1	0
1:103456996:C:CACGTGATCT	rs143424888	1	103456996	CACGTGATCT	C	0.4994	2.79872e-06	0.0211311	0.00451031	1	rs143424888	3	COL11A1	0	intronic	0.156	NA	4	15	1	1	0
6:51374756:C:T	rs4506043	6	51374756	C	T	0.1855	2.81378e-06	0.0267236	0.00570535	0.999006	6:51370132_AT_A	24	RP11-793K1.1	27196	intergenic	4.312	7	5	15	0	0	0
13:93108403:C:G	rs571804197	13	93108403	C	G	0.008265	2.81929e-06	0.112068	0.0239279	0.956773	rs79604213	47	GPC5	0	intronic	1.9	NA	5	15	1	0	0
16:13049906:A:T	rs67966052	16	13049906	T	A	0.2406	2.83596e-06	0.024355	0.00520145	0.97653	rs566468808	55	SHISA9	0	intronic	0.557	6	5	15	1	1	0
16:13048395:C:T	rs72782665	16	13048395	C	T	0.2409	2.84938e-06	0.0243375	0.00519878	0.977119	rs566468808	55	SHISA9	0	intronic	6.099	6	5	15	1	1	0
16:13052846:A:G	rs12925366	16	13052846	G	A	0.2411	2.85555e-06	0.0243328	0.00519826	0.977425	rs566468808	55	SHISA9	0	intronic	5.403	7	5	15	1	1	0
16:13053187:C:T	rs12929812	16	13053187	C	T	0.2397	2.85831e-06	0.0243723	0.00520692	0.975773	rs566468808	55	SHISA9	0	intronic	8.439	6	5	15	1	1	0
16:13042097:A:G	rs66688919	16	13042097	A	G	0.2573	2.87019e-06	0.0238673	0.00509995	0.888708	rs566468808	55	SHISA9	0	intronic	13.23	7	5	15	1	1	0
15:33431375:C:T	rs11629580	15	33431375	T	C	0.4907	2.88489e-06	0.020832	0.00445238	0.951717	rs35871826	53	FMN1	0	intronic	3.835	6	5	15	1	1	0
15:33431275:G:T	rs11072253	15	33431275	T	G	0.491	2.92584e-06	0.0208098	0.00445037	0.951588	rs35871826	53	FMN1	0	intronic	4.309	7	5	15	1	1	0
7:109217653:A:AATAG	7:109217653_AATAG_A	7	109217653	A	AATAG	0.4875	3.03235e-06	0.0208293	0.00446157	0.846417	rs10225195	27	AC073071.1	0	ncRNA_intronic	4.263	NA	5	15	0	0	0
15:33432601:C:T	rs7164676	15	33432601	T	C	0.4784	3.05569e-06	0.0208315	0.00446353	0.984128	rs35871826	53	FMN1	0	intronic	5.462	4	2	15	1	1	0
22:40540762:G:T	rs4586740	22	40540762	G	T	0.468	3.06853e-06	0.0209447	0.00448863	1	rs4586740	64	TNRC6B	0	intronic	0.091	7	4	5	1	1	0
16:13051686:A:C	rs4781359	16	13051686	A	C	0.2407	3.0807e-06	0.0242678	0.0052017	0.97653	rs566468808	55	SHISA9	0	intronic	10.84	5	5	15	1	1	0
16:13041924:A:G	rs4780484	16	13041924	G	A	0.2575	3.08447e-06	0.0237837	0.00509819	0.888881	rs566468808	55	SHISA9	0	intronic	6.099	5	5	15	1	1	0
7:3600192:A:T	rs2614946	7	3600192	A	T	0.03256	3.125e-06	0.058134	0.0124686	0.912225	rs2705599	25	SDK1	0	intronic	1.424	7	5	15	1	0	0
12:63000608:A:C	rs11174559	12	63000608	C	A	0.3915	3.14326e-06	0.021294	0.00456831	0.862336	rs11174538	44	RP11-631N16.2	0	ncRNA_intronic	4.764	3a	1	15	1	1	0
15:33431556:C:G	rs12901484	15	33431556	C	G	0.4801	3.14369e-06	0.0207753	0.00445707	0.986802	rs35871826	53	FMN1	0	intronic	0.893	6	2	15	1	1	0
10:73580467:G:GA	rs35131935	10	73580467	GA	G	0.2912	3.1779e-06	0.0228564	0.00490589	0.989933	rs727415	35	PSAP	0	intronic	2.343	NA	4	4	1	1	0
15:33431404:C:T	rs11629582	15	33431404	T	C	0.4908	3.18904e-06	0.0207378	0.00445184	0.951719	rs35871826	53	FMN1	0	intronic	4.804	7	2	15	1	1	0
15:33432612:C:G	rs7164682	15	33432612	G	C	0.4785	3.24983e-06	0.0207749	0.00446354	0.98434	rs35871826	53	FMN1	0	intronic	5.071	4	2	15	1	1	0
15:33432602:A:G	rs7165347	15	33432602	G	A	0.4785	3.25327e-06	0.0207738	0.0044635	0.98434	rs35871826	53	FMN1	0	intronic	2.498	4	2	15	1	1	0
17:42066576:A:G	rs573345854	17	42066576	A	G	0.06308	3.31116e-06	-0.0422832	0.00909217	1	rs573345854	60	PYY	0	intronic	0.025	NA	5	14	1	1	0
6:43302285:G:T	rs2841642	6	43302285	T	G	0.3906	3.35915e-06	0.0210979	0.00453958	0.980061	rs35121648	23	ZNF318	0	intronic	1.105	NA	5	5	1	1	0
6:43273604:A:G	rs2242416	6	43273604	G	A	0.3888	3.38758e-06	0.0210952	0.00454071	0.971584	rs35121648	23	CRIP3	0	exonic	22.2	5	5	14	1	1	0
22:40541838:C:T	rs2005999	22	40541838	C	T	0.4691	3.39688e-06	0.0208275	0.00448364	0.998356	rs4586740	64	TNRC6B	0	intronic	2.696	7	4	5	1	1	0
16:13040514:C:T	rs12922637	16	13040514	T	C	0.2572	3.40361e-06	0.0236768	0.00509746	0.888289	rs566468808	55	SHISA9	0	intronic	2.022	5	5	15	1	1	0
22:40548084:G:T	rs4820400	22	40548084	T	G	0.4004	3.40518e-06	0.0210981	0.00454237	0.964118	22:40560229_GA_G	64	TNRC6B	0	intronic	2.99	5	5	5	1	1	0
3:167235455:A:C	rs4485715	3	167235455	A	C	0.4813	3.41554e-06	-0.0206516	0.00444684	1	rs4485715	14	WDR49	0	intronic	0.354	6	5	15	1	1	0
22:40546153:A:G	rs5995826	22	40546153	A	G	0.4012	3.42752e-06	0.0211252	0.00454953	0.963255	22:40560229_GA_G	64	TNRC6B	0	intronic	2.097	7	4	5	1	1	0
15:33417552:C:T	rs1902148	15	33417552	C	T	0.4733	3.43898e-06	0.0207668	0.00447301	0.825143	rs35871826	53	FMN1	0	intronic	2.417	6	5	15	1	1	0
16:13040889:C:G	rs35686617	16	13040889	G	C	0.2575	3.44152e-06	0.023659	0.00509613	0.888786	rs566468808	55	SHISA9	0	intronic	0.618	6	5	15	1	1	0
14:62479120:A:G	rs74403077	14	62479120	A	G	0.04357	3.44453e-06	-0.0506884	0.0109187	0.851011	rs115280365	48	SYT16	0	intronic	4.106	7	5	15	1	0	0
7:109217355:C:T	rs1524271	7	109217355	T	C	0.4878	3.44643e-06	0.0206666	0.00445185	0.847281	rs10225195	27	AC073071.1	0	ncRNA_intronic	0.539	NA	5	15	0	0	0
22:40542688:C:T	rs4820397	22	40542688	C	T	0.4695	3.44643e-06	0.0208031	0.00448125	0.998144	rs4586740	64	TNRC6B	0	intronic	0.274	7	4	5	1	1	0
14:62479432:A:T	rs78904121	14	62479432	A	T	0.04357	3.4547e-06	-0.0506842	0.0109192	0.851011	rs115280365	48	SYT16	0	intronic	7.598	6	5	15	1	0	0
15:33431339:C:T	rs11629551	15	33431339	T	C	0.4905	3.48418e-06	0.020664	0.00445345	0.951265	rs35871826	53	FMN1	0	intronic	1.207	7	5	15	1	1	0
14:62479361:A:G	rs75740428	14	62479361	A	G	0.04357	3.49398e-06	-0.0506591	0.0109193	0.851011	rs115280365	48	SYT16	0	intronic	6.677	6	5	15	1	0	0
14:62479028:G:T	rs77252864	14	62479028	T	G	0.04357	3.51577e-06	-0.0506423	0.0109187	0.851011	rs115280365	48	SYT16	0	intronic	6.096	7	5	15	1	0	0
16:13041940:A:C	rs4781356	16	13041940	A	C	0.2339	3.52046e-06	0.0243481	0.00524986	0.936178	rs566468808	55	SHISA9	0	intronic	0.074	5	5	15	1	1	0
6:43327750:A:G	rs2125738	6	43327750	G	A	0.3909	3.52622e-06	0.0210546	0.00454006	0.979008	rs35121648	23	ZNF318	0	intronic	7.646	1f	2	5	1	1	0
11:84318607:A:G	rs142761668	11	84318607	G	A	0.005805	3.53737e-06	0.136804	0.0295035	1	rs142761668	41	DLG2	0	intronic	1.606	7	5	15	1	0	0
4:176321600:C:G	rs10030679	4	176321600	G	C	0.04809	3.55018e-06	-0.0494148	0.0106587	0.998901	4:176330911_CACA_C	21	RP11-287F9.2	0	ncRNA_intronic	0.522	6	9	15	0	0	0
6:43269029:A:C	rs1574430	6	43269029	C	A	0.3888	3.56115e-06	0.0210563	0.00454243	0.973085	rs35121648	23	SLC22A7:CRIP3	00:00:00	intronic	1.75	5	3	14	1	1	0
4:176340150:T:TA	rs11463582	4	176340150	TA	T	0.0478	3.56895e-06	-0.0496188	0.0107052	0.995566	4:176330911_CACA_C	21	RP11-287F9.2	15888	intergenic	5.06	NA	2	15	0	0	0
16:13039642:A:T	rs34756802	16	13039642	A	T	0.2574	3.57503e-06	0.0236246	0.00509736	0.888414	rs566468808	55	SHISA9	0	intronic	0.153	6	5	15	1	1	0
4:176325343:A:G	rs13145889	4	176325343	G	A	0.04149	3.59261e-06	0.0532233	0.0114862	0.868341	4:176330911_CACA_C	21	RP11-287F9.2	1081	intergenic	0.181	6	5	15	0	0	0
16:13053951:C:T	rs11648064	16	13053951	T	C	0.2402	3.60438e-06	0.02412	0.00520616	0.977013	rs566468808	55	SHISA9	0	intronic	13.54	6	5	15	1	1	0
6:43327375:A:T	rs9369407	6	43327375	T	A	0.3909	3.61443e-06	0.0210312	0.00454002	0.979011	rs35121648	23	ZNF318	0	intronic	9.768	5	2	5	1	1	0
6:43327536:C:T	rs2125737	6	43327536	T	C	0.3909	3.61893e-06	0.0210298	0.00453998	0.979011	rs35121648	23	ZNF318	0	intronic	3.54	7	2	5	1	1	0
10:73578882:C:T	rs4747203	10	73578882	C	T	0.292	3.63103e-06	0.0226918	0.00489949	0.990699	rs727415	35	PSAP	0	intronic	7.999	5	3	4	1	1	0
6:43320410:C:T	rs9381237	6	43320410	C	T	0.3906	3.64217e-06	0.0210222	0.00453962	0.97985	rs35121648	23	ZNF318	0	intronic	2.589	7	4	5	1	1	0
16:13053457:A:AC	rs11430580	16	13053457	AC	A	0.241	3.64225e-06	0.0240833	0.00520066	0.977749	rs566468808	55	SHISA9	0	intronic	0.367	NA	5	15	1	1	0
4:80805430:C:T	rs10020809	4	80805430	T	C	0.1355	3.64234e-06	0.030076	0.00649476	0.92243	rs6830642	17	PCAT4	6505	intergenic	2.656	6	14	15	1	1	0
4:176291213:C:T	rs28544150	4	176291213	T	C	0.04904	3.64393e-06	-0.0493017	0.0106467	0.870771	4:176330911_CACA_C	21	RP11-287F9.2	0	ncRNA_intronic	1.97	6	9	15	0	1	0
16:13053270:A:G	rs28753937	16	13053270	G	A	0.2414	3.66294e-06	0.0240509	0.00519497	0.978292	rs566468808	55	SHISA9	0	intronic	0.116	7	5	15	1	1	0
6:43327039:G:T	rs4714677	6	43327039	T	G	0.3909	3.66353e-06	0.0210196	0.00454024	0.979011	rs35121648	23	ZNF318	0	intronic	0.842	7	2	5	1	1	0
6:43329028:A:C	rs2611336	6	43329028	A	C	0.3909	3.66716e-06	0.0210177	0.00454004	0.979011	rs35121648	23	ZNF318	0	intronic	0.726	5	3	5	1	1	0
11:84303957:A:G	rs193144794	11	84303957	A	G	0.006411	3.66995e-06	0.127664	0.0275777	1	rs193144794	41	DLG2	0	intronic	0.647	7	5	15	1	0	0
3:167324698:A:C	rs75658220	3	167324698	A	C	0.1777	3.6713e-06	-0.0271517	0.00586535	1	rs75658220	14	WDR49	0	intronic	0.055	7	5	15	1	1	0
4:176364538:C:T	rs12715965	4	176364538	T	C	0.03961	3.68723e-06	0.0535853	0.0115778	0.857289	4:176310931_AATAG_A	21	RP11-598D14.1	14901	intergenic	13.61	5	7	15	0	1	0
7:109220916:G:T	rs62473267	7	109220916	T	G	0.4696	3.6874e-06	0.020615	0.00445415	0.909777	rs10225195	27	AC073071.1	0	ncRNA_intronic	0.954	6	5	15	0	0	0
7:109151616:T:TTAACA	rs113680277	7	109151616	TTAACA	T	0.4493	3.69513e-06	-0.0207199	0.00447725	1	rs113680277	27	AC073071.1	10421	intergenic	2.029	NA	14	15	0	1	0
3:167240582:C:T	rs1949734	3	167240582	T	C	0.4812	3.70826e-06	-0.0205682	0.00444515	0.999396	rs4485715	14	WDR49	0	intronic	2.676	6	5	15	1	1	0
16:13054645:C:T	rs1604307	16	13054645	C	T	0.2414	3.70851e-06	0.0240371	0.00519487	0.97829	rs566468808	55	SHISA9	0	intronic	5.104	7	5	15	1	1	0
15:33431325:C:T	rs11635767	15	33431325	C	T	0.4905	3.71065e-06	0.0206052	0.00445328	0.951494	rs35871826	53	FMN1	0	intronic	6.547	7	5	15	1	1	0
16:13053576:A:T	rs28715956	16	13053576	T	A	0.2414	3.74085e-06	0.0240281	0.00519495	0.978292	rs566468808	55	SHISA9	0	intronic	4.662	7	5	15	1	1	0
6:43280713:C:T	rs10948071	6	43280713	T	C	0.3891	3.74498e-06	0.021007	0.00454201	0.972872	rs35121648	23	ZNF318	0	intronic	1.805	2c	2	15	1	1	0
16:13041921:C:T	rs4780483	16	13041921	C	T	0.2338	3.75033e-06	0.0242863	0.00525137	0.936177	rs566468808	55	SHISA9	0	intronic	2.982	5	5	15	1	1	0
4:176332540:G:T	rs6842506	4	176332540	G	T	0.04856	3.76296e-06	-0.0492444	0.0106496	0.99671	4:176330911_CACA_C	21	RP11-287F9.2	8278	intergenic	3.771	5	5	15	0	0	0
16:13054265:A:G	rs11647885	16	13054265	A	G	0.2414	3.77546e-06	0.0240172	0.00519474	0.978292	rs566468808	55	SHISA9	0	intronic	1.912	5	5	15	1	1	0
16:13052050:A:G	rs4781361	16	13052050	A	G	0.2336	3.7759e-06	0.0242735	0.00525019	0.938052	rs566468808	55	SHISA9	0	intronic	0.245	6	5	15	1	1	0
16:13053882:A:G	rs11647732	16	13053882	A	G	0.2414	3.78905e-06	0.0240142	0.00519492	0.97829	rs566468808	55	SHISA9	0	intronic	6.437	7	5	15	1	1	0
16:13054037:C:G	rs11648103	16	13054037	G	C	0.2414	3.79402e-06	0.0240123	0.00519482	0.978289	rs566468808	55	SHISA9	0	intronic	6.68	6	5	15	1	1	0
7:109159444:A:G	rs55704657	7	109159444	A	G	0.3511	3.80006e-06	0.0217049	0.00469598	1	rs55704657	27	AC073071.1	2593	intergenic	1.299	6	9	15	0	0	0
3:167243869:A:C	rs9855001	3	167243869	C	A	0.4816	3.8132e-06	-0.0205516	0.00444714	0.997182	rs4485715	14	WDR49	0	intronic	0.416	7	5	15	1	1	0
16:13055220:C:T	rs72782673	16	13055220	T	C	0.2414	3.82164e-06	0.0240043	0.00519478	0.97829	rs566468808	55	SHISA9	0	intronic	1.037	7	5	15	1	1	0
6:43280941:C:T	rs9296413	6	43280941	T	C	0.3891	3.82693e-06	0.0209866	0.00454199	0.972872	rs35121648	23	ZNF318	0	intronic	0.335	5	2	15	1	1	0
16:13054897:A:C	rs1604310	16	13054897	C	A	0.2412	3.82939e-06	0.0240092	0.00519631	0.978002	rs566468808	55	SHISA9	0	intronic	3.295	7	5	15	1	1	0
16:13021889:C:T	rs275394	16	13021889	C	T	0.2324	3.86394e-06	-0.0244426	0.00529225	0.918502	rs566468808	55	SHISA9	0	intronic	5.19	NA	5	15	1	1	0
16:31376105:A:G	rs7203472	16	31376105	G	A	0.3125	3.86839e-06	-0.0224026	0.00485079	1	rs7203472	57	ITGAX	0	intronic	0.7	6	5	15	1	1	0
22:40546633:C:T	rs4820399	22	40546633	T	C	0.4008	3.86972e-06	0.0209991	0.00454696	0.963945	22:40560229_GA_G	64	TNRC6B	0	intronic	5.453	5	4	5	1	1	0
4:176343297:C:T	rs7438159	4	176343297	C	T	0.0499	3.91967e-06	-0.0486121	0.0105321	0.973285	4:176330911_CACA_C	21	RP11-287F9.2	19035	intergenic	7.374	7	2	15	0	1	0
16:13041027:G:T	rs67821102	16	13041027	T	G	0.2572	3.92004e-06	0.0235379	0.00509966	0.888384	rs566468808	55	SHISA9	0	intronic	2.795	7	5	15	1	1	0
1:103345744:C:G	rs12722976	1	103345744	G	C	0.4907	3.92781e-06	0.0206055	0.00446473	0.991557	rs746684973	3	COL11A1	0	intronic	0.19	6	1	15	1	0	0
16:13055766:C:T	rs34976840	16	13055766	T	C	0.2414	3.92952e-06	0.0239726	0.0051944	0.97829	rs566468808	55	SHISA9	0	intronic	11.99	7	5	15	1	1	0
4:176338666:C:T	rs6553873	4	176338666	T	C	0.04865	3.96086e-06	-0.0490997	0.0106428	0.994529	4:176330911_CACA_C	21	RP11-287F9.2	14404	intergenic	2.112	5	5	15	0	0	0
15:33416456:A:G	rs3861197	15	33416456	A	G	0.4775	3.97246e-06	0.0206667	0.00448028	0.812897	rs35871826	53	FMN1	0	intronic	1.645	5	5	15	1	1	0
16:13055621:T:TCC	rs35005963	16	13055621	TCC	T	0.2341	3.98593e-06	0.024218	0.00525095	0.939044	rs566468808	55	SHISA9	0	intronic	2.733	NA	5	15	1	1	0
10:73578503:A:G	rs885828	10	73578503	A	G	0.2919	4.08686e-06	0.0225759	0.00490043	0.989479	rs727415	35	PSAP	0	intronic	6.494	NA	3	4	1	1	0
16:13039646:C:T	rs36003628	16	13039646	T	C	0.2338	4.10828e-06	0.024178	0.00524943	0.936406	rs566468808	55	SHISA9	0	intronic	0.336	6	5	15	1	1	0
16:13057200:A:G	rs7192708	16	13057200	A	G	0.2414	4.11188e-06	0.0239221	0.00519409	0.978292	rs566468808	55	SHISA9	0	intronic	0.058	7	5	15	1	1	0
4:176324238:C:G	rs6553870	4	176324238	G	C	0.04821	4.12041e-06	-0.0490301	0.0106466	0.997806	4:176330911_CACA_C	21	RP11-287F9.2	0	ncRNA_exonic	1.739	7	9	15	0	0	0
7:109149234:C:G	rs6954292	7	109149234	C	G	0.4501	4.12724e-06	-0.02057	0.00446702	0.996113	rs113680277	27	AC073071.1	12803	intergenic	0.11	7	15	15	0	1	0
7:109216563:A:C	rs17464044	7	109216563	A	C	0.4694	4.13561e-06	0.0204964	0.00445143	0.9096	rs10225195	27	AC073071.1	0	ncRNA_intronic	4.123	7	5	15	0	0	0
22:40627059:A:C	rs138049	22	40627059	C	A	0.4695	4.14773e-06	-0.0206475	0.00448484	0.965924	rs4586740	64	TNRC6B	0	intronic	1.262	5	4	5	1	1	0
6:43262458:A:T	rs62415385	6	43262458	T	A	0.389	4.1504e-06	-0.0209288	0.00454607	0.972224	rs35121648	23	SLC22A7	973	intergenic	0.545	4	5	14	1	1	0
10:73564503:C:T	rs4747196	10	73564503	T	C	0.2943	4.1504e-06	0.0224939	0.00488605	0.9679	rs727415	35	CDH23	0	intronic	9.832	5	2	14	1	1	0
6:43276390:A:G	rs2254303	6	43276390	A	G	0.3889	4.15375e-06	0.020913	0.0045428	0.973068	rs35121648	23	CRIP3:ZNF318	00:00:00	intronic	7.749	NA	1	2	1	1	0
7:109153054:A:T	rs10247563	7	109153054	A	T	0.449	4.21134e-06	-0.0205411	0.0044648	0.998978	rs113680277	27	AC073071.1	8983	intergenic	4.223	6	14	15	0	1	0
7:109152563:C:T	rs10231280	7	109152563	T	C	0.449	4.21726e-06	-0.0205401	0.00446488	0.998773	rs113680277	27	AC073071.1	9474	intergenic	0.851	6	14	15	0	0	0
9:72051500:A:G	rs62570243	9	72051500	A	G	0.2398	4.22046e-06	0.0240969	0.00523821	1	rs62570243	32	APBA1	0	intronic	0.889	6	5	15	1	0	0
10:73576307:C:T	rs7869	10	73576307	T	C	0.2919	4.226e-06	0.0225426	0.00490063	0.989479	rs727415	35	PSAP	0	UTR3	2.839	NA	4	4	1	1	0
16:13039154:C:T	rs8061005	16	13039154	T	C	0.2576	4.25393e-06	0.0234337	0.00509587	0.889799	rs566468808	55	SHISA9	0	intronic	0.774	7	5	15	1	1	0
8:27738028:A:G	rs28810390	8	27738028	G	A	0.09544	4.26413e-06	0.0342285	0.00744409	1	rs28810390	29	SCARA5	0	intronic	0.007	7	5	14	1	1	0
4:176336760:A:T	rs7660085	4	176336760	T	A	0.04865	4.26688e-06	-0.0489583	0.0106479	0.995621	4:176330911_CACA_C	21	RP11-287F9.2	12498	intergenic	2.527	5	5	15	0	0	0
20:50123023:A:G	rs112100262	20	50123023	A	G	0.03057	4.28361e-06	0.0567062	0.0123351	1	rs112100262	63	NFATC2	0	intronic	0.434	7	4	5	1	1	0
10:73574405:A:G	rs4747200	10	73574405	G	A	0.2919	4.28726e-06	0.0225259	0.00490019	0.989479	rs727415	35	CDH23	0	intronic	2.171	3a	4	5	1	1	0
6:43281486:A:AGTAGTCCACTTTTCTTCTTTGCCTG	rs759016271	6	43281486	A	AGTAGTCCACTTTTCTTCTTTGCCTG	0.3897	4.30348e-06	0.0208966	0.00454653	0.972375	rs35121648	23	ZNF318	0	intronic	12.85	NA	2	15	1	1	0
16:13052714:C:G	rs12921037	16	13052714	G	C	0.2336	4.33651e-06	0.0241215	0.00525002	0.938056	rs566468808	55	SHISA9	0	intronic	0.427	6	5	15	1	1	0
6:43269179:A:C	rs2841648	6	43269179	A	C	0.3897	4.3412e-06	0.0208803	0.00454478	0.972582	rs35121648	23	SLC22A7:CRIP3	00:00:00	intronic	3.517	NA	3	14	1	1	0
6:43335003:C:T	rs9394949	6	43335003	C	T	0.3913	4.3443e-06	0.0208587	0.00454022	0.976931	rs35121648	23	ZNF318	0	intronic	0.885	5	1	5	1	1	0
7:109210655:A:G	rs2140585	7	109210655	A	G	0.4695	4.34991e-06	0.0204361	0.00444851	0.910463	rs10225195	27	AC073071.1	0	ncRNA_intronic	0.413	NA	5	15	0	0	0
4:176337035:A:G	rs6817361	4	176337035	G	A	0.04865	4.35692e-06	-0.0489056	0.0106465	0.995621	4:176330911_CACA_C	21	RP11-287F9.2	12773	intergenic	4.457	6	5	15	0	0	0
7:3596948:C:G	rs2705599	7	3596948	G	C	0.0331	4.37109e-06	0.0570422	0.0124196	1	rs2705599	25	SDK1	0	intronic	0.826	5	5	15	1	0	0
4:176328015:C:T	rs4440200	4	176328015	C	T	0.04837	4.37986e-06	-0.0488829	0.0106441	0.997806	4:176330911_CACA_C	21	RP11-287F9.2	3753	intergenic	1.63	6	5	15	0	0	0
12:62977175:A:AG	12:62977175_AG_A	12	62977175	A	AG	0.3427	4.4021e-06	0.0215584	0.00469536	0.955861	rs11174486	44	MON2	0	intronic	0.663	NA	4	5	1	1	0
4:149582532:C:T	rs77874346	4	149582532	C	T	0.02995	4.40423e-06	0.0605796	0.0131943	1	rs77874346	19	RP11-503L19.1	31651	intergenic	9.001	7	5	15	0	0	0
4:176325771:C:T	rs6553872	4	176325771	T	C	0.0483	4.42711e-06	-0.0487756	0.0106259	0.996712	4:176330911_CACA_C	21	RP11-287F9.2	1509	intergenic	1.758	6	5	15	0	0	0
6:43334755:A:C	rs9394948	6	43334755	C	A	0.3912	4.42731e-06	0.0208415	0.00454039	0.977558	rs35121648	23	ZNF318	0	intronic	0.406	6	3	5	1	1	0
4:176330622:A:G	rs11731970	4	176330622	A	G	0.04841	4.44161e-06	-0.048848	0.0106433	0.997806	4:176330911_CACA_C	21	RP11-287F9.2	6360	intergenic	0.286	6	5	15	0	0	0
7:109157038:A:G	rs10278004	7	109157038	G	A	0.4488	4.44601e-06	-0.0204883	0.00446431	0.998365	rs113680277	27	AC073071.1	4999	intergenic	0.122	7	9	15	0	1	0
4:176322704:A:G	rs28695640	4	176322704	G	A	0.04809	4.46077e-06	-0.0488537	0.0106466	0.996701	4:176330911_CACA_C	21	RP11-287F9.2	0	ncRNA_intronic	4.397	6	9	15	0	0	0
6:43332186:A:C	rs9369408	6	43332186	A	C	0.3911	4.47662e-06	0.0208346	0.00454117	0.977526	rs35121648	23	ZNF318	0	intronic	0.652	5	3	4	1	1	0
16:13026502:A:G	rs275406	16	13026502	A	G	0.2346	4.49097e-06	-0.0241252	0.00525916	0.932393	rs566468808	55	SHISA9	0	intronic	3.705	NA	5	15	1	1	0
6:43288835:T:TC	rs539644651	6	43288835	TC	T	0.3882	4.54318e-06	0.0208425	0.00454595	0.972357	rs35121648	23	ZNF318	0	intronic	10.96	NA	5	15	1	1	0
6:43299323:C:T	rs2469	6	43299323	T	C	0.3891	4.54506e-06	0.0208274	0.00454275	0.973294	rs35121648	23	ZNF318	0	UTR3	12.58	5	2	15	1	1	0
4:176334902:C:T	rs10866376	4	176334902	C	T	0.04875	4.56699e-06	-0.0487904	0.0106442	0.995629	4:176330911_CACA_C	21	RP11-287F9.2	10640	intergenic	7.619	5	5	15	0	0	0
3:167256019:C:T	rs4117792	3	167256019	C	T	0.4821	4.56878e-06	-0.0204097	0.00445269	0.996773	rs4485715	14	WDR49	0	intronic	2.044	6	5	15	1	1	0
16:13059539:C:T	rs1501317	16	13059539	C	T	0.2414	4.57151e-06	0.0238109	0.00519485	0.97774	rs566468808	55	SHISA9	0	intronic	1.061	5	5	15	1	1	0
4:176320530:A:G	rs2333158	4	176320530	A	G	0.04814	4.58121e-06	-0.0488028	0.0106484	0.998901	4:176330911_CACA_C	21	RP11-287F9.2	0	ncRNA_intronic	1.062	6	9	15	0	0	0
7:109212711:C:T	rs1880236	7	109212711	T	C	0.4694	4.60606e-06	0.0203799	0.00444784	0.909895	rs10225195	27	AC073071.1	0	ncRNA_intronic	0.213	NA	5	15	0	0	0
7:109212641:C:G	rs1880237	7	109212641	C	G	0.4694	4.65865e-06	0.0203691	0.00444779	0.910099	rs10225195	27	AC073071.1	0	ncRNA_intronic	1.105	7	5	15	0	0	0
4:176324038:A:G	rs6553869	4	176324038	A	G	0.04823	4.66326e-06	-0.0487538	0.0106463	0.997806	4:176330911_CACA_C	21	RP11-287F9.2	0	ncRNA_intronic	8.587	7	9	15	0	0	0
7:109212297:C:T	rs1616510	7	109212297	T	C	0.4699	4.6836e-06	0.0203552	0.00444585	0.908823	rs10225195	27	AC073071.1	0	ncRNA_intronic	2.964	NA	5	15	0	0	0
6:43269180:A:C	rs56401710	6	43269180	A	C	0.3892	4.70251e-06	0.0207912	0.00454189	0.970964	rs35121648	23	SLC22A7:CRIP3	00:00:00	intronic	1.007	5	3	14	1	1	0
4:176322876:C:G	rs6829303	4	176322876	G	C	0.04823	4.72411e-06	-0.0487196	0.0106452	0.997806	4:176330911_CACA_C	21	RP11-287F9.2	0	ncRNA_intronic	1.373	6	9	15	0	0	0
7:109219420:C:CAATCCCT	rs773663661	7	109219420	C	CAATCCCT	0.4693	4.72857e-06	0.0204011	0.00445782	0.90906	rs10225195	27	AC073071.1	0	ncRNA_intronic	2.638	NA	4	15	0	0	0
16:13062232:A:G	rs4781366	16	13062232	A	G	0.2415	4.75215e-06	0.0237668	0.00519443	0.977724	rs566468808	55	SHISA9	0	intronic	0.804	7	5	15	1	1	0
15:33431639:C:T	rs12907458	15	33431639	C	T	0.482	4.81149e-06	0.0203403	0.00444807	0.988981	rs35871826	53	FMN1	0	intronic	0.381	6	5	15	1	1	0
7:109155880:A:T	rs7786112	7	109155880	T	A	0.45	4.84418e-06	-0.0204073	0.0044641	0.996529	rs113680277	27	AC073071.1	6157	intergenic	0.804	7	14	15	0	1	0
7:109212003:A:G	rs11521007	7	109212003	G	A	0.4693	4.85087e-06	0.020331	0.00444769	0.909926	rs10225195	27	AC073071.1	0	ncRNA_intronic	0.316	6	5	15	0	0	0
16:13053924:C:G	rs11648061	16	13053924	G	C	0.2395	4.85132e-06	0.0238214	0.00521128	0.974653	rs566468808	55	SHISA9	0	intronic	0.189	7	5	15	1	1	0
7:109157772:A:G	rs6972727	7	109157772	G	A	0.4499	4.85534e-06	-0.020405	0.00446408	0.996123	rs113680277	27	AC073071.1	4265	intergenic	5.973	7	9	15	0	1	0
15:33431707:A:G	rs12903383	15	33431707	G	A	0.482	4.86687e-06	0.0203283	0.00444777	0.988986	rs35871826	53	FMN1	0	intronic	0.187	7	5	15	1	1	0
16:13038723:G:T	rs12935276	16	13038723	G	T	0.2583	4.93003e-06	0.0232555	0.00509125	0.889854	rs566468808	55	SHISA9	0	intronic	4.269	7	5	15	1	1	0
7:109215021:A:C	rs1464744	7	109215021	A	C	0.4694	4.94049e-06	0.020321	0.00444924	0.909635	rs10225195	27	AC073071.1	0	ncRNA_intronic	1.023	NA	5	15	0	0	0
4:176331505:G:T	rs6419993	4	176331505	T	G	0.04846	4.94755e-06	-0.0486265	0.0106474	0.996712	4:176330911_CACA_C	21	RP11-287F9.2	7243	intergenic	0.299	6	5	15	0	0	0
1:113020096:T:TA	1:113020096_TA_T	1	113020096	T	TA	0.1391	4.97898e-06	0.0290565	0.00636413	1	1:113020096_TA_T	4	WNT2B	0	intronic	0.741	NA	5	9	1	1	0
16:31372081:A:G	rs11574639	16	31372081	A	G	0.3158	4.98288e-06	-0.0219811	0.00481461	0.994364	rs7203472	57	ITGAX	0	intronic	5.068	5	4	15	1	1	0
7:109211880:A:T	rs1721898	7	109211880	T	A	0.47	5.01337e-06	0.0202914	0.00444575	0.909368	rs10225195	27	AC073071.1	0	ncRNA_intronic	10.42	6	5	15	0	0	0
7:109213718:A:G	rs10499979	7	109213718	A	G	0.4695	5.08206e-06	0.0202902	0.00444828	0.909879	rs10225195	27	AC073071.1	0	ncRNA_intronic	3.012	7	5	15	0	0	0
16:13053072:A:G	rs28490535	16	13053072	G	A	0.2341	5.0946e-06	0.0239262	0.00524599	0.939003	rs566468808	55	SHISA9	0	intronic	11.53	5	5	15	1	1	0
16:13023394:A:G	rs275391	16	13023394	G	A	0.2344	5.10811e-06	-0.0240286	0.00526909	0.927735	rs566468808	55	SHISA9	0	intronic	0.612	6	5	15	1	1	0
14:62477967:C:T	rs75599057	14	62477967	T	C	0.04405	5.15668e-06	-0.0496194	0.0108855	0.847399	rs115280365	48	SYT16	0	intronic	7.347	5	5	15	1	0	0
7:109203888:C:T	rs1524273	7	109203888	T	C	0.4694	5.17702e-06	0.0202876	0.00445148	0.930918	rs10225195	27	AC073071.1	0	ncRNA_intronic	0.861	NA	5	15	0	0	0
11:82540789:A:G	rs7107322	11	82540789	A	G	0.2268	5.18406e-06	0.0242165	0.00531391	1	rs7107322	40	PRCP	0	intronic	2.862	7	5	5	1	1	0
7:109211589:C:T	rs1721899	7	109211589	T	C	0.47	5.18728e-06	0.0202604	0.00444593	0.909368	rs10225195	27	AC073071.1	0	ncRNA_intronic	11.26	NA	2	15	0	0	0
7:109218983:A:C	rs1851823	7	109218983	A	C	0.4856	5.20823e-06	0.0203264	0.00446124	0.844931	rs10225195	27	AC073071.1	0	ncRNA_intronic	0.025	NA	5	15	0	0	0
15:33432132:A:T	rs4779610	15	33432132	A	T	0.482	5.26357e-06	0.0202548	0.00444769	0.988988	rs35871826	53	FMN1	0	intronic	4.757	7	2	15	1	1	0
13:93108398:C:CA	13:93108398_CA_C	13	93108398	C	CA	0.007568	5.29334e-06	0.114423	0.0251324	0.909671	rs79604213	47	GPC5	0	intronic	1.187	NA	5	15	1	0	0
10:106493254:C:G	rs56392008	10	106493254	G	C	0.03222	5.30176e-06	0.0542673	0.0119204	1	rs56392008	37	SORCS3	0	intronic	0.085	6	5	15	1	1	0
7:109213318:T:TC	rs757914822	7	109213318	T	TC	0.4693	5.33802e-06	0.0202629	0.00445237	0.909369	rs10225195	27	AC073071.1	0	ncRNA_intronic	0.469	NA	5	15	0	0	0
7:109147305:T:TA	rs34854743	7	109147305	TA	T	0.4477	5.43651e-06	-0.0203404	0.00447318	0.988758	rs113680277	27	AC073071.1	14732	intergenic	5.333	NA	5	15	0	0	0
15:33432039:C:T	rs4779609	15	33432039	C	T	0.482	5.46726e-06	0.0202178	0.00444737	0.988777	rs35871826	53	FMN1	0	intronic	3.551	6	2	15	1	1	0
15:33432543:A:G	rs7165173	15	33432543	G	A	0.4823	5.55789e-06	0.0202099	0.00444903	0.988321	rs35871826	53	FMN1	0	intronic	1.998	3a	2	15	1	1	0
4:149645430:A:G	rs76528335	4	149645430	G	A	0.03616	5.59217e-06	0.0531393	0.0117015	1	rs76528335	19	ATP5LP4	20445	intergenic	0.352	7	7	15	0	0	0
14:72351605:A:G	rs1205060	14	72351605	A	G	0.4977	5.60906e-06	0.0202679	0.0044637	1	rs1205060	49	RP6-114E22.1	0	ncRNA_intronic	0.232	NA	5	15	1	0	0
7:109214933:A:G	rs1721445	7	109214933	A	G	0.4701	5.62898e-06	0.0201897	0.00444721	0.908909	rs10225195	27	AC073071.1	0	ncRNA_intronic	0.883	NA	5	15	0	0	0
4:176326484:C:T	rs2333159	4	176326484	T	C	0.04982	5.65536e-06	-0.0477276	0.0105153	0.970059	4:176330911_CACA_C	21	RP11-287F9.2	2222	intergenic	0.512	5	5	15	0	1	0
17:42096209:C:T	rs77034317	17	42096209	C	T	0.06177	5.69521e-06	-0.0411966	0.00907934	0.96706	rs573345854	60	TMEM101	0	intronic	7.94	5	4	5	1	1	0
7:109152523:G:T	rs10231446	7	109152523	T	G	0.4486	5.72691e-06	-0.0202656	0.0044675	0.998162	rs113680277	27	AC073071.1	9514	intergenic	0.523	6	14	15	0	0	0
16:7656972:A:G	rs1395577	16	7656972	G	A	0.0322	5.78136e-06	-0.0568696	0.0125423	1	rs1395577	54	RBFOX1	0	intronic	5.544	NA	5	15	1	0	0
15:33431921:C:T	rs4779607	15	33431921	C	T	0.4819	5.79002e-06	0.020162	0.00444693	0.988779	rs35871826	53	FMN1	0	intronic	2.611	7	5	15	1	1	0
12:62997180:C:T	rs10877887	12	62997180	C	T	0.4037	5.82277e-06	0.0204988	0.00452239	0.906631	rs11174538	44	C12orf61:RP11-631N16.2	00:00:00	ncRNA_intronic	8.091	4	1	1	1	1	0
4:176319946:C:T	rs13109130	4	176319946	C	T	0.04969	5.89386e-06	-0.0476542	0.0105193	0.970057	4:176330911_CACA_C	21	RP11-287F9.2	0	ncRNA_intronic	7.171	7	9	15	0	1	0
16:13054883:C:G	rs1604309	16	13054883	C	G	0.2339	5.90718e-06	0.0237689	0.00524737	0.938683	rs566468808	55	SHISA9	0	intronic	1.632	6	5	15	1	1	0
12:132909888:C:G	rs58012118	12	132909888	C	G	0.4071	5.94662e-06	0.0207251	0.0045768	1	rs58012118	45	RP13-895J2.7	1726	intergenic	0.306	5	8	14	1	1	0
7:109161220:A:T	rs2396119	7	109161220	A	T	0.4502	6.0015e-06	-0.0202161	0.00446634	0.994492	rs113680277	27	AC073071.1	817	downstream	1.645	6	7	15	0	1	0
4:176327713:C:T	rs4550897	4	176327713	T	C	0.04987	6.09874e-06	-0.0475522	0.0105136	0.96902	4:176330911_CACA_C	21	RP11-287F9.2	3451	intergenic	1.857	6	5	15	0	1	0
22:40720963:C:T	rs139915	22	40720963	T	C	0.4146	6.12632e-06	0.020534	0.00454093	0.87011	22:40560229_GA_G	64	TNRC6B	0	UTR3	15.17	5	1	4	1	1	0
16:82641749:A:G	rs75073327	16	82641749	A	G	0.07694	6.16439e-06	0.037122	0.00821162	1	rs75073327	58	CDH13	18658	intergenic	1.758	6	5	15	1	0	0
16:31373682:A:AG	rs60020095	16	31373682	AG	A	0.3088	6.17746e-06	-0.0220046	0.00486803	0.983883	rs7203472	57	ITGAX	0	intronic	1.607	NA	4	15	1	1	0
4:176319556:A:T	rs35128403	4	176319556	T	A	0.04786	6.21498e-06	0.0482708	0.0106819	0.993385	4:176330911_CACA_C	21	RP11-287F9.2	0	ncRNA_intronic	2.611	7	9	15	0	1	0
3:184104050:A:G	rs62287513	3	184104050	A	G	0.3145	6.21914e-06	0.0217828	0.00482047	1	rs62287513	15	EIF2B5:CHRD	00:00:00	intronic	1.286	5	4	14	1	1	0
16:13061109:A:G	rs34879047	16	13061109	A	G	0.2338	6.22601e-06	0.0237217	0.00524982	0.938559	rs566468808	55	SHISA9	0	intronic	2.338	7	5	15	1	1	0
8:69536497:A:G	rs10111308	8	69536497	A	G	0.362	6.22702e-06	-0.0209958	0.0046466	0.852703	rs1434929	31	C8orf34	0	intronic	2.03	6	5	15	1	1	0
4:176333406:A:G	rs11133094	4	176333406	A	G	0.0502	6.25029e-06	-0.0475033	0.0105148	0.966971	4:176330911_CACA_C	21	RP11-287F9.2	9144	intergenic	2.381	2b	5	15	0	1	0
7:109159041:C:T	rs10808159	7	109159041	T	C	0.4502	6.2523e-06	-0.020171	0.0044649	0.995308	rs113680277	27	AC073071.1	2996	intergenic	2.923	7	9	15	0	1	0
16:23985759:A:G	rs75091385	16	23985759	G	A	0.07467	6.25749e-06	-0.0380069	0.00841327	1	rs75091385	56	PRKCB	0	intronic	4.279	4	4	15	1	1	0
7:109152836:C:T	rs11765653	7	109152836	C	T	0.4505	6.31001e-06	-0.0201615	0.00446472	0.994494	rs113680277	27	AC073071.1	9201	intergenic	4.935	6	14	15	0	1	0
10:106830328:C:T	rs72815697	10	106830328	T	C	0.03834	6.40295e-06	0.052827	0.0117065	0.864305	rs72815660	37	SORCS3	0	intronic	3.588	5	5	15	1	1	0
4:176320638:A:G	rs2877867	4	176320638	G	A	0.04964	6.40605e-06	-0.0474651	0.0105185	0.970031	4:176330911_CACA_C	21	RP11-287F9.2	0	ncRNA_intronic	4.143	6	9	15	0	1	0
9:111369098:C:T	rs12338957	9	111369098	C	T	0.3771	6.42362e-06	-0.0206409	0.00457473	1	rs12338957	33	RP11-220D10.1	20014	intergenic	4.749	5	5	15	0	0	0
13:83555807:C:T	rs75717927	13	83555807	T	C	0.009977	6.47978e-06	-0.101777	0.0225665	1	rs75717927	46	GYG1P2	157535	intergenic	0.403	6	7	15	0	0	0
1:56100997:A:G	rs17418048	1	56100997	A	G	0.1309	6.4859e-06	0.0299331	0.0066372	1	rs17418048	2	RP11-466L17.1	0	ncRNA_intronic	2.059	7	5	15	0	0	0
2:56039559:G:T	rs114475779	2	56039559	G	T	0.0125	6.53778e-06	-0.0888638	0.0197116	1	rs114475779	6	EFEMP1	53542	intergenic	3.109	6	5	15	1	1	0
2:98357163:C:T	rs4851462	2	98357163	C	T	0.3697	6.53793e-06	-0.0209305	0.00464276	1	rs4851462	8	ZAP70	837	downstream	0.591	4	4	15	1	1	0
16:13093774:G:T	rs35864100	16	13093774	T	G	0.2454	6.55315e-06	0.0233209	0.00517356	0.932178	rs566468808	55	SHISA9	0	intronic	2.987	3a	7	15	1	1	0
4:54294027:A:G	rs182889697	4	54294027	A	G	0.005066	6.59402e-06	-0.147399	0.0327088	1	rs182889697	16	FIP1L1	0	intronic	0.217	6	4	4	1	0	0
7:109142613:T:TG	rs200610246	7	109142613	T	TG	0.4474	6.71166e-06	0.0201655	0.00447859	0.984996	rs113680277	27	AC073071.1	19424	intergenic	0.292	NA	5	15	0	0	0
7:109135071:C:T	rs58585296	7	109135071	T	C	0.4476	6.75103e-06	0.0201323	0.00447247	0.98527	rs113680277	27	AC073071.1	26966	intergenic	0.016	6	9	15	0	0	0
11:65384944:C:G	rs117226025	11	65384944	G	C	0.00575	6.7747e-06	0.127561	0.0283428	1	rs117226025	38	PCNXL3	0	exonic	15.5	2b	1	6	1	1	0
4:176323828:A:C	rs7678596	4	176323828	A	C	0.04973	6.79516e-06	-0.0473217	0.0105159	0.969018	4:176330911_CACA_C	21	RP11-287F9.2	0	ncRNA_intronic	0.962	7	9	15	0	1	0
4:176337422:A:T	rs8180166	4	176337422	T	A	0.05017	6.85094e-06	-0.0473054	0.0105164	0.966941	4:176330911_CACA_C	21	RP11-287F9.2	13160	intergenic	2.952	7	5	15	0	1	0
1:156725001:A:G	rs9427242	1	156725001	A	G	0.3343	6.85315e-06	0.0212041	0.00471391	0.946839	rs3806415	5	HDGF:PRCC	00:00:00	intergenic	4.903	5	2	15	1	1	0
22:40704052:C:T	rs139911	22	40704052	T	C	0.4199	6.87417e-06	0.020323	0.00451869	0.887274	22:40560229_GA_G	64	TNRC6B	0	intronic	2.398	6	4	4	1	1	0
10:103213008:A:AT	rs201728166	10	103213008	AT	A	0.008966	6.89144e-06	0.100277	0.0222987	1	rs201728166	36	BTRC	0	intronic	3.122	NA	5	15	1	1	0
4:176343579:A:G	rs6553874	4	176343579	G	A	0.05013	7.0068e-06	-0.0471916	0.0105022	0.969075	4:176330911_CACA_C	21	RP11-287F9.2	19317	intergenic	0.601	4	5	15	0	1	0
4:176333010:G:GT	4:176333010_GT_G	4	176333010	G	GT	0.04341	7.02037e-06	-0.0499069	0.0111075	0.915234	4:176330911_CACA_C	21	RP11-287F9.2	8748	intergenic	0.019	NA	5	15	0	0	0
7:7785341:C:T	rs6976771	7	7785341	C	T	0.4462	7.02943e-06	0.0201054	0.00447503	1	rs6976771	26	RPA3-AS1	0	intergenic	4.275	7	5	15	1	1	0
11:129590919:G:T	rs7394896	11	129590919	T	G	0.4547	7.02959e-06	-0.0201736	0.00449022	1	rs7394896	43	RP11-507F16.1	67039	intergenic	0.006	7	5	15	1	1	0
14:62480423:C:T	rs75320921	14	62480423	T	C	0.06617	7.05732e-06	-0.0396683	0.00883097	0.828453	rs2610534	48	SYT16	0	intronic	2.188	7	5	15	1	0	0
16:13089854:G:T	rs66662761	16	13089854	G	T	0.24	7.06627e-06	0.023379	0.00520495	0.897256	rs566468808	55	SHISA9	0	intronic	4.927	5	5	15	1	1	0
16:13086810:C:T	rs11642141	16	13086810	T	C	0.2387	7.07864e-06	0.0234216	0.00521487	0.89951	rs566468808	55	SHISA9	0	intronic	3.294	7	5	15	1	1	0
4:176385733:A:G	rs113161727	4	176385733	A	G	0.03599	7.10837e-06	0.0535491	0.0119252	1	rs113161727	21	RP11-598D14.1	0	ncRNA_intronic	0.379	7	3	15	0	0	0
7:109137124:C:T	rs12672452	7	109137124	T	C	0.4476	7.11345e-06	0.020084	0.00447278	0.985476	rs113680277	27	AC073071.1	24913	intergenic	1.096	7	15	15	0	0	0
4:176354308:G:T	rs10009061	4	176354308	G	T	0.04951	7.22088e-06	-0.0471204	0.0105014	0.964404	4:176330911_CACA_C	21	RP11-598D14.1	25131	intergenic	2.586	7	5	15	0	1	0
7:3595329:A:G	rs118068739	7	3595329	G	A	0.03367	7.22188e-06	0.0552043	0.012303	0.909382	rs2705599	25	SDK1	0	intronic	1.52	5	5	15	1	0	0
3:167269061:A:C	rs7647820	3	167269061	C	A	0.483	7.25154e-06	-0.0200253	0.00446379	0.993425	rs4485715	14	WDR49	0	intronic	1.77	7	5	15	1	1	0
7:109150237:C:T	rs12113865	7	109150237	T	C	0.4504	7.28987e-06	-0.0200315	0.00446628	0.994691	rs113680277	27	AC073071.1	11800	intergenic	3.44	7	14	15	0	1	0
11:84319487:G:T	rs144928330	11	84319487	T	G	0.005754	7.29625e-06	0.133505	0.029768	0.991573	rs142761668	41	DLG2	0	intronic	20.2	5	7	15	1	0	0
7:109150497:C:T	rs12705606	7	109150497	T	C	0.4504	7.32538e-06	-0.0200265	0.00446621	0.994692	rs113680277	27	AC073071.1	11540	intergenic	0.894	6	14	15	0	1	0
16:13083055:G:T	rs17835762	16	13083055	G	T	0.2388	7.57461e-06	0.0233385	0.00521312	0.904637	rs566468808	55	SHISA9	0	intronic	7.401	6	5	15	1	1	0
11:118801961:A:AGGAGGATCACTTGACCCC	11:118801961_AGGAGGATCACTTGACCCC_A	11	118801961	A	AGGAGGATCACTTGACCCC	0.0644	7.69378e-06	0.0401015	0.00896417	1	11:118801961_AGGAGGATCACTTGACCCC_A	42	UPK2:RN7SL688P	00:00:00	ncRNA_exonic	2.695	NA	2	7	1	0	0
11:118802128:G:T	rs59069289	11	118802128	T	G	0.06487	7.70052e-06	0.0399588	0.00893263	1	11:118801961_AGGAGGATCACTTGACCCC_A	42	UPK2:RN7SL688P	00:00:00	ncRNA_exonic	0.584	7	5	5	1	1	0
2:174256621:C:T	rs12053001	2	174256621	C	T	0.1113	7.70761e-06	-0.0316663	0.00707919	0.902191	rs67304191	10	CDCA7	22895	intergenic	4.038	5	5	15	1	0	0
16:13089059:A:G	rs7184718	16	13089059	A	G	0.2386	7.72396e-06	0.0233206	0.00521399	0.897867	rs566468808	55	SHISA9	0	intronic	0.275	7	5	15	1	1	0
16:13096300:C:T	rs4781377	16	13096300	T	C	0.2452	7.77356e-06	0.023123	0.00517139	0.933463	rs566468808	55	SHISA9	0	intronic	0.266	5	5	15	1	1	0
16:13118299:A:T	rs2866126	16	13118299	A	T	0.291	7.84856e-06	0.0219686	0.00491547	1	rs2866126	55	SHISA9	0	intronic	12.68	5	7	15	1	1	0
15:33431944:A:G	rs4779608	15	33431944	A	G	0.4816	7.85977e-06	0.0198704	0.00444631	0.987317	rs35871826	53	FMN1	0	intronic	0.143	7	5	15	1	1	0
8:27749344:G:T	rs2726959	8	27749344	G	T	0.1636	7.8946e-06	-0.026535	0.00593887	1	rs2726959	29	SCARA5	0	intronic	5.75	4	2	14	1	1	0
1:103341016:A:T	rs4907985	1	103341016	A	T	0.4878	7.89914e-06	0.0199566	0.00446667	0.981579	rs746684973	3	COL11A1	1006	intergenic	4.159	6	4	15	1	0	0
7:109147929:C:T	rs12705605	7	109147929	T	C	0.4476	7.96838e-06	-0.0199618	0.00446969	0.986741	rs113680277	27	AC073071.1	14108	intergenic	0.332	7	8	15	0	0	0
16:13092100:A:G	rs4781374	16	13092100	G	A	0.2467	7.96893e-06	0.0230379	0.00515848	0.936577	rs566468808	55	SHISA9	0	intronic	4.241	6	7	15	1	1	0
14:93499240:C:T	rs138766444	14	93499240	T	C	0.007626	8.00461e-06	0.113035	0.0253155	1	rs138766444	50	ITPK1	0	intronic	6.095	4	2	7	1	0	0
16:7659905:C:T	rs12930685	16	7659905	C	T	0.03243	8.06455e-06	-0.0559928	0.0125447	0.995155	rs1395577	54	RBFOX1	0	intronic	2.675	6	5	15	1	0	0
16:13082445:A:G	rs11645005	16	13082445	A	G	0.2385	8.16206e-06	0.0232593	0.00521404	0.903988	rs566468808	55	SHISA9	0	intronic	2.422	6	5	15	1	1	0
7:109214465:A:G	rs17463939	7	109214465	G	A	0.47	8.20465e-06	0.0198422	0.00444914	0.907274	rs10225195	27	AC073071.1	0	ncRNA_intronic	13.12	5	5	15	0	0	0
8:69534542:A:G	rs4313142	8	69534542	G	A	0.3623	8.22186e-06	-0.0206549	0.00463184	0.855039	rs1434929	31	C8orf34	0	intronic	6.866	5	5	15	1	1	0
16:31370090:G:T	rs11150616	16	31370090	G	T	0.3153	8.27294e-06	-0.0214858	0.00481961	0.994099	rs7203472	57	ITGAX	0	intronic	3.165	1f	5	15	1	1	0
6:51495626:C:T	rs12207540	6	51495626	T	C	0.2321	8.28858e-06	0.0234914	0.00526999	1	rs12207540	24	PKHD1	0	intronic	3.023	6	7	15	1	0	0
10:30775725:A:G	rs117393439	10	30775725	G	A	0.0252	8.3163e-06	0.0615932	0.0138198	1	rs117393439	34	MAP3K8	24962	intergenic	0.284	6	5	15	1	0	0
16:13092663:C:T	rs8048446	16	13092663	C	T	0.2468	8.34065e-06	0.0229877	0.00515853	0.936577	rs566468808	55	SHISA9	0	intronic	4.331	5	7	15	1	1	0
11:118803160:A:G	rs73575440	11	118803160	A	G	0.0649	8.41105e-06	0.0398202	0.00893942	1	11:118801961_AGGAGGATCACTTGACCCC_A	42	UPK2	0	downstream	0.105	6	5	5	1	1	0
16:13093858:C:T	rs35851180	16	13093858	T	C	0.246	8.41725e-06	0.0230212	0.00516832	0.933972	rs566468808	55	SHISA9	0	intronic	5.85	5	7	15	1	1	0
6:51503114:C:T	rs10807429	6	51503114	T	C	0.233	8.42015e-06	0.0234496	0.0052646	0.992163	rs12207540	24	PKHD1	0	intronic	0.772	7	5	15	1	0	0
7:109200331:C:T	rs1357685	7	109200331	T	C	0.4706	8.43238e-06	0.0198385	0.00445419	0.935027	rs10225195	27	AC073071.1	0	ncRNA_intronic	0.511	NA	5	15	0	0	0
16:13093778:C:T	rs34131567	16	13093778	T	C	0.246	8.47618e-06	0.0230133	0.00516829	0.933977	rs566468808	55	SHISA9	0	intronic	2.641	3a	7	15	1	1	0
16:13088905:C:T	rs11646847	16	13088905	C	T	0.2634	8.48223e-06	0.0225318	0.00506032	0.851779	rs566468808	55	SHISA9	0	intronic	3.136	6	5	15	1	0	0
17:33760266:A:T	rs144909287	17	33760266	A	T	0.004262	8.50394e-06	0.142483	0.0320035	1	rs144909287	59	SLFN12	0	UTR5	8.515	4	1	2	1	1	0
8:9722954:C:T	rs12680442	8	9722954	T	C	0.1207	8.63396e-06	-0.0305475	0.0068664	1	rs12680442	28	snoU13	1462	intergenic	0.95	5	2	15	1	1	0
2:104638178:C:CA	rs773761260	2	104638178	CA	C	0.007709	8.73474e-06	0.116643	0.0262336	1	rs773761260	9	RP11-76I14.1	0	ncRNA_intronic	0.643	NA	5	15	0	0	0
1:156727253:A:G	rs12039810	1	156727253	A	G	0.3359	8.75568e-06	0.0209226	0.00470613	0.950317	rs3806415	5	HDGF:PRCC	00:00:00	intergenic	0.776	5	5	15	1	1	0
1:156713558:A:G	rs4399146	1	156713558	A	G	0.3356	8.76779e-06	0.0209214	0.00470617	0.94794	rs3806415	5	HDGF	0	exonic	20.1	5	3	4	1	1	0
16:13081923:C:G	rs11645093	16	13081923	G	C	0.2393	8.97408e-06	0.0231252	0.00520777	0.90689	rs566468808	55	SHISA9	0	intronic	2.457	7	5	15	1	1	0
3:117555610:C:T	rs79876900	3	117555610	T	C	0.008719	8.99725e-06	0.107333	0.0241743	1	rs79876900	13	LSAMP:RP11-384F7.2	00:00:00	ncRNA_intronic	1.615	7	5	15	1	0	0
6:51494890:G:T	rs10948638	6	51494890	G	T	0.2323	9.0207e-06	0.0233942	0.00526968	0.999438	rs12207540	24	PKHD1	0	intronic	0.216	5	7	15	1	0	0
8:53767932:C:T	rs55777656	8	53767932	T	C	0.04461	9.02236e-06	-0.0482331	0.0108648	1	rs55777656	30	NPBWR1	83058	intergenic	9.448	6	7	15	1	0	0
16:13094769:G:T	rs35314171	16	13094769	G	T	0.2459	9.02506e-06	0.0229518	0.00517014	0.93416	rs566468808	55	SHISA9	0	intronic	7.55	5	7	15	1	1	0
16:31366016:A:G	rs11150614	16	31366016	G	A	0.3142	9.122e-06	-0.0213743	0.00481728	0.956104	rs7203472	57	ITGAX	438	upstream	2.062	4	1	15	1	1	0
15:33412471:A:C	rs2444956	15	33412471	C	A	0.3233	9.15693e-06	-0.021227	0.00478497	1	rs2444956	53	FMN1	0	intronic	2.832	1d	2	15	1	1	0
7:109213910:G:T	rs1721448	7	109213910	G	T	0.4709	9.17889e-06	0.0197207	0.00444593	0.906574	rs10225195	27	AC073071.1	0	ncRNA_intronic	6.125	NA	5	15	0	0	0
6:43262303:C:T	rs62646255	6	43262303	C	T	0.3911	9.23996e-06	-0.0201865	0.00455242	0.962969	rs35121648	23	SLC22A7	1128	intergenic	1.56	5	5	14	1	1	0
16:13095739:A:C	rs35029919	16	13095739	C	A	0.2465	9.30743e-06	0.0228934	0.0051647	0.936919	rs566468808	55	SHISA9	0	intronic	9.648	6	5	15	1	1	0
11:118803596:A:G	rs111313044	11	118803596	A	G	0.0649	9.36677e-06	0.0396226	0.00894154	1	11:118801961_AGGAGGATCACTTGACCCC_A	42	UPK2	0	intergenic	2.932	5	5	5	1	1	0
4:176351876:G:T	rs6820821	4	176351876	T	G	0.04991	9.37713e-06	-0.0465755	0.0105112	0.965824	4:176330911_CACA_C	21	RP11-598D14.1	27563	intergenic	0.603	7	5	15	0	1	0
8:53770058:C:T	rs72637483	8	53770058	C	T	0.04466	9.44083e-06	-0.0480417	0.0108456	0.998809	rs55777656	30	NPBWR1	80932	intergenic	4.843	7	14	15	1	0	0
4:152730543:C:T	rs6816292	4	152730543	T	C	0.4276	9.46237e-06	-0.0199365	0.00450123	1	rs6816292	20	RP11-424M21.1	8042	intergenic	3.353	5	5	15	1	1	0
1:56090514:A:G	rs769970	1	56090514	A	G	0.1195	9.48069e-06	-0.0305006	0.00688705	0.886955	rs17418048	2	RP11-466L17.1	0	ncRNA_intronic	1.892	NA	5	15	0	0	0
19:10728847:A:ATTT	19:10728847_ATTT_A	19	10728847	A	ATTT	0.2253	9.56952e-06	-0.0237556	0.00536646	1	19:10728847_ATTT_A	62	SLC44A2	0	intronic	2.952	NA	4	5	1	1	0
8:53771701:C:T	rs7000210	8	53771701	T	C	0.04466	9.5918e-06	-0.0479676	0.0108373	0.998809	rs55777656	30	NPBWR1	79289	intergenic	1.921	7	14	15	1	0	0
4:176343980:A:G	rs71613748	4	176343980	A	G	0.04971	9.60683e-06	0.0466235	0.0105344	0.967806	4:176330911_CACA_C	21	RP11-287F9.2	19718	intergenic	0.857	6	5	15	0	1	0
16:13099953:G:T	rs12918632	16	13099953	G	T	0.2371	9.61391e-06	0.0231224	0.00522461	0.894388	rs566468808	55	SHISA9	0	intronic	4.047	5	5	15	1	1	0
11:118804643:A:G	rs56933877	11	118804643	A	G	0.0644	9.62787e-06	0.0396066	0.0089499	1	11:118801961_AGGAGGATCACTTGACCCC_A	42	UPK2	0	intergenic	0.709	4	1	15	1	1	0
1:103340623:C:T	rs1318756	1	103340623	C	T	0.4875	9.66518e-06	0.0197944	0.00447379	0.976026	rs746684973	3	COL11A1	1399	intergenic	1.934	6	4	15	1	0	0
15:33409321:A:G	rs2444953	15	33409321	A	G	0.3207	9.6703e-06	-0.021228	0.00479793	0.996095	rs2444956	53	FMN1	0	intronic	2.102	6	5	15	1	1	0
14:99703968:C:T	rs10129264	14	99703968	T	C	0.4326	9.68389e-06	0.0199653	0.00451283	1	rs10129264	51	BCL11B	0	intronic	1.145	2b	2	14	1	0	0
8:53767316:C:T	rs72637478	8	53767316	T	C	0.04451	9.68501e-06	-0.0481135	0.0108753	1	rs55777656	30	NPBWR1	83674	intergenic	1.073	6	7	15	1	0	0
14:62492598:T:TA	14:62492598_TA_T	14	62492598	T	TA	0.02506	9.69103e-06	-0.0627128	0.0141757	1	rs557463958	48	SYT16	0	intronic	1.068	NA	5	15	1	0	0
14:62492600:A:T	rs557463958	14	62492600	T	A	0.02506	9.69103e-06	-0.0627128	0.0141757	1	rs557463958	48	SYT16	0	intronic	1.256	NA	5	15	1	0	0
7:109214139:G:T	rs1721447	7	109214139	G	T	0.4708	9.69438e-06	0.0196744	0.00444733	0.904645	rs10225195	27	AC073071.1	0	ncRNA_intronic	1.642	NA	5	15	0	0	0
7:109133497:G:T	rs55748365	7	109133497	T	G	0.4606	9.70331e-06	0.0197423	0.00446287	0.935089	rs113680277	27	AC073071.1	28540	intergenic	0.067	7	9	15	0	0	0
8:53765271:A:C	rs56199024	8	53765271	C	A	0.04436	9.70465e-06	-0.0481595	0.0108868	1	rs55777656	30	NPBWR1	85719	intergenic	2.64	6	5	15	1	0	0
8:53764794:C:G	rs147136969	8	53764794	G	C	0.04436	9.71114e-06	-0.0481695	0.0108894	1	rs55777656	30	NPBWR1	86196	intergenic	3.651	7	7	15	1	0	0
6:51450023:A:AGTTAT	rs773795527	6	51450023	A	AGTTAT	0.2168	9.78476e-06	0.0239477	0.00541573	0.818916	rs12207540	24	RP3-335N17.2	14497	intergenic	2.703	NA	9	15	1	0	0
8:53763022:A:G	rs115348529	8	53763022	G	A	0.04436	9.84555e-06	-0.0481783	0.0108987	1	rs55777656	30	NPBWR1	87968	intergenic	6.395	7	5	15	1	0	0
11:118804919:C:T	rs73575441	11	118804919	C	T	0.06428	9.84623e-06	0.0395726	0.00895201	1	11:118801961_AGGAGGATCACTTGACCCC_A	42	UPK2	0	intergenic	3.668	7	5	15	1	1	0
1:56104450:A:T	rs12058063	1	56104450	A	T	0.1298	9.87325e-06	0.0294742	0.00666848	0.993391	rs17418048	2	RP11-466L17.1	0	ncRNA_intronic	2.346	6	5	15	0	0	0
13:83315140:A:T	rs9318904	13	83315140	T	A	0.3127	9.88485e-06	0.0212497	0.00480797	1	rs9318904	46	GYG1P2	82125	intergenic	3.939	7	9	15	0	0	0
4:176346200:C:T	rs10031097	4	176346200	T	C	0.04971	9.91562e-06	0.046556	0.0105354	0.967806	4:176330911_CACA_C	21	RP11-287F9.2	21938	intergenic	0.028	7	9	15	0	1	0
4:176344294:C:T	rs9994051	4	176344294	C	T	0.04971	9.91745e-06	0.0465524	0.0105347	0.967806	4:176330911_CACA_C	21	RP11-287F9.2	20032	intergenic	0.551	6	5	15	0	1	0
11:118804989:A:G	rs112045567	11	118804989	G	A	0.06423	9.93276e-06	0.0395598	0.00895295	1	11:118801961_AGGAGGATCACTTGACCCC_A	42	UPK2	0	intergenic	8.41	7	5	15	1	1	0
8:53767839:A:G	rs56132462	8	53767839	G	A	0.04461	9.97677e-06	-0.048006	0.0108668	1	rs55777656	30	NPBWR1	83151	intergenic	5.179	7	7	15	1	0	0
8:53762003:G:T	rs9693566	8	53762003	T	G	0.04436	9.99194e-06	-0.0481666	0.010904	1	rs55777656	30	NPBWR1	88987	intergenic	3.984	7	5	15	1	0	0
1:156720550:A:G	rs11264534	1	156720550	A	G	0.3327	1.00129e-05	0.0208531	0.00472122	0.943542	rs3806415	5	HDGF:PRCC	00:00:00	intronic	8.617	2b	1	1	1	1	0
8:53765665:A:G	rs72637472	8	53765665	G	A	0.04436	1.00205e-05	-0.0480847	0.0108869	1	rs55777656	30	NPBWR1	85325	intergenic	1.179	6	5	15	1	0	0
8:53761969:G:T	rs9693564	8	53761969	T	G	0.04436	1.00568e-05	-0.0481534	0.0109044	1	rs55777656	30	NPBWR1	89021	intergenic	0.794	6	14	15	1	0	0
4:176349829:A:G	rs9684098	4	176349829	A	G	0.05022	1.00633e-05	-0.0463686	0.0105006	0.967098	4:176330911_CACA_C	21	RP11-287F9.2	25567	intergenic	0.024	5	9	15	0	1	0
1:156721032:A:T	rs12030654	1	156721032	A	T	0.3326	1.00863e-05	0.0208452	0.0047211	0.943519	rs3806415	5	HDGF:PRCC	00:00:00	intronic	15.19	2b	1	1	1	1	0
6:51438827:T:TA	rs80020101	6	51438827	TA	T	0.2288	1.01118e-05	0.0233908	0.00529832	0.808174	rs12207540	24	RP3-335N17.2	25693	intergenic	4.796	NA	9	15	1	0	0
4:176346365:C:T	rs10031289	4	176346365	T	C	0.04971	1.01125e-05	0.0465111	0.0105354	0.967806	4:176330911_CACA_C	21	RP11-287F9.2	22103	intergenic	3.383	7	9	15	0	1	0
16:13097084:G:T	rs11641597	16	13097084	T	G	0.2379	1.01564e-05	0.0230441	0.0052209	0.894196	rs566468808	55	SHISA9	0	intronic	2.854	7	5	15	1	1	0
8:53767205:A:C	rs55989982	8	53767205	A	C	0.04442	1.01861e-05	-0.0479959	0.0108756	1	rs55777656	30	NPBWR1	83785	intergenic	3.178	7	7	15	1	0	0
8:53769023:C:G	rs72637481	8	53769023	G	C	0.04461	1.0223e-05	-0.0478995	0.0108557	1	rs55777656	30	NPBWR1	81967	intergenic	1.741	7	9	15	1	0	0
14:99704452:A:G	rs10129812	14	99704452	A	G	0.4324	1.0223e-05	0.019913	0.00451296	0.999793	rs10129264	51	BCL11B	0	intronic	0.158	4	2	14	1	0	0
8:27749571:C:T	rs1879676	8	27749571	C	T	0.1635	1.02346e-05	-0.0262226	0.00594325	0.999248	rs2726959	29	SCARA5	0	intronic	5.168	NA	2	14	1	1	0
13:83532069:C:T	rs187623110	13	83532069	C	T	0.01037	1.02511e-05	-0.0975555	0.0221124	0.974345	rs75717927	46	GYG1P2	133797	intergenic	2.282	7	9	15	0	0	0
1:156718448:C:G	rs11264533	1	156718448	C	G	0.3362	1.02726e-05	0.0207568	0.00470532	0.951984	rs3806415	5	HDGF	0	intronic	8.226	3a	1	2	1	1	0
13:83317829:A:G	rs7332915	13	83317829	A	G	0.313	1.02804e-05	0.0212054	0.00480718	1	rs9318904	46	GYG1P2	79436	intergenic	1.667	6	9	15	0	0	0
4:176348180:C:T	rs6848773	4	176348180	T	C	0.04971	1.02882e-05	0.0464731	0.0105357	0.967806	4:176330911_CACA_C	21	RP11-287F9.2	23918	intergenic	1.195	5	9	15	0	1	0
15:33407543:A:G	rs345759	15	33407543	A	G	0.3206	1.03013e-05	-0.0211649	0.00479847	0.995845	rs2444956	53	FMN1	0	intronic	7.995	NA	5	15	1	1	0
7:109163806:G:T	rs10464507	7	109163806	G	T	0.4903	1.03136e-05	0.0196557	0.00445659	0.850808	rs4570089	27	AC073071.1	0	ncRNA_intronic	6.787	6	14	15	0	0	0
8:53758932:C:G	rs56108864	8	53758932	G	C	0.04384	1.03374e-05	-0.0481618	0.010921	1	rs55777656	30	NPBWR1	92058	intergenic	4.162	6	5	15	1	0	0
16:13092220:C:T	rs4781375	16	13092220	T	C	0.2639	1.03376e-05	0.022296	0.0050558	0.852143	rs566468808	55	SHISA9	0	intronic	1.601	5	7	15	1	1	0
16:13080515:C:T	rs11642538	16	13080515	T	C	0.2386	1.04186e-05	0.0229976	0.00521688	0.903544	rs566468808	55	SHISA9	0	intronic	3.566	7	5	15	1	1	0
1:113011245:A:G	rs2798243	1	113011245	G	A	0.1384	1.05701e-05	0.0281127	0.00638176	0.971914	1:113020096_TA_T	4	WNT2B	0	intronic	0.07	NA	5	15	1	1	0
1:156711623:A:C	rs3806417	1	156711623	A	C	0.336	1.05747e-05	0.0207303	0.00470602	0.951927	rs3806415	5	MRPL24	240	upstream:downstream	5.262	4	1	6	1	1	0
10:73555259:A:G	rs12762203	10	73555259	A	G	0.2927	1.06289e-05	0.0215407	0.0048912	0.955767	rs727415	35	CDH23	0	intronic	8.781	2b	5	15	1	1	0
8:53776019:C:G	rs114006561	8	53776019	G	C	0.04461	1.06625e-05	-0.0477081	0.0108347	1	rs55777656	30	NPBWR1	74971	intergenic	0.527	7	9	15	1	0	0
15:33406381:C:T	rs345762	15	33406381	C	T	0.3208	1.07515e-05	-0.0211194	0.00479825	0.995358	rs2444956	53	FMN1	0	intronic	5.697	NA	2	15	1	1	0
3:117556238:A:G	rs182098108	3	117556238	A	G	0.009064	1.07585e-05	0.105897	0.0240601	1	rs79876900	13	LSAMP:RP11-384F7.2	00:00:00	ncRNA_intronic	2.143	5	5	15	1	0	0
13:83322530:C:T	rs1324925	13	83322530	C	T	0.313	1.08728e-05	0.021144	0.00480649	1	rs9318904	46	GYG1P2	74735	intergenic	1.149	5	5	15	0	0	0
16:13095296:A:T	rs12935031	16	13095296	T	A	0.2458	1.09277e-05	0.0227421	0.00517108	0.934154	rs566468808	55	SHISA9	0	intronic	4.542	5	5	15	1	1	0
1:156704613:A:G	rs61813557	1	156704613	A	G	0.3361	1.0937e-05	0.0206942	0.00470561	0.952611	rs3806415	5	RRNAD1	0	intronic	0.232	7	4	5	1	1	0
16:13100021:C:T	rs34718550	16	13100021	C	T	0.237	1.09721e-05	0.0229741	0.00522487	0.894113	rs566468808	55	SHISA9	0	intronic	9.243	5	5	15	1	1	0
4:176354319:C:T	rs9995078	4	176354319	T	C	0.04927	1.09736e-05	0.0463555	0.0105424	0.961031	4:176330911_CACA_C	21	RP11-598D14.1	25120	intergenic	0.017	7	5	15	0	1	0
16:13094897:C:G	rs34367582	16	13094897	C	G	0.2459	1.09736e-05	0.0227356	0.00517067	0.93416	rs566468808	55	SHISA9	0	intronic	3.361	6	7	15	1	1	0
16:13099919:A:G	rs12931202	16	13099919	A	G	0.237	1.09994e-05	0.0229707	0.00522473	0.894113	rs566468808	55	SHISA9	0	intronic	1.291	3a	5	15	1	1	0
1:156709602:G:T	rs12125515	1	156709602	G	T	0.336	1.10126e-05	0.0206886	0.00470594	0.952382	rs3806415	5	MRPL24	0	intronic	1.801	6	1	5	1	1	0
14:99704427:A:G	rs10129582	14	99704427	G	A	0.4325	1.10174e-05	0.0198403	0.00451308	0.999793	rs10129264	51	BCL11B	0	intronic	4.494	4	2	14	1	0	0
16:13115755:A:G	rs4781384	16	13115755	G	A	0.2923	1.1078e-05	0.0215028	0.00489257	0.997369	rs2866126	55	SHISA9	0	intronic	3.883	7	2	15	1	1	0
16:13083068:G:GT	rs71147777	16	13083068	GT	G	0.2366	1.11145e-05	0.0230246	0.00523968	0.904339	rs566468808	55	SHISA9	0	intronic	0.631	NA	5	15	1	1	0
11:118807639:A:G	rs73575454	11	118807639	A	G	0.06366	1.11268e-05	0.0394247	0.00897233	0.999168	11:118801961_AGGAGGATCACTTGACCCC_A	42	UPK2	0	intergenic	0.041	7	5	15	1	1	0
1:156705822:C:T	rs12161427	1	156705822	T	C	0.3361	1.11353e-05	0.0206759	0.00470562	0.952384	rs3806415	5	RRNAD1	0	intronic	0.69	2b	4	4	1	1	0
16:13099114:C:G	rs4781378	16	13099114	C	G	0.2371	1.12124e-05	0.0229439	0.00522357	0.893887	rs566468808	55	SHISA9	0	intronic	7.072	7	5	15	1	1	0
14:62480154:A:G	rs17099379	14	62480154	G	A	0.06626	1.12181e-05	-0.0387438	0.00882094	0.829166	rs2610534	48	SYT16	0	intronic	3.74	5	5	15	1	0	0
14:99706474:A:G	rs10136429	14	99706474	A	G	0.4315	1.12341e-05	0.0198263	0.00451424	0.997313	rs10129264	51	BCL11B	0	intronic	4.906	5	1	14	1	0	0
6:51349625:A:T	rs9370029	6	51349625	A	T	0.1764	1.13923e-05	0.0255495	0.00582138	0.902964	6:51370132_AT_A	24	SNORD66	20061	intergenic	2.723	6	9	15	0	0	0
7:3595118:C:G	rs2614948	7	3595118	C	G	0.0333	1.14101e-05	0.0541632	0.0123419	0.895534	rs2705599	25	SDK1	0	intronic	1.893	5	5	15	1	0	0
16:31362590:T:TAAATA	rs10665069	16	31362590	TAAATA	T	0.3116	1.14206e-05	-0.0211715	0.00482446	0.949559	rs7203472	57	ITGAX	3864	intergenic	0.722	NA	2	15	1	1	0
16:13070671:C:T	rs34026672	16	13070671	T	C	0.2388	1.1429e-05	0.0228818	0.00521438	0.904956	rs566468808	55	SHISA9	0	intronic	5.193	5	5	15	1	1	0
16:13070809:C:G	rs34460306	16	13070809	G	C	0.2388	1.14499e-05	0.0228797	0.00521438	0.904956	rs566468808	55	SHISA9	0	intronic	0.578	5	5	15	1	1	0
10:73558852:A:G	rs4747193	10	73558852	G	A	0.2932	1.14517e-05	0.0214458	0.00488762	0.956978	rs727415	35	CDH23	0	intronic	0.322	7	5	15	1	1	0
4:176350260:C:T	rs6814305	4	176350260	T	C	0.04978	1.14586e-05	0.0462152	0.010533	0.964722	4:176330911_CACA_C	21	RP11-287F9.2	25998	intergenic	1.455	5	9	15	0	1	0
1:56102010:C:G	rs17418151	1	56102010	G	C	0.1299	1.14792e-05	0.0292057	0.00665695	0.991633	rs17418048	2	RP11-466L17.1	0	ncRNA_intronic	1.458	7	5	15	0	0	0
16:13070238:A:G	rs4527008	16	13070238	G	A	0.2386	1.15083e-05	0.0228782	0.00521536	0.905199	rs566468808	55	SHISA9	0	intronic	0.72	7	5	15	1	1	0
10:73563735:C:T	rs10823850	10	73563735	C	T	0.2931	1.15154e-05	0.0214619	0.00489264	0.961479	rs727415	35	CDH23	0	intronic	1.664	7	5	14	1	1	0
16:31363977:C:T	rs11574631	16	31363977	T	C	0.3148	1.15579e-05	-0.0211134	0.00481408	0.949795	rs7203472	57	ITGAX	2477	intergenic	6.282	4	2	15	1	1	0
10:73561576:C:T	rs6480558	10	73561576	T	C	0.2934	1.16033e-05	0.0214349	0.00488834	0.958147	rs727415	35	CDH23	0	intronic	0.105	5	2	15	1	1	0
2:56036619:A:C	rs114116830	2	56036619	C	A	0.01265	1.17201e-05	-0.0853484	0.0194738	0.987857	rs114475779	6	EFEMP1	56482	intergenic	4.432	7	5	15	1	1	0
16:13091332:C:T	rs56261252	16	13091332	T	C	0.2355	1.18046e-05	0.0229986	0.00524943	0.893342	rs566468808	55	SHISA9	0	intronic	0.023	6	5	15	1	1	0
8:27750212:A:G	rs2685378	8	27750212	A	G	0.1643	1.18419e-05	-0.0259832	0.00593158	0.995503	rs2726959	29	SCARA5	0	intronic	0.296	NA	2	14	1	1	0
10:73562148:C:T	rs10823848	10	73562148	C	T	0.2931	1.1852e-05	0.0214213	0.00489038	0.959587	rs727415	35	CDH23	0	intronic	6.229	5	5	15	1	1	0
11:82539413:G:GTC	rs758196214	11	82539413	G	GTC	0.2263	1.1853e-05	0.0233775	0.00533699	0.993997	rs7107322	40	PRCP	0	intronic	3.23	NA	4	5	1	1	0
1:103445223:A:G	rs2622846	1	103445223	A	G	0.2671	1.1911e-05	-0.0219407	0.00501019	0.898602	rs11164650	3	COL11A1	0	intronic	6.037	6	4	15	1	0	0
16:13079082:A:C	rs1317727	16	13079082	C	A	0.2391	1.19135e-05	0.0228182	0.00521064	0.906339	rs566468808	55	SHISA9	0	intronic	3.279	NA	5	15	1	1	0
1:56107974:C:T	rs7519540	1	56107974	C	T	0.1298	1.19336e-05	0.0291681	0.0066612	0.991191	rs17418048	2	RP11-466L17.1	0	ncRNA_intronic	10.16	6	5	15	0	0	0
1:56108012:C:T	rs7550575	1	56108012	T	C	0.1298	1.19349e-05	0.029168	0.00666124	0.991191	rs17418048	2	RP11-466L17.1	0	ncRNA_intronic	0.999	7	5	15	0	0	0
7:109150386:T:TAA	7:109150386_TAA_T	7	109150386	T	TAA	0.4351	1.19638e-05	-0.0198132	0.00452538	0.984235	rs113680277	27	AC073071.1	11651	intergenic	1.033	NA	14	15	0	0	0
16:13115702:C:G	rs4780488	16	13115702	C	G	0.2923	1.20033e-05	0.0214194	0.00489304	0.997369	rs2866126	55	SHISA9	0	intronic	1.687	7	2	15	1	1	0
16:13112335:C:T	rs4781383	16	13112335	T	C	0.2909	1.20094e-05	0.0214612	0.00490271	0.994734	rs2866126	55	SHISA9	0	intronic	1.172	5	5	15	1	1	0
1:56107056:C:T	rs17452287	1	56107056	T	C	0.1298	1.20431e-05	0.0291515	0.00666045	0.991194	rs17418048	2	RP11-466L17.1	0	ncRNA_intronic	0.876	4	1	15	0	0	0
16:13077351:C:T	rs4781372	16	13077351	C	T	0.2391	1.21043e-05	0.0228001	0.00521062	0.906339	rs566468808	55	SHISA9	0	intronic	6.158	7	5	15	1	1	0
4:176349560:C:T	rs9685446	4	176349560	T	C	0.05027	1.21074e-05	-0.0459662	0.010505	0.967097	4:176330911_CACA_C	21	RP11-287F9.2	25298	intergenic	0.061	5	9	15	0	1	0
3:117593028:G:T	rs143392893	3	117593028	G	T	0.009014	1.2177e-05	0.104705	0.0239359	0.994151	rs79876900	13	LSAMP:RP11-384F7.2	00:00:00	ncRNA_intronic	5.003	3a	5	15	1	0	0
4:176349188:C:T	rs13107335	4	176349188	C	T	0.04976	1.21907e-05	0.046058	0.0105296	0.966825	4:176330911_CACA_C	21	RP11-287F9.2	24926	intergenic	1.494	5	1	15	0	1	0
19:10727436:A:G	rs8107248	19	10727436	G	A	0.2242	1.22993e-05	-0.0234864	0.00537174	0.995341	19:10728847_ATTT_A	62	SLC44A2	0	intronic	3.661	3a	2	5	1	1	0
1:56097255:C:T	rs1039294	1	56097255	C	T	0.1299	1.23399e-05	0.0290942	0.00665544	0.991632	rs17418048	2	RP11-466L17.1	0	ncRNA_intronic	1.603	4	5	15	0	0	0
16:13095171:C:T	rs12934161	16	13095171	T	C	0.2454	1.24348e-05	0.0226178	0.00517591	0.934037	rs566468808	55	SHISA9	0	intronic	7.956	7	7	15	1	1	0
4:176350832:A:G	rs6840207	4	176350832	G	A	0.04983	1.24575e-05	0.046026	0.0105336	0.963687	4:176330911_CACA_C	21	RP11-287F9.2	26570	intergenic	1.285	6	9	15	0	1	0
16:13066833:C:T	rs7200826	16	13066833	T	C	0.2554	1.24646e-05	0.0223028	0.00510444	0.830857	rs566468808	55	SHISA9	0	intronic	0.149	7	5	15	1	1	0
16:13095142:C:G	rs72782693	16	13095142	G	C	0.2454	1.25141e-05	0.0226101	0.0051758	0.934037	rs566468808	55	SHISA9	0	intronic	9.344	7	7	15	1	1	0
16:13109594:G:T	rs72782702	16	13109594	T	G	0.2903	1.26456e-05	0.0214149	0.00490477	0.994699	rs2866126	55	SHISA9	0	intronic	9.678	5	5	15	1	1	0
1:113007539:C:T	rs2798245	1	113007539	C	T	0.1384	1.26611e-05	0.0278445	0.00637776	0.952427	1:113020096_TA_T	4	CTTNBP2NL	1460	intergenic	4.111	NA	5	5	1	1	0
10:73556692:A:C	rs1006307	10	73556692	C	A	0.2933	1.2735e-05	0.0213319	0.00488747	0.95792	rs727415	35	CDH23	0	intronic	2.464	NA	5	15	1	1	0
8:53775691:T:TG	rs76507899	8	53775691	TG	T	0.04447	1.28047e-05	-0.0473426	0.0108499	1	rs55777656	30	NPBWR1	75299	intergenic	0.573	NA	9	15	1	0	0
19:10727845:C:CT	rs765485178	19	10727845	C	CT	0.2239	1.28286e-05	-0.0234379	0.00537195	0.994757	19:10728847_ATTT_A	62	SLC44A2	0	intronic	1.775	NA	2	5	1	1	0
13:83654423:A:G	rs79303791	13	83654423	G	A	0.01043	1.28363e-05	-0.0970284	0.0222396	0.989696	rs75717927	46	RP11-464I4.1	65251	intergenic	1.602	7	9	15	0	0	0
13:83315830:A:G	rs7319333	13	83315830	G	A	0.3117	1.28434e-05	0.0210074	0.00481517	0.999296	rs9318904	46	GYG1P2	81435	intergenic	3.318	7	9	15	0	0	0
16:13097125:A:G	rs11647144	16	13097125	G	A	0.2627	1.29596e-05	0.0221003	0.00506795	0.847913	rs566468808	55	SHISA9	0	intronic	4.784	7	5	15	1	1	0
1:156716598:A:G	rs4501833	1	156716598	A	G	0.3362	1.30143e-05	0.0205183	0.00470617	0.951758	rs3806415	5	HDGF	0	intronic	21.9	2b	1	1	1	1	0
4:176349582:C:G	rs6856483	4	176349582	G	C	0.04992	1.31009e-05	0.0458604	0.0105223	0.963719	4:176330911_CACA_C	21	RP11-287F9.2	25320	intergenic	0.726	5	9	15	0	1	0
19:10727429:A:T	rs8107247	19	10727429	T	A	0.2242	1.31196e-05	-0.0234097	0.00537153	0.995634	19:10728847_ATTT_A	62	SLC44A2	0	intronic	2.658	3a	2	5	1	1	0
11:118809767:A:G	rs75460330	11	118809767	A	G	0.06371	1.32251e-05	0.0391277	0.00898177	0.998338	11:118801961_AGGAGGATCACTTGACCCC_A	42	UPK2	0	intergenic	2.479	5	5	15	1	1	0
4:152731109:C:T	rs11944921	4	152731109	C	T	0.4369	1.32779e-05	-0.0195794	0.00449535	0.880562	rs6816292	20	RP11-424M21.1	8608	intergenic	7.882	5	5	15	1	1	0
16:13116871:T:TTTTA	16:13116871_TTTTA_T	16	13116871	T	TTTTA	0.2919	1.3281e-05	0.0214048	0.00491452	0.993253	rs2866126	55	SHISA9	0	intronic	0.442	NA	5	15	1	1	0
4:176353118:C:T	rs10005679	4	176353118	C	T	0.04984	1.33786e-05	0.0458668	0.0105348	0.961556	4:176330911_CACA_C	21	RP11-598D14.1	26321	intergenic	1.015	6	5	15	0	1	0
14:99705331:C:T	rs3933088	14	99705331	C	T	0.4332	1.35086e-05	0.0196346	0.00451193	0.997521	rs10129264	51	BCL11B	0	intronic	3.034	NA	2	14	1	0	0
1:112990271:T:TA	rs531368554	1	112990271	TA	T	0.1412	1.35301e-05	-0.0276976	0.00636528	0.938436	1:113020096_TA_T	4	CTTNBP2NL	0	intronic	2.305	NA	4	5	1	1	0
11:118810054:C:G	rs73557344	11	118810054	C	G	0.06371	1.35838e-05	0.0390887	0.00898491	0.998338	11:118801961_AGGAGGATCACTTGACCCC_A	42	UPK2	0	intergenic	3.685	4	2	15	1	1	0
16:13078044:A:T	rs11645738	16	13078044	A	T	0.2384	1.3648e-05	0.0226924	0.00521729	0.903534	rs566468808	55	SHISA9	0	intronic	11.07	5	5	15	1	1	0
4:176352596:A:G	rs28498740	4	176352596	G	A	0.04984	1.36568e-05	0.0458267	0.0105365	0.961556	4:176330911_CACA_C	21	RP11-598D14.1	26843	intergenic	0.737	6	5	15	0	1	0
6:51344239:C:T	rs10456148	6	51344239	T	C	0.1751	1.367e-05	0.0253501	0.00582882	0.900501	6:51370132_AT_A	24	SNORD66	14675	intergenic	0.995	4	7	15	0	0	0
8:53766098:A:G	rs72637474	8	53766098	A	G	0.0443	1.36839e-05	-0.0483441	0.0111165	0.975001	rs55777656	30	NPBWR1	84892	intergenic	0.607	6	5	15	1	0	0
16:13075745:A:G	rs12930805	16	13075745	G	A	0.2403	1.38019e-05	0.0226178	0.0052031	0.901701	rs566468808	55	SHISA9	0	intronic	5.049	7	5	15	1	1	0
6:51434250:A:C	rs2397050	6	51434250	A	C	0.2284	1.38679e-05	0.0230535	0.0053046	0.802405	rs12207540	24	RP3-335N17.2	30270	intergenic	2.311	7	5	15	1	0	0
1:156731754:T:TA	1:156731754_TA_T	1	156731754	T	TA	0.3344	1.40715e-05	0.0204937	0.00471906	0.94795	rs3806415	5	HDGF:PRCC	00:00:00	intergenic	3.59	NA	5	15	1	1	0
1:56116538:A:G	rs74765804	1	56116538	A	G	0.1281	1.40913e-05	0.029062	0.00669255	0.983155	rs17418048	2	RP11-466L17.1	0	ncRNA_intronic	5.384	7	5	15	0	0	0
1:103429202:G:T	rs1824691	1	103429202	T	G	0.267	1.41198e-05	-0.021761	0.00501176	0.897513	rs11164650	3	COL11A1	0	intronic	2.511	7	4	15	1	0	0
1:103429411:G:T	rs2615987	1	103429411	T	G	0.267	1.42076e-05	-0.0217547	0.00501188	0.897513	rs11164650	3	COL11A1	0	intronic	0.893	7	4	15	1	0	0
1:103427381:A:G	rs1012282	1	103427381	G	A	0.267	1.42521e-05	-0.0217514	0.00501192	0.897513	rs11164650	3	COL11A1	0	intronic	1.491	5	4	15	1	0	0
6:51437649:A:G	rs10948628	6	51437649	A	G	0.2298	1.426e-05	0.0229642	0.00529151	0.805183	rs12207540	24	RP3-335N17.2	26871	intergenic	0.238	7	9	15	1	0	0
6:51437685:A:C	rs10948629	6	51437685	C	A	0.2298	1.42636e-05	0.022964	0.00529153	0.805183	rs12207540	24	RP3-335N17.2	26835	intergenic	3.572	7	9	15	1	0	0
6:51443484:A:C	rs10807425	6	51443484	C	A	0.2297	1.43074e-05	0.0229558	0.00529047	0.805804	rs12207540	24	RP3-335N17.2	21036	intergenic	11.03	5	9	15	1	0	0
1:103437293:C:G	rs2254082	1	103437293	C	G	0.267	1.43143e-05	-0.0217492	0.00501251	0.897957	rs11164650	3	COL11A1	0	intronic	2.092	6	4	15	1	0	0
1:103438223:C:T	rs2622854	1	103438223	T	C	0.2669	1.4387e-05	-0.0217432	0.00501241	0.897748	rs11164650	3	COL11A1	0	intronic	0.759	6	4	15	1	0	0
19:10728030:G:T	rs8106664	19	10728030	T	G	0.2244	1.46241e-05	-0.0232542	0.0053652	0.99594	19:10728847_ATTT_A	62	SLC44A2	0	intronic	4.819	4	2	5	1	1	0
6:51500681:A:G	rs62461285	6	51500681	A	G	0.2314	1.46349e-05	0.0228598	0.0052744	0.997741	rs12207540	24	PKHD1	0	intronic	1.701	6	5	15	1	0	0
16:13097206:C:G	rs12926477	16	13097206	G	C	0.2551	1.46808e-05	0.0221478	0.00511092	0.810118	rs566468808	55	SHISA9	0	intronic	10.25	7	5	15	1	1	0
19:10728320:A:G	rs2043305	19	10728320	G	A	0.2244	1.47751e-05	-0.0232489	0.00536676	0.995358	19:10728847_ATTT_A	62	SLC44A2	0	intronic	4.794	NA	2	5	1	1	0
19:10727237:C:T	rs8106542	19	10727237	T	C	0.2239	1.47914e-05	-0.0232801	0.00537427	0.99563	19:10728847_ATTT_A	62	SLC44A2	0	intronic	3.125	6	2	5	1	1	0
1:113017515:A:C	rs1537413	1	113017515	C	A	0.1397	1.48071e-05	0.0275024	0.00634935	0.988332	1:113020096_TA_T	4	WNT2B	0	intronic	4.423	5	5	15	1	1	0
16:31361988:A:G	rs4493054	16	31361988	A	G	0.3182	1.48095e-05	-0.0207601	0.0047928	0.962433	rs7203472	57	ITGAX	4466	intergenic	1.675	5	5	15	1	1	0
1:56116739:A:G	rs11801001	1	56116739	A	G	0.1281	1.49655e-05	0.0289743	0.00669277	0.983155	rs17418048	2	RP11-466L17.1	0	ncRNA_intronic	10.78	6	5	15	0	0	0
6:51442266:T:TTGTCA	rs146844818	6	51442266	TTGTCA	T	0.2298	1.49665e-05	0.0229163	0.00529344	0.804494	rs12207540	24	RP3-335N17.2	22254	intergenic	2.645	NA	9	15	1	0	0
6:51441399:C:T	rs12192154	6	51441399	T	C	0.2297	1.5056e-05	0.0229036	0.00529212	0.805681	rs12207540	24	RP3-335N17.2	23121	intergenic	2.239	7	9	15	1	0	0
6:51441487:G:T	rs7450526	6	51441487	T	G	0.2297	1.50629e-05	0.0229033	0.00529219	0.805681	rs12207540	24	RP3-335N17.2	23033	intergenic	1.098	6	9	15	1	0	0
6:51441669:A:G	rs4506045	6	51441669	G	A	0.2297	1.51252e-05	0.0228984	0.00529215	0.805681	rs12207540	24	RP3-335N17.2	22851	intergenic	2.998	6	9	15	1	0	0
6:51435576:C:T	rs12214769	6	51435576	C	T	0.2298	1.525e-05	0.0228827	0.00529074	0.805194	rs12207540	24	RP3-335N17.2	28944	intergenic	1.336	4	7	15	1	0	0
6:51435344:A:G	rs2397051	6	51435344	A	G	0.2298	1.5263e-05	0.0228815	0.00529071	0.805194	rs12207540	24	RP3-335N17.2	29176	intergenic	0.416	5	7	15	1	0	0
6:51434622:C:G	rs9367439	6	51434622	C	G	0.2298	1.52876e-05	0.0228793	0.00529061	0.805194	rs12207540	24	RP3-335N17.2	29898	intergenic	0.596	4	7	15	1	0	0
6:51434479:A:G	rs4997737	6	51434479	G	A	0.2298	1.52978e-05	0.0228783	0.00529057	0.805194	rs12207540	24	RP3-335N17.2	30041	intergenic	3.842	3a	5	15	1	0	0
6:51434574:G:T	rs9367438	6	51434574	T	G	0.2298	1.53091e-05	0.0228775	0.00529058	0.805194	rs12207540	24	RP3-335N17.2	29946	intergenic	5.155	3a	5	15	1	0	0
7:109157393:C:CTTTTTTTT	rs377003358	7	109157393	C	CTTTTTTTT	0.4734	1.54533e-05	-0.0192962	0.00446452	0.92061	rs113680277	27	AC073071.1	4644	intergenic	2.933	NA	9	15	0	0	0
7:109133140:C:T	rs12535416	7	109133140	T	C	0.4587	1.58497e-05	0.0192636	0.00446275	0.926614	rs113680277	27	AC073071.1	28897	intergenic	3.286	7	9	15	0	0	0
6:51437893:A:G	rs4489153	6	51437893	G	A	0.2297	1.58825e-05	0.0228402	0.0052919	0.804884	rs12207540	24	RP3-335N17.2	26627	intergenic	0.364	6	9	15	1	0	0
1:156722424:C:G	rs11264535	1	156722424	C	G	0.3374	1.58891e-05	0.020282	0.00469928	0.944801	rs3806415	5	HDGF:PRCC	00:00:00	upstream	13.32	4	1	2	1	1	0
16:13077915:A:G	rs11649302	16	13077915	A	G	0.237	1.59967e-05	0.0225823	0.00523404	0.901269	rs566468808	55	SHISA9	0	intronic	6.365	6	5	15	1	1	0
1:103452392:A:C	rs2615977	1	103452392	C	A	0.2669	1.60004e-05	-0.0216251	0.00501224	0.89797	rs11164650	3	COL11A1	0	intronic	0.811	NA	4	15	1	0	0
1:56084286:G:T	rs61566671	1	56084286	G	T	0.1198	1.60236e-05	0.0296939	0.00688295	0.880811	rs17418048	2	RP11-466L17.1	0	ncRNA_intronic	4.959	5	5	15	0	0	0
3:117781423:G:T	rs542526573	3	117781423	T	G	0.006244	1.61994e-05	0.11384	0.0264024	0.829399	rs79876900	13	RP11-384F7.1	0	ncRNA_intronic	5.192	NA	14	15	1	0	0
19:10729097:A:G	rs2885055	19	10729097	A	G	0.2242	1.6287e-05	-0.0231433	0.00536903	0.995648	19:10728847_ATTT_A	62	SLC44A2	0	intronic	0.106	NA	4	5	1	1	0
15:33418575:A:G	rs2257131	15	33418575	G	A	0.3192	1.64361e-05	-0.0206442	0.00479151	0.969922	rs2444956	53	FMN1	0	intronic	3.706	5	1	7	1	1	0
6:51437844:A:G	rs10948630	6	51437844	G	A	0.2297	1.64634e-05	0.0227972	0.00529166	0.80491	rs12207540	24	RP3-335N17.2	26676	intergenic	5.782	6	9	15	1	0	0
6:51464718:C:T	rs12205800	6	51464718	T	C	0.2301	1.64657e-05	0.0227778	0.0052872	0.807616	rs12207540	24	RP3-335N17.2	0	ncRNA_exonic	0.037	7	7	15	1	0	0
7:109131367:A:G	rs6956352	7	109131367	A	G	0.4598	1.65569e-05	0.0192004	0.00445807	0.916235	rs113680277	27	AC073071.1	30670	intergenic	9.195	7	9	15	0	0	0
6:51466547:A:G	rs10948636	6	51466547	A	G	0.2298	1.65688e-05	0.0227731	0.0052878	0.811626	rs12207540	24	RP3-335N17.2	0	ncRNA_intronic	2.208	7	14	15	1	0	0
13:83447245:C:T	rs78081235	13	83447245	C	T	0.01027	1.67132e-05	-0.0951612	0.0221058	0.974089	rs75717927	46	GYG1P2	48973	intergenic	7.022	7	9	15	0	0	0
13:83322465:C:CA	rs541087173	13	83322465	C	CA	0.3117	1.69703e-05	0.0207188	0.00481672	0.997653	rs9318904	46	GYG1P2	74800	intergenic	7.35	NA	5	15	0	0	0
6:51464929:A:G	rs12193744	6	51464929	G	A	0.2301	1.71906e-05	0.0227263	0.00528695	0.807616	rs12207540	24	RP3-335N17.2	0	ncRNA_exonic	3.239	6	7	15	1	0	0
6:51472258:G:T	rs9381993	6	51472258	G	T	0.2298	1.71929e-05	0.0227378	0.00528966	0.812976	rs12207540	24	RP3-335N17.2	0	ncRNA_intronic	4.535	7	9	15	1	0	0
7:109113361:C:T	rs17364281	7	109113361	C	T	0.4606	1.72385e-05	0.0191638	0.00445881	0.904592	rs113680277	27	AC073071.1	48676	intergenic	4.399	5	5	15	0	0	0
1:56097025:A:C	rs58623222	1	56097025	C	A	0.1302	1.72791e-05	0.0285824	0.00665105	0.988983	rs17418048	2	RP11-466L17.1	0	ncRNA_intronic	2.041	6	5	15	0	0	0
1:56097563:C:G	rs4575120	1	56097563	C	G	0.1302	1.72914e-05	0.0285806	0.00665086	0.988983	rs17418048	2	RP11-466L17.1	0	ncRNA_intronic	0.198	5	5	15	0	0	0
1:56109331:A:ATGATAAAAAGGGGCT	rs139643217	1	56109331	ATGATAAAAAGGGGCT	A	0.1179	1.73488e-05	0.0296304	0.00689634	0.974903	rs17418048	2	RP11-466L17.1	0	ncRNA_intronic	2.033	NA	5	15	0	0	0
6:51462325:C:T	rs10807427	6	51462325	C	T	0.2301	1.73624e-05	0.02272	0.0052882	0.806047	rs12207540	24	RP3-335N17.2	2195	intergenic	3.866	6	9	15	1	0	0
4:176354817:C:T	rs10009568	4	176354817	C	T	0.04938	1.74181e-05	0.0452502	0.010534	0.961097	4:176330911_CACA_C	21	RP11-598D14.1	24622	intergenic	0.372	7	5	15	0	1	0
8:53761760:T:TA	8:53761760_TA_T	8	53761760	T	TA	0.04341	1.75327e-05	-0.0469224	0.0109269	0.998759	rs55777656	30	NPBWR1	89230	intergenic	0.975	NA	14	15	1	0	0
6:51470372:C:G	rs12190153	6	51470372	C	G	0.2298	1.75813e-05	0.0227081	0.00528884	0.811821	rs12207540	24	RP3-335N17.2	0	ncRNA_intronic	3.285	5	9	15	1	0	0
6:51470103:C:CA	6:51470103_CA_C	6	51470103	C	CA	0.2299	1.7878e-05	0.0226977	0.005291	0.81285	rs12207540	24	RP3-335N17.2	0	ncRNA_exonic	0.575	NA	9	15	1	0	0
6:51462600:A:G	rs6928041	6	51462600	A	G	0.2303	1.78871e-05	0.0226755	0.00528598	0.806533	rs12207540	24	RP3-335N17.2	1920	intergenic	2.39	7	9	15	1	0	0
1:156700651:G:T	rs12145743	1	156700651	G	T	0.3367	1.78879e-05	0.0201899	0.00470654	0.947903	rs3806415	5	RRNAD1	0	intronic	1.784	7	5	5	1	1	0
1:103422730:C:T	rs3102053	1	103422730	C	T	0.2672	1.78999e-05	-0.0214953	0.00501103	0.896225	rs11164650	3	COL11A1	0	intronic	1.899	7	4	15	1	0	0
6:51455331:A:T	rs12211863	6	51455331	T	A	0.2303	1.78999e-05	0.0226737	0.00528574	0.806518	rs12207540	24	RP3-335N17.2	9189	intergenic	0.63	7	9	15	1	0	0
6:51470089:T:TGACAGAAGA	rs763747279	6	51470089	T	TGACAGAAGA	0.2299	1.79164e-05	0.0226946	0.00529088	0.81285	rs12207540	24	RP3-335N17.2	0	ncRNA_exonic	2.909	NA	9	15	1	0	0
8:53786186:C:T	rs72637492	8	53786186	T	C	0.04423	1.79482e-05	-0.0465278	0.0108482	0.99879	rs55777656	30	NPBWR1	64804	intergenic	9.579	6	5	15	1	0	0
4:152731283:G:T	rs13136369	4	152731283	G	T	0.4446	1.79597e-05	-0.0192407	0.0044862	0.830222	rs6816292	20	RP11-424M21.1	8782	intergenic	0.693	5	5	15	1	1	0
8:53787298:A:T	rs72637493	8	53787298	T	A	0.04423	1.80805e-05	-0.0464995	0.0108457	0.99879	rs55777656	30	NPBWR1	63692	intergenic	5.707	7	5	15	1	0	0
1:113015761:G:GAAAAAGGAAGGAAGGA	rs796077467	1	113015761	GAAAAAGGAAGGAAGGA	G	0.1396	1.81882e-05	0.0272746	0.00636357	0.959719	1:113020096_TA_T	4	WNT2B	0	intronic	0.403	NA	5	15	1	1	0
8:53787900:A:AT	rs78952225	8	53787900	AT	A	0.04405	1.81911e-05	-0.0467055	0.0108972	0.996391	rs55777656	30	NPBWR1	63090	intergenic	4.11	NA	5	15	1	0	0
1:56111503:C:G	rs79870726	1	56111503	G	C	0.1294	1.82747e-05	0.0285338	0.00665902	0.988025	rs17418048	2	RP11-466L17.1	0	ncRNA_intronic	0.801	5	5	15	0	0	0
1:56122966:G:GT	rs796559264	1	56122966	G	GT	0.1187	1.83519e-05	0.0295216	0.00689103	0.96753	rs17418048	2	RP11-466L17.1	0	ncRNA_intronic	0.553	NA	5	15	0	0	0
1:56114330:A:C	rs17418627	1	56114330	C	A	0.1292	1.83523e-05	0.0285417	0.00666233	0.987091	rs17418048	2	RP11-466L17.1	0	ncRNA_intronic	3.699	7	5	15	0	0	0
1:103441814:A:G	rs2061705	1	103441814	G	A	0.4974	1.85982e-05	0.0191658	0.00447685	0.975863	rs143424888	3	COL11A1	0	intronic	0.787	7	4	15	1	1	0
1:113019574:C:T	rs1175650	1	113019574	C	T	0.1406	1.86067e-05	0.0271376	0.0063391	0.997831	1:113020096_TA_T	4	WNT2B	0	intronic	1.613	6	8	9	1	1	0
15:33420146:A:G	rs1454987	15	33420146	A	G	0.3216	1.87193e-05	-0.0204434	0.0047769	0.959178	rs2444956	53	FMN1	0	intronic	5.08	6	1	15	1	1	0
8:53781626:A:T	rs72637487	8	53781626	T	A	0.04423	1.87335e-05	-0.046435	0.0108506	0.99879	rs55777656	30	NPBWR1	69364	intergenic	1.846	6	7	15	1	0	0
8:53781620:C:G	rs72637486	8	53781620	G	C	0.04423	1.87491e-05	-0.0464331	0.0108507	0.99879	rs55777656	30	NPBWR1	69370	intergenic	0.856	6	7	15	1	0	0
8:53781858:A:T	rs72637489	8	53781858	A	T	0.04423	1.87651e-05	-0.0464304	0.0108505	0.99879	rs55777656	30	NPBWR1	69132	intergenic	8.782	6	5	15	1	0	0
9:72058510:C:G	rs2781531	9	72058510	C	G	0.26	1.89287e-05	0.0218101	0.0050992	0.967983	rs62570243	32	APBA1	0	intronic	0.864	5	4	15	1	1	0
7:109118570:C:T	rs1881447	7	109118570	T	C	0.4605	1.91717e-05	0.0190558	0.00445819	0.90487	rs113680277	27	AC073071.1	43467	intergenic	16.94	7	15	15	0	0	0
14:62431844:A:C	rs2784504	14	62431844	A	C	0.06434	1.99265e-05	-0.0387984	0.00909541	0.896694	rs2610534	48	CTD-2277K2.1	0	ncRNA_intronic	8.949	2b	5	15	1	0	0
7:109132214:A:C	rs57723803	7	109132214	C	A	0.4599	1.99361e-05	0.0190188	0.00445865	0.916587	rs113680277	27	AC073071.1	29823	intergenic	0.47	6	9	15	0	0	0
1:103444497:A:G	rs1903787	1	103444497	G	A	0.2671	2.0153e-05	-0.0213575	0.00500976	0.89723	rs11164650	3	COL11A1	0	intronic	1.656	7	4	15	1	0	0
9:72057822:C:T	rs2777867	9	72057822	C	T	0.2603	2.02027e-05	0.0217195	0.00509533	0.968035	rs62570243	32	APBA1	0	intronic	5.777	NA	4	15	1	1	0
1:103443205:A:T	rs2622844	1	103443205	A	T	0.2672	2.02153e-05	-0.0213569	0.00501042	0.897216	rs11164650	3	COL11A1	0	intronic	9.188	6	4	15	1	0	0
16:13105998:C:T	rs72782701	16	13105998	C	T	0.2893	2.05698e-05	0.0209154	0.0049113	0.993699	rs2866126	55	SHISA9	0	intronic	2.094	6	5	15	1	1	0
8:69589843:T:TG	rs573265575	8	69589843	TG	T	0.3894	2.06177e-05	0.0194175	0.00456014	0.818485	rs2082723	31	C8orf34	0	intronic	5.876	NA	5	15	1	0	0
8:69584052:A:G	rs766871	8	69584052	G	A	0.39	2.08238e-05	0.0193728	0.00455201	0.818138	rs2082723	31	C8orf34	0	intronic	4.457	NA	5	15	1	0	0
9:72058021:C:T	rs1831555	9	72058021	C	T	0.26	2.08588e-05	0.0216984	0.00509891	0.967985	rs62570243	32	APBA1	0	intronic	4.403	5	4	15	1	1	0
8:53794022:A:G	rs72637501	8	53794022	A	G	0.04455	2.09132e-05	-0.0460613	0.0108255	0.995232	rs55777656	30	NPBWR1	56968	intergenic	2.226	5	9	15	1	0	0
8:53794736:A:G	rs55975186	8	53794736	A	G	0.04455	2.09353e-05	-0.0460589	0.0108255	0.995232	rs55777656	30	NPBWR1	56254	intergenic	0.162	6	9	15	1	0	0
8:53794748:G:T	rs56102603	8	53794748	T	G	0.04455	2.09353e-05	-0.0460589	0.0108255	0.995232	rs55777656	30	NPBWR1	56242	intergenic	0.072	7	9	15	1	0	0
7:109117268:C:T	rs12537844	7	109117268	C	T	0.4606	2.0971e-05	0.0189705	0.00445915	0.904766	rs113680277	27	AC073071.1	44769	intergenic	1.015	7	15	15	0	0	0
1:103421003:C:T	rs2622848	1	103421003	C	T	0.2672	2.09797e-05	-0.0213188	0.00501123	0.89672	rs11164650	3	COL11A1	0	intronic	1.067	7	4	15	1	0	0
8:53793613:C:T	rs72637500	8	53793613	T	C	0.04465	2.12981e-05	-0.0460142	0.0108248	0.992856	rs55777656	30	NPBWR1	57377	intergenic	3.759	6	8	9	1	0	0
16:13105863:C:T	rs112287502	16	13105863	T	C	0.2892	2.14136e-05	0.0208713	0.00491134	0.993216	rs2866126	55	SHISA9	0	intronic	1.341	6	5	15	1	1	0
1:113000946:G:GGTCA	1:113000946_GGTCA_G	1	113000946	G	GGTCA	0.1416	2.14195e-05	0.0269508	0.00634203	0.949115	1:113020096_TA_T	4	CTTNBP2NL	0	UTR3	9.455	NA	4	5	1	1	0
8:69581985:A:G	rs1434937	8	69581985	A	G	0.3897	2.14403e-05	0.0193442	0.00455228	0.816959	rs2082723	31	C8orf34	0	intronic	1.247	7	9	15	1	0	0
13:83465550:C:T	rs183629135	13	83465550	C	T	0.01012	2.15889e-05	-0.0939653	0.022121	0.973696	rs75717927	46	GYG1P2	67278	intergenic	3.565	5	15	15	0	0	0
1:103448795:C:T	rs986944	1	103448795	T	C	0.267	2.18037e-05	-0.021272	0.0050104	0.897366	rs11164650	3	COL11A1	0	intronic	3.468	6	4	15	1	0	0
8:69583768:A:G	rs11781575	8	69583768	A	G	0.3899	2.18897e-05	0.0193229	0.00455225	0.817915	rs2082723	31	C8orf34	0	intronic	5.973	5	5	15	1	0	0
1:112999227:A:G	rs1175641	1	112999227	A	G	0.1409	2.2292e-05	0.026897	0.00634272	0.951653	1:113020096_TA_T	4	CTTNBP2NL	0	exonic	5.855	5	4	4	1	1	0
11:82548434:C:T	rs59085168	11	82548434	T	C	0.195	2.23733e-05	0.0236922	0.00558806	0.826069	rs7107322	40	PRCP	0	intronic	9.66	7	4	5	1	1	0
7:109132039:G:T	rs58683261	7	109132039	G	T	0.4598	2.24781e-05	0.0188972	0.00445821	0.916629	rs113680277	27	AC073071.1	29998	intergenic	1.763	7	9	15	0	0	0
10:73566539:A:G	rs10823851	10	73566539	A	G	0.2873	2.25616e-05	0.020845	0.00491871	0.94127	rs727415	35	CDH23	0	intronic	4.705	6	5	14	1	1	0
16:13105091:A:C	rs34493962	16	13105091	A	C	0.2892	2.28039e-05	0.0208033	0.00491164	0.993214	rs2866126	55	SHISA9	0	intronic	0.902	6	5	15	1	1	0
19:10729845:C:T	rs7250421	19	10729845	C	T	0.2237	2.31425e-05	-0.0227374	0.00537248	0.995034	19:10728847_ATTT_A	62	SLC44A2	0	intronic	4.807	2b	4	5	1	1	0
13:83445963:A:G	rs367617412	13	83445963	A	G	0.009927	2.33287e-05	-0.094901	0.0224332	0.973562	rs75717927	46	GYG1P2	47691	intergenic	1.164	5	9	15	0	0	0
15:33417641:T:TAGA	15:33417641_TAGA_T	15	33417641	T	TAGA	0.3172	2.33787e-05	-0.0203559	0.00481237	0.967426	rs2444956	53	FMN1	0	intronic	4.988	NA	5	15	1	1	0
10:73566203:A:T	rs4747197	10	73566203	A	T	0.2879	2.34812e-05	0.020787	0.00491544	0.938851	rs727415	35	CDH23	0	intronic	0.706	1b	2	14	1	1	0
16:13104924:C:T	rs34564081	16	13104924	T	C	0.2893	2.35706e-05	0.020765	0.00491124	0.992971	rs2866126	55	SHISA9	0	intronic	0.494	6	5	15	1	1	0
1:112982937:A:T	rs2151374	1	112982937	T	A	0.1409	2.3657e-05	0.0267924	0.00633802	0.951653	1:113020096_TA_T	4	CTTNBP2NL	0	intronic	2.927	7	4	5	1	1	0
6:51340164:A:AT	6:51340164_AT_A	6	51340164	A	AT	0.1773	2.37679e-05	0.024568	0.00581327	0.889434	6:51370132_AT_A	24	SNORD66	10600	intergenic	4.089	NA	5	15	0	0	0
1:112964856:C:T	rs1618606	1	112964856	C	T	0.1413	2.39447e-05	0.0267432	0.00633046	0.951226	1:113020096_TA_T	4	CTTNBP2NL	0	intronic	2.787	7	4	5	1	1	0
14:99700080:C:T	rs4082793	14	99700080	T	C	0.427	2.4163e-05	0.0190387	0.00450889	0.965758	rs10129264	51	BCL11B	0	intronic	1.133	5	2	9	1	0	0
1:112977856:A:G	rs1777620	1	112977856	A	G	0.141	2.4168e-05	0.0267486	0.00633488	0.951653	1:113020096_TA_T	4	CTTNBP2NL	0	intronic	6.826	7	4	5	1	1	0
1:112976599:A:G	rs1777619	1	112976599	A	G	0.141	2.42259e-05	0.0267441	0.00633461	0.951652	1:113020096_TA_T	4	CTTNBP2NL	0	intronic	0.005	7	4	5	1	1	0
8:69590455:A:AG	rs35534354	8	69590455	AG	A	0.3902	2.4331e-05	0.0192412	0.00455853	0.817134	rs2082723	31	C8orf34	0	intronic	3.285	NA	8	15	1	0	0
11:65385573:A:G	rs201318759	11	65385573	G	A	0.005501	2.44546e-05	0.122536	0.0290384	0.964522	rs117226025	38	PCNXL3	0	exonic	22.4	4	3	4	1	1	0
11:82547587:A:G	rs7936172	11	82547587	G	A	0.1965	2.44935e-05	0.0235303	0.00557666	0.819965	rs7107322	40	PRCP:RP11-718B12.5	00:00:00	ncRNA_intronic	0.183	6	4	5	1	1	0
7:109111118:A:G	rs10499973	7	109111118	A	G	0.4608	2.47087e-05	0.0188017	0.00445807	0.905825	rs113680277	27	AC073071.1	50919	intergenic	9.867	7	5	15	0	0	0
7:109128060:C:G	rs62471080	7	109128060	C	G	0.4593	2.49161e-05	0.0187934	0.00445811	0.912554	rs113680277	27	AC073071.1	33977	intergenic	0.03	6	9	15	0	0	0
8:53789944:A:G	rs72637496	8	53789944	A	G	0.04447	2.49931e-05	-0.0457266	0.0108489	0.997613	rs55777656	30	NPBWR1	61046	intergenic	0.054	6	7	15	1	0	0
8:53791742:A:T	rs72637498	8	53791742	T	A	0.04455	2.51287e-05	-0.0456613	0.0108365	0.99642	rs55777656	30	NPBWR1	59248	intergenic	1.242	6	9	15	1	0	0
1:112955870:A:G	rs1175633	1	112955870	A	G	0.1412	2.52883e-05	0.0266706	0.00633174	0.951653	1:113020096_TA_T	4	CTTNBP2NL	0	intronic	12.85	6	1	5	1	1	0
13:83502331:A:G	rs180776589	13	83502331	G	A	0.009976	2.53338e-05	-0.0950917	0.0225774	0.973428	rs75717927	46	GYG1P2	104059	intergenic	5.711	6	9	15	0	0	0
1:112981412:A:G	rs1175645	1	112981412	G	A	0.1409	2.57407e-05	0.0266559	0.00633428	0.951653	1:113020096_TA_T	4	CTTNBP2NL	0	intronic	0.713	7	4	5	1	1	0
1:112972821:T:TTCTTTTCTTTTCTTTTCTTTTCTTG	rs758053721	1	112972821	T	TTCTTTTCTTTTCTTTTCTTTTCTTG	0.1528	2.58315e-05	0.0258001	0.00613207	0.874788	1:113020096_TA_T	4	CTTNBP2NL	0	intronic	0.398	NA	4	5	1	1	0
1:112954994:A:G	rs962402	1	112954994	G	A	0.1412	2.58428e-05	0.0266402	0.00633187	0.951653	1:113020096_TA_T	4	CTTNBP2NL	0	intronic	2.677	6	4	5	1	1	0
11:82546036:A:G	rs11233332	11	82546036	G	A	0.1965	2.58827e-05	0.0234663	0.00557798	0.820084	rs7107322	40	PRCP	0	intronic	2.713	7	4	5	1	1	0
1:56171731:A:G	rs12139482	1	56171731	A	G	0.1229	2.60621e-05	0.0286688	0.00681714	0.845712	rs17418048	2	RP11-466L17.1	0	ncRNA_intronic	0.213	6	5	15	0	0	0
8:69579095:A:G	rs7812470	8	69579095	G	A	0.39	2.61174e-05	0.0191413	0.00455211	0.816344	rs2082723	31	C8orf34	0	intronic	4.318	7	5	15	1	0	0
16:31340909:C:T	rs4077810	16	31340909	C	T	0.3175	2.61367e-05	-0.0201254	0.00478635	0.907497	rs7203472	57	ITGAM	0	intronic	5.075	1f	4	13	1	1	0
17:42010991:C:G	rs117706021	17	42010991	C	G	0.06645	2.6333e-05	-0.0375961	0.00894493	0.931502	rs573345854	60	RP11-527L4.6	1000	intergenic	1.938	5	4	14	1	1	0
1:56131219:A:G	rs137929578	1	56131219	G	A	0.1198	2.64369e-05	0.0289786	0.0068961	0.871344	rs17418048	2	RP11-466L17.1	0	ncRNA_intronic	2.656	7	9	15	0	0	0
10:73568406:C:G	rs4747198	10	73568406	G	C	0.2851	2.65528e-05	0.0207128	0.00493024	0.952583	rs727415	35	CDH23	0	intronic	1.923	3a	5	5	1	1	0
1:112951819:A:G	rs1759687	1	112951819	G	A	0.1412	2.66858e-05	-0.0265944	0.00633192	0.951653	1:113020096_TA_T	4	CTTNBP2NL	0	intronic	3.047	6	5	5	1	1	0
4:176359764:A:G	rs6839152	4	176359764	A	G	0.04757	2.68281e-05	-0.0449551	0.0107065	0.924489	4:176330911_CACA_C	21	RP11-598D14.1	19675	intergenic	0.889	6	5	15	0	1	0
8:69592792:C:G	rs12681248	8	69592792	G	C	0.389	2.68974e-05	0.0191471	0.00456072	0.818362	rs2082723	31	C8orf34	0	intronic	1.502	5	5	15	1	0	0
13:93091922:A:G	rs78007303	13	93091922	A	G	0.009611	2.70408e-05	0.093035	0.0221667	0.893506	rs79604213	47	GPC5	0	intronic	0.497	5	9	15	1	0	0
1:56072655:C:T	rs11206635	1	56072655	C	T	0.1194	2.713e-05	0.0288878	0.0068841	0.869253	rs17418048	2	RP11-466L17.1	0	ncRNA_intronic	3.231	3a	5	15	0	0	0
9:72090806:G:T	rs2781542	9	72090806	G	T	0.2657	2.73005e-05	0.0212568	0.00506732	0.898928	rs62570243	32	APBA1:RP11-470P21.2	00:00:00	ncRNA_intronic	6.247	5	2	15	1	0	0
19:10731745:C:T	rs8112355	19	10731745	C	T	0.2236	2.7429e-05	-0.0225523	0.0053775	0.994728	19:10728847_ATTT_A	62	SLC44A2	0	intronic	3.747	2b	4	5	1	1	0
1:56070896:A:G	rs11805740	1	56070896	G	A	0.1194	2.75106e-05	0.0288661	0.00688411	0.868791	rs17418048	2	RP11-466L17.1	0	ncRNA_intronic	4.714	3a	5	15	0	0	0
1:56077079:C:T	rs6694786	1	56077079	T	C	0.1194	2.76306e-05	0.0288618	0.00688471	0.869256	rs17418048	2	RP11-466L17.1	0	ncRNA_intronic	0.304	4	5	15	0	0	0
9:72050670:C:T	rs9775451	9	72050670	T	C	0.2603	2.76866e-05	0.0213866	0.00510213	0.970506	rs62570243	32	APBA1	0	intronic	1.712	7	5	15	1	1	0
1:56076946:A:C	rs6694680	1	56076946	A	C	0.1194	2.77786e-05	0.0288531	0.00688461	0.869256	rs17418048	2	RP11-466L17.1	0	ncRNA_intronic	8.268	4	5	15	0	0	0
1:112953341:C:T	rs1175630	1	112953341	C	T	0.1412	2.81592e-05	0.0265101	0.00633023	0.951253	1:113020096_TA_T	4	CTTNBP2NL	0	intronic	4.426	1f	4	5	1	1	0
14:62433798:A:G	rs77837139	14	62433798	A	G	0.03315	2.84217e-05	-0.0522607	0.0124854	0.802944	rs115280365	48	CTD-2277K2.1	0	ncRNA_intronic	4.561	7	5	15	1	0	0
14:62431462:A:G	rs2610547	14	62431462	A	G	0.06428	2.84636e-05	-0.038039	0.00908844	0.898278	rs2610534	48	CTD-2277K2.1	0	ncRNA_intronic	5.12	NA	5	15	1	0	0
9:72056397:C:T	rs2781530	9	72056397	T	C	0.2596	2.8626e-05	0.0213422	0.00510074	0.969907	rs62570243	32	APBA1	0	intronic	2.392	5	4	15	1	1	0
14:62433956:A:G	rs78912813	14	62433956	G	A	0.03315	2.87462e-05	-0.05223	0.0124857	0.802944	rs115280365	48	CTD-2277K2.1	0	ncRNA_intronic	8.131	7	5	15	1	0	0
8:53791083:C:T	rs55787421	8	53791083	T	C	0.04461	2.90376e-05	-0.0452289	0.010818	0.99523	rs55777656	30	NPBWR1	59907	intergenic	0.4	7	14	15	1	0	0
4:176366314:A:G	rs13434491	4	176366314	A	G	0.04368	2.93332e-05	0.0469607	0.0112384	0.901198	4:176330911_CACA_C	21	RP11-598D14.1	13125	intergenic	0.084	7	5	15	0	1	0
15:33419371:A:AGAG	15:33419371_AGAG_A	15	33419371	A	AGAG	0.322	2.94056e-05	-0.0200253	0.00479302	0.954336	rs2444956	53	FMN1	0	intronic	3.466	NA	2	7	1	1	0
11:82546799:A:G	rs4468370	11	82546799	A	G	0.1966	2.9576e-05	0.0232855	0.00557508	0.819328	rs7107322	40	PRCP:RP11-718B12.5	00:00:00	ncRNA_exonic	5.114	7	4	5	1	1	0
9:72046040:A:G	rs1105307	9	72046040	A	G	0.2601	2.96784e-05	0.0212998	0.00510063	0.964831	rs62570243	32	APBA1	0	UTR3	0.083	5	4	15	1	1	0
9:72051474:A:G	rs62570241	9	72051474	G	A	0.26	2.97735e-05	0.0212956	0.00510051	0.970791	rs62570243	32	APBA1	0	intronic	1.648	6	5	15	1	1	0
9:72059114:G:T	rs1977552	9	72059114	T	G	0.2596	2.97824e-05	0.0213032	0.0051024	0.969909	rs62570243	32	APBA1	0	intronic	2.853	2b	4	15	1	1	0
4:176359327:A:G	rs35623938	4	176359327	G	A	0.0474	3.04397e-05	0.0447195	0.0107237	0.918959	4:176330911_CACA_C	21	RP11-598D14.1	20112	intergenic	2.192	6	5	15	0	1	0
9:72096526:G:GA	rs552901999	9	72096526	GA	G	0.262	3.04579e-05	-0.0212958	0.00510689	0.865833	rs62570243	32	APBA1:RP11-470P21.2	00:00:00	ncRNA_intronic	1.15	NA	5	15	1	0	0
8:53811772:C:T	rs72637646	8	53811772	T	C	0.04468	3.07539e-05	-0.0451232	0.0108266	0.975096	rs55777656	30	NPBWR1	39218	intergenic	0.055	7	5	15	1	1	0
4:176366166:C:T	rs10030043	4	176366166	C	T	0.0437	3.07879e-05	0.0468467	0.0112408	0.902496	4:176330911_CACA_C	21	RP11-598D14.1	13273	intergenic	8.045	7	5	15	0	1	0
16:31338938:A:G	rs7192375	16	31338938	G	A	0.3159	3.095e-05	-0.0200112	0.00480304	0.902069	rs7203472	57	ITGAM	0	intronic	2.261	6	4	14	1	1	0
8:53817906:A:T	rs72637660	8	53817906	T	A	0.04441	3.12291e-05	-0.0452454	0.010865	0.982154	rs55777656	30	NPBWR1	33084	intergenic	3.035	6	13	15	1	1	0
8:53812073:A:T	rs59814385	8	53812073	A	T	0.04441	3.12313e-05	-0.0452335	0.0108622	0.982154	rs55777656	30	NPBWR1	38917	intergenic	6.482	6	14	15	1	1	0
14:62429905:A:G	rs2353244	14	62429905	A	G	0.0643	3.14536e-05	-0.0378588	0.0090948	0.895194	rs2610534	48	CTD-2277K2.1	0	ncRNA_intronic	1.848	7	5	15	1	0	0
15:33419840:A:ACT	rs767041682	15	33419840	A	ACT	0.3213	3.16614e-05	-0.0199381	0.00479145	0.955772	rs2444956	53	FMN1	0	intronic	0.699	NA	1	15	1	1	0
8:53813337:A:T	rs72637649	8	53813337	T	A	0.04441	3.17892e-05	-0.0451423	0.0108509	0.982154	rs55777656	30	NPBWR1	37653	intergenic	5.335	7	9	15	1	1	0
8:53816608:A:G	rs60906913	8	53816608	G	A	0.04441	3.18823e-05	-0.0451418	0.0108525	0.982154	rs55777656	30	NPBWR1	34382	intergenic	2.257	6	13	15	1	1	0
8:53816000:A:G	rs72637655	8	53816000	G	A	0.04441	3.18919e-05	-0.0451394	0.0108521	0.982154	rs55777656	30	NPBWR1	34990	intergenic	3.434	7	9	15	1	1	0
8:53818331:C:G	rs72637662	8	53818331	G	C	0.04441	3.19257e-05	-0.0451408	0.0108531	0.982154	rs55777656	30	NPBWR1	32659	intergenic	5.218	5	13	15	1	1	0
8:53810770:A:G	rs72637639	8	53810770	G	A	0.04441	3.19772e-05	-0.0451154	0.0108479	0.982154	rs55777656	30	NPBWR1	40220	intergenic	3.977	7	7	15	1	1	0
8:53810800:A:C	rs72637641	8	53810800	A	C	0.04441	3.20147e-05	-0.045113	0.010848	0.982154	rs55777656	30	NPBWR1	40190	intergenic	0.262	6	7	15	1	1	0
8:53810585:C:G	rs72637637	8	53810585	G	C	0.04441	3.20177e-05	-0.0451121	0.0108479	0.982154	rs55777656	30	NPBWR1	40405	intergenic	2.888	5	7	15	1	1	0
15:33420130:A:AGAG	rs5811740	15	33420130	AGAG	A	0.3242	3.20959e-05	-0.0199274	0.00479248	0.952076	rs2444956	53	FMN1	0	intronic	0.298	NA	1	15	1	0	0
8:53812963:G:T	rs72637647	8	53812963	G	T	0.04441	3.22812e-05	-0.0451001	0.0108498	0.982154	rs55777656	30	NPBWR1	38027	intergenic	0.312	6	14	15	1	1	0
9:72065331:C:T	rs928563	9	72065331	C	T	0.26	3.23497e-05	0.0211853	0.0050972	0.967406	rs62570243	32	APBA1	0	intronic	0.468	5	4	15	1	1	0
4:176359876:C:T	rs56112668	4	176359876	T	C	0.0474	3.2434e-05	0.0445607	0.0107229	0.918959	4:176330911_CACA_C	21	RP11-598D14.1	19563	intergenic	5.958	6	5	15	0	1	0
9:72057361:C:T	rs1806631	9	72057361	T	C	0.2596	3.24414e-05	0.0211966	0.00510071	0.97018	rs62570243	32	APBA1	0	intronic	2.662	5	4	15	1	1	0
8:53818218:A:G	rs72637661	8	53818218	A	G	0.04441	3.26265e-05	-0.045093	0.0108545	0.982154	rs55777656	30	NPBWR1	32772	intergenic	1.747	5	13	15	1	1	0
8:53814387:G:T	rs56112944	8	53814387	T	G	0.04435	3.26753e-05	-0.0450823	0.0108528	0.983335	rs55777656	30	NPBWR1	36603	intergenic	5.52	6	9	15	1	1	0
8:53814718:G:T	rs55720166	8	53814718	T	G	0.04435	3.26844e-05	-0.0450821	0.0108529	0.983335	rs55777656	30	NPBWR1	36272	intergenic	6.481	6	9	15	1	1	0
8:53811090:A:G	rs59261084	8	53811090	G	A	0.04435	3.27793e-05	-0.045061	0.0108496	0.983335	rs55777656	30	NPBWR1	39900	intergenic	1.598	6	7	15	1	1	0
8:53818527:C:T	rs72637663	8	53818527	T	C	0.04435	3.27997e-05	-0.0450791	0.0108543	0.983335	rs55777656	30	NPBWR1	32463	intergenic	3.111	5	7	15	1	1	0
8:53820254:C:T	rs72637666	8	53820254	C	T	0.04443	3.29193e-05	-0.0450894	0.010859	0.982153	rs55777656	30	NPBWR1	30736	intergenic	1.867	7	14	15	1	1	0
15:33418839:T:TAAGTTGCAAATCCTGGCAGCATGC	rs534269200	15	33418839	TAAGTTGCAAATCCTGGCAGCATGC	T	0.3208	3.33373e-05	-0.0198976	0.00479532	0.956297	rs2444956	53	FMN1	0	intronic	4.419	NA	1	7	1	1	0
16:31336519:C:T	rs7206295	16	31336519	C	T	0.319	3.33972e-05	-0.0198444	0.00478297	0.902327	rs7203472	57	ITGAM	0	intronic	1.936	7	4	15	1	1	0
15:33420988:C:G	rs2085181	15	33420988	C	G	0.3446	3.36535e-05	-0.0194625	0.0046929	0.869063	rs2444956	53	FMN1	0	intronic	0.016	7	5	15	1	1	0
16:31361643:C:G	rs4459557	16	31361643	C	G	0.3207	3.36667e-05	-0.0198202	0.00477927	0.925905	rs7203472	57	ITGAX	4811	intergenic	3.046	4	5	15	1	1	0
16:31347557:C:T	rs9673519	16	31347557	C	T	0.319	3.3918e-05	-0.0198247	0.0047823	0.918907	rs7203472	57	ITGAM	3343	intergenic	1.39	5	5	14	1	1	0
8:53808838:C:T	rs72637632	8	53808838	T	C	0.04425	3.40581e-05	-0.0449918	0.0108558	0.985705	rs55777656	30	NPBWR1	42152	intergenic	1.659	7	5	15	1	0	0
8:53809349:A:G	rs72637634	8	53809349	G	A	0.04425	3.40604e-05	-0.0449918	0.0108559	0.985705	rs55777656	30	NPBWR1	41641	intergenic	1.97	6	5	15	1	0	0
8:53820880:A:C	rs72640811	8	53820880	A	C	0.04408	3.41138e-05	-0.0450173	0.010863	0.98201	rs55777656	30	NPBWR1	30110	intergenic	0.264	5	7	15	1	1	0
8:53820847:C:T	rs72637671	8	53820847	T	C	0.04408	3.4161e-05	-0.0450135	0.0108629	0.98201	rs55777656	30	NPBWR1	30143	intergenic	2.152	7	7	15	1	1	0
1:156688152:C:T	rs11264531	1	156688152	T	C	0.3503	3.42121e-05	0.0194524	0.00469474	0.873078	rs3806415	5	ISG20L2	3530	intergenic	0.222	7	4	5	1	1	0
16:31355657:C:G	rs11150611	16	31355657	G	C	0.3199	3.43677e-05	-0.0197905	0.00477752	0.924278	rs7203472	57	ITGAX	10797	intergenic	1.065	7	5	15	1	1	0
15:33420941:A:G	rs2085180	15	33420941	A	G	0.3447	3.44033e-05	-0.0194385	0.00469282	0.868885	rs2444956	53	FMN1	0	intronic	0.08	6	5	15	1	1	0
15:33423296:C:T	rs2444960	15	33423296	T	C	0.3459	3.49028e-05	-0.0193996	0.00468718	0.863665	rs2444956	53	FMN1	0	intronic	1.819	6	5	15	1	1	0
8:53815649:A:T	rs72637653	8	53815649	T	A	0.04436	3.498e-05	-0.0449705	0.0108668	0.983335	rs55777656	30	NPBWR1	35341	intergenic	0.237	6	9	15	1	1	0
8:53808212:A:C	rs55990539	8	53808212	C	A	0.04425	3.50687e-05	-0.0449253	0.0108574	0.985705	rs55777656	30	NPBWR1	42778	intergenic	5.393	5	5	15	1	0	0
8:53807251:A:C	rs56099425	8	53807251	A	C	0.04425	3.51213e-05	-0.0449213	0.0108573	0.985705	rs55777656	30	NPBWR1	43739	intergenic	1.203	5	5	15	1	0	0
8:53822212:C:G	rs60521783	8	53822212	G	C	0.04409	3.53387e-05	-0.0449556	0.0108693	0.98201	rs55777656	30	NPBWR1	28778	intergenic	0.682	6	9	15	1	1	0
4:176366182:A:G	rs9993093	4	176366182	A	G	0.04516	3.53671e-05	-0.0457996	0.0110739	0.884077	4:176330911_CACA_C	21	RP11-598D14.1	13257	intergenic	0.238	7	5	15	0	1	0
8:53821880:A:G	rs72640813	8	53821880	A	G	0.04409	3.53761e-05	-0.0450148	0.0108842	0.98201	rs55777656	30	NPBWR1	29110	intergenic	1.196	7	14	15	1	1	0
8:53795804:C:T	rs72638904	8	53795804	T	C	0.04446	3.58278e-05	-0.0448224	0.0108454	0.995222	rs55777656	30	NPBWR1	55186	intergenic	14.03	6	5	15	1	0	0
1:56068585:A:T	rs12125730	1	56068585	A	T	0.1199	3.60819e-05	0.0283965	0.00687361	0.86309	rs17418048	2	RP11-466L17.1	0	ncRNA_intronic	2.824	5	5	15	0	0	0
8:53822025:C:T	rs72640814	8	53822025	C	T	0.04403	3.61377e-05	-0.044903	0.0108701	0.983201	rs55777656	30	NPBWR1	28965	intergenic	2.293	7	9	15	1	1	0
1:56107641:C:G	rs11206649	1	56107641	C	G	0.1337	3.64477e-05	0.027143	0.00657388	0.963477	rs17418048	2	RP11-466L17.1	0	ncRNA_intronic	11.25	5	5	15	0	0	0
2:98384528:A:ATTTTC	rs755291719	2	98384528	A	ATTTTC	0.4015	3.64494e-05	-0.0188515	0.00456574	0.884293	rs4851462	8	TMEM131	0	intronic	1.9	NA	4	5	1	1	0
8:53823125:C:T	rs72640816	8	53823125	T	C	0.04409	3.65746e-05	-0.0448876	0.0108736	0.98201	rs55777656	30	NPBWR1	27865	intergenic	4.991	7	13	15	1	1	0
16:31334682:G:T	rs8052324	16	31334682	G	T	0.3187	3.70254e-05	-0.0197353	0.00478397	0.9015	rs7203472	57	ITGAM	0	intronic	2.676	7	4	15	1	1	0
1:103452742:C:T	rs12121824	1	103452742	C	T	0.2193	3.70271e-05	-0.0221019	0.00535766	0.857155	rs11164650	3	COL11A1	0	intronic	2.463	7	4	15	1	0	0
8:53823468:A:T	rs72640818	8	53823468	A	T	0.04409	3.71244e-05	-0.044857	0.0108753	0.98201	rs55777656	30	NPBWR1	27522	intergenic	0.752	5	13	15	1	1	0
8:53805510:C:T	rs72637625	8	53805510	T	C	0.0442	3.73809e-05	-0.0447666	0.0108575	0.986894	rs55777656	30	NPBWR1	45480	intergenic	0.529	5	5	15	1	0	0
8:53806424:C:CA	rs528428700	8	53806424	CA	C	0.04408	3.74878e-05	-0.0447876	0.0108644	0.986855	rs55777656	30	NPBWR1	44566	intergenic	1.612	NA	5	15	1	0	0
8:53821112:C:T	rs72640812	8	53821112	T	C	0.04381	3.76548e-05	-0.044827	0.0108766	0.985546	rs55777656	30	NPBWR1	29878	intergenic	1.27	NA	7	15	1	0	0
8:53821134:C:CA	8:53821134_CA_C	8	53821134	C	CA	0.04381	3.77016e-05	-0.044825	0.0108769	0.985546	rs55777656	30	NPBWR1	29856	intergenic	0.248	NA	7	15	1	1	0
8:53821682:G:GT	rs148951176	8	53821682	GT	G	0.04376	3.77903e-05	-0.0448584	0.0108864	0.986748	rs55777656	30	NPBWR1	29308	intergenic	0.867	NA	7	15	1	1	0
16:31343243:C:T	rs4594268	16	31343243	C	T	0.3192	3.80163e-05	-0.019688	0.00477955	0.918451	rs7203472	57	ITGAM	0	UTR3	7.067	4	1	13	1	1	0
[truncated: 207 more rows]

## Sheet: IndSigSNPs
Supplement File S2 –IndSigSNPs: The table presents the independent significant SNPs associated with tinnitus.
[truncated: 95 more rows]
