# Supplementary material for: A genome-wide association study of tinnitus reveals shared genetic links to neuropsychiatric disorders
Source: Sci Rep. 2022 Dec 29;12:22511. doi: 10.1038/s41598-022-26413-6 (PMC9800371; doi:10.1038/s41598-022-26413-6)
Supplement: Supplementary file 4 — Supplementary Tables. [file 41598_2022_26413_MOESM4_ESM.xlsx]

## Sheet: GS
Supplement File S3 – GS: The table presents the gene sets associated with tinnitus-related distress.
Category	GeneSet	N_genes	N_overlap	p	adjP	genes	link
GWAScatalog	Anxiety and stress-related disorders	15	4	1.08353e-05	0.019666	RAD51:RMDN3:DNAJC17:ZFYVE19
GWAScatalog	Limited cutaneous systemic scleroderma	19	4	2.9845e-05	0.0221309	TMEM175:DGKQ:SLC26A1:IDUA
GWAScatalog	Heel bone mineral density	746	20	4.06357e-05	0.0221309	COL11A1:ZNF438:FRS2:TMTC2:RAB11FIP3:FTO:ANKFN1:FHOD3:PKDCC:CPNE1:RUNX1:ITGB2:C21orf67:LEKR1:IDUA:FGFRL1:RNF212:MRPS28:C9orf64:ASTN2
GWAScatalog	Molar-incisor hypomineralization	8	3	4.87733e-05	0.0221309	NFATC2:RMI1:SLC28A3
GWAScatalog	Disc degeneration (lumbar)	9	3	7.26365e-05	0.026367	CHST3:PIGQ:RAB40C
Chemical_and_Genetic_pertubation	NIKOLSKY_BREAST_CANCER_16P13_AMPLICON	118	12	1.72743e-09	5.70399e-06	TMEM8A:NME4:DECR2:RAB11FIP3:CAPN15:C16orf11:PIGQ:NHLRC4:RAB40C:WFIKKN1:C16orf13:CHTF18	http://www.gsea-msigdb.org/gsea/msigdb/cards/NIKOLSKY_BREAST_CANCER_16P13_AMPLICON
Chemical_and_Genetic_pertubation	NIKOLSKY_BREAST_CANCER_17Q21_Q25_AMPLICON	329	14	4.30532e-06	0.00710809	ANKFN1:NOG:KCTD2:ATP5H:SLC16A5:ARMC7:NT5C:HN1:SUMO2:NUP85:GGA3:MRPS7:MIF4GD:SLC25A19	http://www.gsea-msigdb.org/gsea/msigdb/cards/NIKOLSKY_BREAST_CANCER_17Q21_Q25_AMPLICON
Chemical_and_Genetic_pertubation	NIKOLSKY_BREAST_CANCER_20Q11_AMPLICON	31	5	1.13604e-05	0.012504	UQCC1:CPNE1:EPB41L1:AAR2:DLGAP4	http://www.gsea-msigdb.org/gsea/msigdb/cards/NIKOLSKY_BREAST_CANCER_20Q11_AMPLICON
Positional_gene_sets	chr15q15	91	18	6.59242e-19	1.97113e-16	C15orf57:RAD51:RMDN3:DNAJC17:ZFYVE19:DLL4:CHAC1:INO80:EXD1:CHP1:OIP5:NUSAP1:NDUFAF1:RTF1:ITPKA:LTK:RPAP1:TYRO3	http://www.gsea-msigdb.org/gsea/msigdb/cards/chr15q15
Positional_gene_sets	chr2q11	67	11	4.33836e-11	6.48585e-09	LMAN2L:CNNM4:CNNM3:ANKRD39:FAM178B:FAHD2B:ANKRD36:COX5B:ACTR1B:ZAP70:TMEM131	http://www.gsea-msigdb.org/gsea/msigdb/cards/chr2q11
Positional_gene_sets	chr14q31	16	5	3.28723e-07	2.45721e-05	KCNK10:SPATA7:PTPN21:ZC3H14:EML5	http://www.gsea-msigdb.org/gsea/msigdb/cards/chr14q31
Positional_gene_sets	chr13q21	16	5	3.28723e-07	2.45721e-05	PRR20A:PRR20B:PRR20C:PRR20D:PRR20E	http://www.gsea-msigdb.org/gsea/msigdb/cards/chr13q21
Positional_gene_sets	chr17q25	197	12	5.2749e-07	3.15439e-05	KCTD2:ATP5H:SLC16A5:ARMC7:NT5C:HN1:SUMO2:NUP85:GGA3:MRPS7:MIF4GD:SLC25A19	http://www.gsea-msigdb.org/gsea/msigdb/cards/chr17q25
Positional_gene_sets	chr9q21	75	8	6.61577e-07	3.29686e-05	IDNK:UBQLN1:GKAP1:KIF27:C9orf64:HNRNPK:RMI1:SLC28A3	http://www.gsea-msigdb.org/gsea/msigdb/cards/chr9q21
Positional_gene_sets	chr16p13	246	13	8.86236e-07	3.78549e-05	TMEM8A:NME4:DECR2:RAB11FIP3:CAPN15:C16orf11:PIGQ:NHLRC4:RAB40C:WFIKKN1:C16orf13:CHTF18:RBFOX1	http://www.gsea-msigdb.org/gsea/msigdb/cards/chr16p13
Positional_gene_sets	chr10q22	95	8	4.04041e-06	0.00015101	CDH23:C10orf105:C10orf54:PSAP:CHST3:SPOCK2:ASCC1:ANAPC16	http://www.gsea-msigdb.org/gsea/msigdb/cards/chr10q22
Positional_gene_sets	chr21q22	189	10	1.65139e-05	0.000546721	RUNX1:SETD4:CBR1:CBR3:DOPEY2:MORC3:PTTG1IP:ITGB2:C21orf67:FAM207A	http://www.gsea-msigdb.org/gsea/msigdb/cards/chr21q22
Positional_gene_sets	chr17p13	234	11	1.88688e-05	0.000546721	SLC35G6:PER1:VAMP2:TMEM107:C17orf59:AURKB:CTC1:PFAS:SLC25A35:RANGRF:ARHGEF15	http://www.gsea-msigdb.org/gsea/msigdb/cards/chr17p13
Positional_gene_sets	chr4p16	118	8	2.01135e-05	0.000546721	TMEM175:DGKQ:SLC26A1:IDUA:FGFRL1:RNF212:SPON2:LETM1	http://www.gsea-msigdb.org/gsea/msigdb/cards/chr4p16
Positional_gene_sets	chr4q31	67	6	4.73815e-05	0.00118059	RPS3A:SH3D19:PRSS48:FAM160A1:PET112:FBXW7	http://www.gsea-msigdb.org/gsea/msigdb/cards/chr4q31
Positional_gene_sets	chr3p25	78	5	0.000976561	0.0224609	MKRN2:RAF1:TMEM40:CAND2:RPL32	http://www.gsea-msigdb.org/gsea/msigdb/cards/chr3p25
Positional_gene_sets	chr20q11	124	6	0.00134411	0.0276159	UQCC1:CPNE1:EPB41L1:AAR2:DLGAP4:NDRG3	http://www.gsea-msigdb.org/gsea/msigdb/cards/chr20q11
Positional_gene_sets	chr12q15	23	3	0.00138541	0.0276159	LYZ:YEATS4:FRS2	http://www.gsea-msigdb.org/gsea/msigdb/cards/chr12q15
Positional_gene_sets	chr17p12	24	3	0.00157208	0.0293782	SHISA6:DNAH9:ELAC2	http://www.gsea-msigdb.org/gsea/msigdb/cards/chr17p12
Positional_gene_sets	chr10p11	26	3	0.00199088	0.0350161	MAP3K8:LYZL2:ZNF438	http://www.gsea-msigdb.org/gsea/msigdb/cards/chr10p11
Positional_gene_sets	chr14q23	58	4	0.00243246	0.0404058	GPHN:FAM71D:MPP5:ATP6V1D	http://www.gsea-msigdb.org/gsea/msigdb/cards/chr14q23
Curated_gene_sets	NIKOLSKY_BREAST_CANCER_16P13_AMPLICON	118	12	1.72743e-09	9.50262e-06	TMEM8A:NME4:DECR2:RAB11FIP3:CAPN15:C16orf11:PIGQ:NHLRC4:RAB40C:WFIKKN1:C16orf13:CHTF18	http://www.gsea-msigdb.org/gsea/msigdb/cards/NIKOLSKY_BREAST_CANCER_16P13_AMPLICON
Curated_gene_sets	NIKOLSKY_BREAST_CANCER_17Q21_Q25_AMPLICON	329	14	4.30532e-06	0.0118418	ANKFN1:NOG:KCTD2:ATP5H:SLC16A5:ARMC7:NT5C:HN1:SUMO2:NUP85:GGA3:MRPS7:MIF4GD:SLC25A19	http://www.gsea-msigdb.org/gsea/msigdb/cards/NIKOLSKY_BREAST_CANCER_17Q21_Q25_AMPLICON
Curated_gene_sets	NIKOLSKY_BREAST_CANCER_20Q11_AMPLICON	31	5	1.13604e-05	0.0208312	UQCC1:CPNE1:EPB41L1:AAR2:DLGAP4	http://www.gsea-msigdb.org/gsea/msigdb/cards/NIKOLSKY_BREAST_CANCER_20Q11_AMPLICON

## Sheet: gtex_v8_ts_DEG
Supplement File S3 – gtex_v8_ts_DEG: The table presents the results of the tissue enrichment analysis for tinnitus-related distress. The differentially expressed genes are enriched in the hippocampus and cortex.
Category	GeneSet	N_genes	N_overlap	p	adjP	genes
DEG.twoside	Brain_Spinal_cord_cervical_c-1	6158	87	0.000727852	0.039304	ENSG00000197568:ENSG00000116761:ENSG00000107968:ENSG00000183621:ENSG00000107736:ENSG00000214688:ENSG00000107742:ENSG00000138303:ENSG00000166295:ENSG00000090382:ENSG00000166225:ENSG00000179104:ENSG00000072415:ENSG00000100433:ENSG00000070778:ENSG00000100722:ENSG00000137824:ENSG00000166140:ENSG00000128917:ENSG00000128908:ENSG00000137804:ENSG00000137815:ENSG00000137825:ENSG00000103932:ENSG00000092445…
DEG.up	Brain_Cerebellum	4055	59	0.00451707	0.243922	ENSG00000107736:ENSG00000107742:ENSG00000127337:ENSG00000166225:ENSG00000171723:ENSG00000100433:ENSG00000042317:ENSG00000100722:ENSG00000165521:ENSG00000128891:ENSG00000137824:ENSG00000104129:ENSG00000128908:ENSG00000137815:ENSG00000137825:ENSG00000092445:ENSG00000090565:ENSG00000103326:ENSG00000161992:ENSG00000007541:ENSG00000197562:ENSG00000127578:ENSG00000127586:ENSG00000078328:ENSG00000140718…
DEG.up	Nerve_Tibial	4157	60	0.0049713	0.26845	ENSG00000116761:ENSG00000060718:ENSG00000107968:ENSG00000183621:ENSG00000107738:ENSG00000122863:ENSG00000138303:ENSG00000150760:ENSG00000127337:ENSG00000166225:ENSG00000179104:ENSG00000072415:ENSG00000070778:ENSG00000137824:ENSG00000104129:ENSG00000166140:ENSG00000128917:ENSG00000128908:ENSG00000103932:ENSG00000092445:ENSG00000007541:ENSG00000179029:ENSG00000196544:ENSG00000178999:ENSG00000198844…
DEG.twoside	Brain_Cerebellum	6538	86	0.00797723	0.43077	ENSG00000107968:ENSG00000183621:ENSG00000107736:ENSG00000107738:ENSG00000122863:ENSG00000107742:ENSG00000150760:ENSG00000090382:ENSG00000127337:ENSG00000166225:ENSG00000171723:ENSG00000100433:ENSG00000042317:ENSG00000070778:ENSG00000100722:ENSG00000165521:ENSG00000128891:ENSG00000137824:ENSG00000104129:ENSG00000128908:ENSG00000137804:ENSG00000137815:ENSG00000137825:ENSG00000092445:ENSG00000090565…
DEG.down	Brain_Spinal_cord_cervical_c-1	4547	63	0.00989456	0.534306	ENSG00000116761:ENSG00000107968:ENSG00000183621:ENSG00000107736:ENSG00000166295:ENSG00000090382:ENSG00000070778:ENSG00000100722:ENSG00000128917:ENSG00000128908:ENSG00000137804:ENSG00000137815:ENSG00000137825:ENSG00000103932:ENSG00000129925:ENSG00000242612:ENSG00000103326:ENSG00000007541:ENSG00000197562:ENSG00000127586:ENSG00000177508:ENSG00000179094:ENSG00000196544:ENSG00000178971:ENSG00000178921…
DEG.twoside	Nerve_Tibial	4941	67	0.0122786	0.663043	ENSG00000116761:ENSG00000060718:ENSG00000107968:ENSG00000183621:ENSG00000107738:ENSG00000122863:ENSG00000107742:ENSG00000138303:ENSG00000150760:ENSG00000127337:ENSG00000166225:ENSG00000179104:ENSG00000072415:ENSG00000070778:ENSG00000137824:ENSG00000104129:ENSG00000166140:ENSG00000128917:ENSG00000128965:ENSG00000128908:ENSG00000137804:ENSG00000103932:ENSG00000092445:ENSG00000007541:ENSG00000177508…
DEG.up	Adipose_Subcutaneous	1689	19	0.430231	1	ENSG00000107968:ENSG00000183621:ENSG00000107738:ENSG00000090382:ENSG00000128917:ENSG00000198844:ENSG00000162878:ENSG00000159216:ENSG00000159231:ENSG00000160255:ENSG00000188677:ENSG00000169282:ENSG00000159674:ENSG00000163297:ENSG00000109686:ENSG00000256043:ENSG00000164683:ENSG00000165118:ENSG00000136869
DEG.up	Adipose_Visceral_Omentum	1428	18	0.256753	1	ENSG00000107968:ENSG00000107736:ENSG00000107738:ENSG00000090382:ENSG00000128917:ENSG00000128965:ENSG00000198844:ENSG00000162878:ENSG00000101096:ENSG00000159216:ENSG00000160255:ENSG00000163659:ENSG00000127418:ENSG00000163297:ENSG00000109686:ENSG00000164683:ENSG00000197506:ENSG00000136869
DEG.up	Adrenal_Gland	1204	16	0.209351	1	ENSG00000197568:ENSG00000107742:ENSG00000100554:ENSG00000100558:ENSG00000165521:ENSG00000137804:ENSG00000137806:ENSG00000137825:ENSG00000242612:ENSG00000257108:ENSG00000125454:ENSG00000134775:ENSG00000088367:ENSG00000145217:ENSG00000127418:ENSG00000147586
DEG.up	Artery_Aorta	2103	23	0.472341	1	ENSG00000107968:ENSG00000183621:ENSG00000122863:ENSG00000090382:ENSG00000070778:ENSG00000090565:ENSG00000150394:ENSG00000125457:ENSG00000134775:ENSG00000134779:ENSG00000162878:ENSG00000213901:ENSG00000080845:ENSG00000101079:ENSG00000159231:ENSG00000160255:ENSG00000169282:ENSG00000127418:ENSG00000109686:ENSG00000256043:ENSG00000104472:ENSG00000169398:ENSG00000136869
DEG.up	Artery_Coronary	1593	17	0.527749	1	ENSG00000107968:ENSG00000183621:ENSG00000122863:ENSG00000090382:ENSG00000070778:ENSG00000198844:ENSG00000125457:ENSG00000162878:ENSG00000213901:ENSG00000160255:ENSG00000160256:ENSG00000169282:ENSG00000163297:ENSG00000109686:ENSG00000256043:ENSG00000104472:ENSG00000169398
DEG.up	Artery_Tibial	2175	26	0.288136	1	ENSG00000116761:ENSG00000183621:ENSG00000122863:ENSG00000138303:ENSG00000150760:ENSG00000166225:ENSG00000070778:ENSG00000140718:ENSG00000125457:ENSG00000134775:ENSG00000162878:ENSG00000131043:ENSG00000080845:ENSG00000101079:ENSG00000159231:ENSG00000160256:ENSG00000144712:ENSG00000169282:ENSG00000163659:ENSG00000127418:ENSG00000163297:ENSG00000109686:ENSG00000256043:ENSG00000104472:ENSG00000123908…
DEG.up	Bladder	728	6	0.789517	1	ENSG00000179104:ENSG00000131043:ENSG00000138944:ENSG00000159674:ENSG00000163297:ENSG00000152784
DEG.up	Brain_Amygdala	1438	14	0.671173	1	ENSG00000060718:ENSG00000214688:ENSG00000107742:ENSG00000100433:ENSG00000137825:ENSG00000092445:ENSG00000078328:ENSG00000150394:ENSG00000188803:ENSG00000183691:ENSG00000170579:ENSG00000088367:ENSG00000138944:ENSG00000175161
DEG.up	Brain_Anterior_cingulate_cortex_BA24	1866	22	0.333452	1	ENSG00000060718:ENSG00000214688:ENSG00000107742:ENSG00000100433:ENSG00000137825:ENSG00000092445:ENSG00000078328:ENSG00000150394:ENSG00000188803:ENSG00000170579:ENSG00000134504:ENSG00000088367:ENSG00000138944:ENSG00000175161:ENSG00000169282:ENSG00000152784:ENSG00000059691:ENSG00000109670:ENSG00000179603:ENSG00000164683:ENSG00000148057:ENSG00000148219
DEG.up	Brain_Caudate_basal_ganglia	1703	18	0.543768	1	ENSG00000197568:ENSG00000214688:ENSG00000107742:ENSG00000100433:ENSG00000137825:ENSG00000078328:ENSG00000150394:ENSG00000007174:ENSG00000183691:ENSG00000170579:ENSG00000134504:ENSG00000088367:ENSG00000175161:ENSG00000169282:ENSG00000179603:ENSG00000164683:ENSG00000148057:ENSG00000148219
DEG.up	Brain_Cerebellar_Hemisphere	4248	54	0.0766883	1	ENSG00000107736:ENSG00000107742:ENSG00000127337:ENSG00000166225:ENSG00000171723:ENSG00000100554:ENSG00000100433:ENSG00000042317:ENSG00000100722:ENSG00000165521:ENSG00000128891:ENSG00000137824:ENSG00000104129:ENSG00000128908:ENSG00000137815:ENSG00000092445:ENSG00000103326:ENSG00000161992:ENSG00000197562:ENSG00000127578:ENSG00000127586:ENSG00000078328:ENSG00000140718:ENSG00000178971:ENSG00000188803…
DEG.up	Brain_Cortex	2159	23	0.525799	1	ENSG00000060718:ENSG00000214688:ENSG00000107742:ENSG00000171723:ENSG00000100433:ENSG00000137825:ENSG00000092445:ENSG00000197562:ENSG00000078328:ENSG00000150394:ENSG00000188803:ENSG00000180901:ENSG00000170579:ENSG00000134504:ENSG00000144199:ENSG00000088367:ENSG00000138944:ENSG00000175161:ENSG00000152784:ENSG00000059691:ENSG00000109670:ENSG00000179603:ENSG00000148219
DEG.up	Brain_Frontal_Cortex_BA9	2422	31	0.153358	1	ENSG00000197568:ENSG00000060718:ENSG00000107742:ENSG00000171723:ENSG00000100554:ENSG00000100433:ENSG00000137824:ENSG00000128965:ENSG00000137825:ENSG00000092445:ENSG00000197562:ENSG00000078328:ENSG00000150394:ENSG00000188803:ENSG00000180901:ENSG00000189159:ENSG00000170579:ENSG00000134504:ENSG00000134779:ENSG00000088367:ENSG00000138944:ENSG00000188636:ENSG00000175161:ENSG00000169282:ENSG00000152784…
DEG.up	Brain_Hippocampus	1542	18	0.371873	1	ENSG00000214688:ENSG00000107742:ENSG00000179104:ENSG00000100433:ENSG00000137825:ENSG00000092445:ENSG00000078328:ENSG00000150394:ENSG00000188803:ENSG00000007174:ENSG00000183691:ENSG00000170579:ENSG00000168754:ENSG00000088367:ENSG00000138944:ENSG00000175161:ENSG00000169282:ENSG00000152784
DEG.up	Brain_Hypothalamus	1979	19	0.712924	1	ENSG00000197568:ENSG00000060718:ENSG00000214688:ENSG00000107742:ENSG00000100433:ENSG00000128965:ENSG00000150394:ENSG00000188803:ENSG00000007174:ENSG00000153930:ENSG00000183691:ENSG00000189159:ENSG00000088367:ENSG00000138944:ENSG00000175161:ENSG00000179603:ENSG00000164683:ENSG00000148057:ENSG00000148219
DEG.up	Brain_Nucleus_accumbens_basal_ganglia	1834	17	0.757146	1	ENSG00000197568:ENSG00000060718:ENSG00000214688:ENSG00000107742:ENSG00000137825:ENSG00000078328:ENSG00000150394:ENSG00000188803:ENSG00000007174:ENSG00000183691:ENSG00000170579:ENSG00000134504:ENSG00000088367:ENSG00000175161:ENSG00000169282:ENSG00000164683:ENSG00000148057
DEG.up	Brain_Putamen_basal_ganglia	1346	13	0.678572	1	ENSG00000107742:ENSG00000100433:ENSG00000137825:ENSG00000078328:ENSG00000150394:ENSG00000183691:ENSG00000134504:ENSG00000088367:ENSG00000175161:ENSG00000169282:ENSG00000179603:ENSG00000164683:ENSG00000148057
DEG.up	Brain_Spinal_cord_cervical_c-1	1611	24	0.0565055	1	ENSG00000197568:ENSG00000214688:ENSG00000107742:ENSG00000138303:ENSG00000166225:ENSG00000179104:ENSG00000072415:ENSG00000100433:ENSG00000137824:ENSG00000166140:ENSG00000092445:ENSG00000161992:ENSG00000150394:ENSG00000188803:ENSG00000007174:ENSG00000134779:ENSG00000168754:ENSG00000144199:ENSG00000088367:ENSG00000175161:ENSG00000059691:ENSG00000106392:ENSG00000169398:ENSG00000148057
DEG.up	Brain_Substantia_nigra	1277	13	0.603028	1	ENSG00000197568:ENSG00000060718:ENSG00000214688:ENSG00000107742:ENSG00000179104:ENSG00000100433:ENSG00000092445:ENSG00000150394:ENSG00000188803:ENSG00000168754:ENSG00000088367:ENSG00000175161:ENSG00000148219
DEG.up	Breast_Mammary_Tissue	1428	15	0.555638	1	ENSG00000128917:ENSG00000177508:ENSG00000125434:ENSG00000198844:ENSG00000101096:ENSG00000159216:ENSG00000145217:ENSG00000127415:ENSG00000159674:ENSG00000163297:ENSG00000109686:ENSG00000256043:ENSG00000164683:ENSG00000197506:ENSG00000136869
DEG.up	Cells_Cultured_fibroblasts	3686	41	0.395466	1	ENSG00000060718:ENSG00000122863:ENSG00000150760:ENSG00000148773:ENSG00000166225:ENSG00000072415:ENSG00000100558:ENSG00000100722:ENSG00000051180:ENSG00000128965:ENSG00000104147:ENSG00000137804:ENSG00000137806:ENSG00000103932:ENSG00000140718:ENSG00000177508:ENSG00000178999:ENSG00000178921:ENSG00000183691:ENSG00000189159:ENSG00000177426:ENSG00000134779:ENSG00000115363:ENSG00000075568:ENSG00000159216…
DEG.up	Cells_EBV-transformed_lymphocytes	3833	41	0.506036	1	ENSG00000116761:ENSG00000107968:ENSG00000138303:ENSG00000148773:ENSG00000127337:ENSG00000171723:ENSG00000128891:ENSG00000051180:ENSG00000128965:ENSG00000104147:ENSG00000137804:ENSG00000103932:ENSG00000127586:ENSG00000179029:ENSG00000178999:ENSG00000178971:ENSG00000178921:ENSG00000189159:ENSG00000125450:ENSG00000125447:ENSG00000125457:ENSG00000125454:ENSG00000134779:ENSG00000158158:ENSG00000075568…
DEG.up	Cervix_Ectocervix	187	0	1	1
DEG.up	Cervix_Endocervix	1723	11	0.979258	1	ENSG00000150760:ENSG00000104129:ENSG00000108961:ENSG00000125450:ENSG00000162878:ENSG00000114988:ENSG00000101126:ENSG00000138944:ENSG00000159674:ENSG00000163297:ENSG00000256043
DEG.up	Colon_Sigmoid	1264	12	0.697115	1	ENSG00000179104:ENSG00000162878:ENSG00000131043:ENSG00000101096:ENSG00000160256:ENSG00000138944:ENSG00000188636:ENSG00000159674:ENSG00000163297:ENSG00000152784:ENSG00000109686:ENSG00000256043
DEG.up	Colon_Transverse	1128	14	0.311209	1	ENSG00000148773:ENSG00000090382:ENSG00000179104:ENSG00000100558:ENSG00000137825:ENSG00000062524:ENSG00000242612:ENSG00000178999:ENSG00000162878:ENSG00000158158:ENSG00000213901:ENSG00000138944:ENSG00000145214:ENSG00000163297
DEG.up	Esophagus_Gastroesophageal_Junction	1016	11	0.517182	1	ENSG00000107736:ENSG00000134775:ENSG00000162878:ENSG00000131043:ENSG00000160256:ENSG00000138944:ENSG00000159674:ENSG00000163297:ENSG00000152784:ENSG00000109686:ENSG00000104472
DEG.up	Esophagus_Mucosa	1755	20	0.403207	1	ENSG00000148773:ENSG00000179104:ENSG00000100554:ENSG00000100558:ENSG00000051180:ENSG00000166140:ENSG00000128965:ENSG00000104147:ENSG00000137804:ENSG00000177508:ENSG00000178999:ENSG00000189159:ENSG00000134504:ENSG00000159231:ENSG00000142197:ENSG00000088726:ENSG00000168924:ENSG00000164142:ENSG00000106392:ENSG00000197506
DEG.up	Esophagus_Muscularis	1043	11	0.552813	1	ENSG00000107736:ENSG00000134775:ENSG00000162878:ENSG00000131043:ENSG00000160256:ENSG00000138944:ENSG00000188636:ENSG00000163297:ENSG00000152784:ENSG00000109686:ENSG00000104472
DEG.up	Fallopian_Tube	451	3	0.86093	1	ENSG00000101126:ENSG00000109686:ENSG00000256043
DEG.up	Heart_Atrial_Appendage	572	5	0.730083	1	ENSG00000134775:ENSG00000162878:ENSG00000144712:ENSG00000059691:ENSG00000148219
DEG.up	Heart_Left_Ventricle	395	4	0.606758	1	ENSG00000177508:ENSG00000134775:ENSG00000144712:ENSG00000059691
DEG.up	Kidney_Cortex	948	10	0.553951	1	ENSG00000107742:ENSG00000242612:ENSG00000161992:ENSG00000007541:ENSG00000257108:ENSG00000170190:ENSG00000125449:ENSG00000115363:ENSG00000213901:ENSG00000145217
DEG.up	Kidney_Medulla	93	2	0.259405	1	ENSG00000129925:ENSG00000170190
DEG.up	Liver	1090	7	0.94811	1	ENSG00000116761:ENSG00000100558:ENSG00000128965:ENSG00000242612:ENSG00000115363:ENSG00000145217:ENSG00000148057
DEG.up	Lung	3029	31	0.618253	1	ENSG00000107968:ENSG00000107736:ENSG00000107738:ENSG00000107742:ENSG00000090382:ENSG00000070778:ENSG00000137824:ENSG00000128917:ENSG00000062524:ENSG00000129925:ENSG00000257108:ENSG00000177508:ENSG00000178971:ENSG00000198844:ENSG00000007174:ENSG00000170190:ENSG00000125449:ENSG00000125454:ENSG00000177426:ENSG00000162878:ENSG00000115363:ENSG00000115085:ENSG00000159216:ENSG00000160255:ENSG00000127415…
DEG.up	Minor_Salivary_Gland	1285	12	0.71839	1	ENSG00000090382:ENSG00000072415:ENSG00000177508:ENSG00000159216:ENSG00000159231:ENSG00000142197:ENSG00000183250:ENSG00000088726:ENSG00000127418:ENSG00000164142:ENSG00000106392:ENSG00000197506
DEG.up	Muscle_Skeletal	879	13	0.142839	1	ENSG00000128965:ENSG00000104147:ENSG00000137806:ENSG00000078328:ENSG00000134775:ENSG00000162878:ENSG00000213337:ENSG00000188677:ENSG00000144712:ENSG00000164142:ENSG00000147586:ENSG00000184489:ENSG00000165113
DEG.up	Ovary	3674	39	0.528432	1	ENSG00000197568:ENSG00000116761:ENSG00000107736:ENSG00000122863:ENSG00000150760:ENSG00000166225:ENSG00000042317:ENSG00000070778:ENSG00000100722:ENSG00000165521:ENSG00000104129:ENSG00000092445:ENSG00000257108:ENSG00000127578:ENSG00000127586:ENSG00000178971:ENSG00000178921:ENSG00000108961:ENSG00000180901:ENSG00000125450:ENSG00000177426:ENSG00000162878:ENSG00000114988:ENSG00000168763:ENSG00000144199…
DEG.up	Pancreas	549	4	0.83831	1	ENSG00000115363:ENSG00000127418:ENSG00000178222:ENSG00000197506
DEG.up	Pituitary	3253	28	0.910717	1	ENSG00000197568:ENSG00000060718:ENSG00000107742:ENSG00000100554:ENSG00000042317:ENSG00000165521:ENSG00000090565:ENSG00000007541:ENSG00000197562:ENSG00000127578:ENSG00000179029:ENSG00000178971:ENSG00000125434:ENSG00000108961:ENSG00000114988:ENSG00000158158:ENSG00000213337:ENSG00000183250:ENSG00000144712:ENSG00000197980:ENSG00000145217:ENSG00000127415:ENSG00000178222:ENSG00000164683:ENSG00000148057…
DEG.up	Prostate	2019	21	0.573577	1	ENSG00000166140:ENSG00000007541:ENSG00000127578:ENSG00000177508:ENSG00000125434:ENSG00000108961:ENSG00000170190:ENSG00000125449:ENSG00000177426:ENSG00000134775:ENSG00000114988:ENSG00000213901:ENSG00000159216:ENSG00000185917:ENSG00000142197:ENSG00000145217:ENSG00000127415:ENSG00000159674:ENSG00000163297:ENSG00000152784:ENSG00000148219
DEG.up	Skin_Not_Sun_Exposed_Suprapubic	2037	19	0.758572	1	ENSG00000150760:ENSG00000100558:ENSG00000070778:ENSG00000137804:ENSG00000197562:ENSG00000259517:ENSG00000177508:ENSG00000196544:ENSG00000153930:ENSG00000170190:ENSG00000177426:ENSG00000134504:ENSG00000159231:ENSG00000142197:ENSG00000088726:ENSG00000163659:ENSG00000164142:ENSG00000109670:ENSG00000197506
DEG.up	Skin_Sun_Exposed_Lower_leg	2163	22	0.618049	1	ENSG00000150760:ENSG00000100558:ENSG00000070778:ENSG00000137804:ENSG00000092445:ENSG00000103326:ENSG00000197562:ENSG00000177508:ENSG00000196544:ENSG00000153930:ENSG00000170190:ENSG00000134504:ENSG00000080845:ENSG00000159231:ENSG00000142197:ENSG00000088726:ENSG00000163659:ENSG00000109686:ENSG00000164142:ENSG00000109670:ENSG00000164506:ENSG00000197506
DEG.up	Small_Intestine_Terminal_Ileum	1855	20	0.505395	1	ENSG00000107742:ENSG00000148773:ENSG00000090382:ENSG00000100558:ENSG00000137804:ENSG00000137825:ENSG00000062524:ENSG00000242612:ENSG00000103326:ENSG00000178999:ENSG00000178971:ENSG00000170190:ENSG00000189159:ENSG00000115085:ENSG00000213901:ENSG00000101096:ENSG00000160255:ENSG00000145214:ENSG00000145217:ENSG00000159674
DEG.up	Spleen	2666	30	0.393987	1	ENSG00000107968:ENSG00000214688:ENSG00000107738:ENSG00000107742:ENSG00000148773:ENSG00000090382:ENSG00000137804:ENSG00000062524:ENSG00000103326:ENSG00000257108:ENSG00000127586:ENSG00000196544:ENSG00000178999:ENSG00000178971:ENSG00000178921:ENSG00000125449:ENSG00000189159:ENSG00000125450:ENSG00000125447:ENSG00000125454:ENSG00000115363:ENSG00000168754:ENSG00000115085:ENSG00000101096:ENSG00000160255…
DEG.up	Stomach	780	6	0.840287	1	ENSG00000090382:ENSG00000179104:ENSG00000137825:ENSG00000062524:ENSG00000125434:ENSG00000142197
DEG.up	Testis	5947	67	0.298199	1	ENSG00000060718:ENSG00000151033:ENSG00000107736:ENSG00000214688:ENSG00000122863:ENSG00000107742:ENSG00000138303:ENSG00000127337:ENSG00000172717:ENSG00000042317:ENSG00000070778:ENSG00000100722:ENSG00000165521:ENSG00000051180:ENSG00000178997:ENSG00000104147:ENSG00000137804:ENSG00000137806:ENSG00000137815:ENSG00000137825:ENSG00000062524:ENSG00000092445:ENSG00000129925:ENSG00000242612:ENSG00000103326…
DEG.up	Thyroid	3732	36	0.766999	1	ENSG00000197568:ENSG00000116761:ENSG00000150760:ENSG00000179104:ENSG00000072415:ENSG00000100558:ENSG00000042317:ENSG00000070778:ENSG00000104129:ENSG00000128917:ENSG00000129925:ENSG00000007541:ENSG00000127578:ENSG00000179029:ENSG00000178971:ENSG00000178921:ENSG00000125434:ENSG00000198844:ENSG00000170190:ENSG00000114988:ENSG00000158158:ENSG00000115085:ENSG00000213901:ENSG00000101019:ENSG00000101096…
DEG.up	Uterus	3999	45	0.354217	1	ENSG00000183621:ENSG00000107736:ENSG00000122863:ENSG00000150760:ENSG00000166225:ENSG00000042317:ENSG00000070778:ENSG00000100722:ENSG00000104129:ENSG00000128917:ENSG00000128908:ENSG00000257108:ENSG00000127586:ENSG00000179029:ENSG00000178971:ENSG00000178921:ENSG00000125434:ENSG00000108961:ENSG00000198844:ENSG00000188803:ENSG00000170190:ENSG00000125450:ENSG00000177426:ENSG00000162878:ENSG00000114988…
DEG.up	Vagina	2013	24	0.303275	1	ENSG00000148773:ENSG00000179104:ENSG00000100558:ENSG00000137804:ENSG00000177508:ENSG00000178999:ENSG00000188803:ENSG00000153930:ENSG00000183691:ENSG00000170190:ENSG00000189159:ENSG00000134504:ENSG00000213901:ENSG00000159216:ENSG00000185917:ENSG00000159231:ENSG00000159256:ENSG00000138944:ENSG00000088726:ENSG00000127415:ENSG00000159674:ENSG00000152784:ENSG00000164142:ENSG00000164506
DEG.up	Whole_Blood	1299	10	0.890345	1	ENSG00000183621:ENSG00000214688:ENSG00000107738:ENSG00000107742:ENSG00000090382:ENSG00000170190:ENSG00000189159:ENSG00000115085:ENSG00000160255:ENSG00000136869
DEG.down	Adipose_Subcutaneous	1307	13	0.636848	1	ENSG00000060718:ENSG00000107742:ENSG00000100554:ENSG00000128965:ENSG00000137804:ENSG00000178999:ENSG00000189159:ENSG00000134504:ENSG00000134775:ENSG00000158158:ENSG00000138944:ENSG00000144712:ENSG00000175161
DEG.down	Adipose_Visceral_Omentum	1400	17	0.317133	1	ENSG00000148773:ENSG00000100558:ENSG00000137804:ENSG00000197562:ENSG00000177508:ENSG00000178999:ENSG00000189159:ENSG00000134504:ENSG00000134775:ENSG00000158158:ENSG00000213337:ENSG00000142197:ENSG00000138944:ENSG00000144712:ENSG00000109670:ENSG00000164506:ENSG00000148219
DEG.down	Adrenal_Gland	2994	40	0.0687132	1	ENSG00000183621:ENSG00000107736:ENSG00000107738:ENSG00000150760:ENSG00000070778:ENSG00000128917:ENSG00000128965:ENSG00000062524:ENSG00000092445:ENSG00000197562:ENSG00000127586:ENSG00000177508:ENSG00000178999:ENSG00000178971:ENSG00000170190:ENSG00000125450:ENSG00000170579:ENSG00000158158:ENSG00000144199:ENSG00000135976:ENSG00000115085:ENSG00000101096:ENSG00000159216:ENSG00000159231:ENSG00000142197…
DEG.down	Artery_Aorta	1323	19	0.109946	1	ENSG00000107736:ENSG00000107742:ENSG00000179104:ENSG00000100558:ENSG00000137804:ENSG00000092445:ENSG00000127578:ENSG00000177508:ENSG00000178999:ENSG00000170190:ENSG00000189159:ENSG00000188677:ENSG00000138944:ENSG00000159674:ENSG00000152784:ENSG00000059691:ENSG00000109670:ENSG00000164683:ENSG00000178966
DEG.down	Artery_Coronary	863	14	0.0759758	1	ENSG00000107742:ENSG00000148773:ENSG00000179104:ENSG00000100558:ENSG00000137804:ENSG00000062524:ENSG00000092445:ENSG00000127578:ENSG00000170190:ENSG00000189159:ENSG00000138944:ENSG00000175161:ENSG00000178222:ENSG00000178966
DEG.down	Artery_Tibial	1746	18	0.587978	1	ENSG00000107736:ENSG00000107742:ENSG00000179104:ENSG00000128965:ENSG00000137804:ENSG00000092445:ENSG00000177508:ENSG00000125434:ENSG00000170190:ENSG00000189159:ENSG00000158158:ENSG00000115085:ENSG00000188677:ENSG00000138944:ENSG00000159674:ENSG00000059691:ENSG00000164683:ENSG00000178966
DEG.down	Bladder	103	1	0.667831	1	ENSG00000092445
DEG.down	Brain_Amygdala	6995	76	0.423234	1	ENSG00000116761:ENSG00000107968:ENSG00000183621:ENSG00000107736:ENSG00000107738:ENSG00000122863:ENSG00000166295:ENSG00000090382:ENSG00000127337:ENSG00000070778:ENSG00000100722:ENSG00000128891:ENSG00000104129:ENSG00000166140:ENSG00000128917:ENSG00000128908:ENSG00000137815:ENSG00000103932:ENSG00000129925:ENSG00000242612:ENSG00000103326:ENSG00000007541:ENSG00000197562:ENSG00000127586:ENSG00000177508…
DEG.down	Brain_Anterior_cingulate_cortex_BA24	6003	61	0.687439	1	ENSG00000107968:ENSG00000183621:ENSG00000107736:ENSG00000107738:ENSG00000122863:ENSG00000166295:ENSG00000090382:ENSG00000127337:ENSG00000070778:ENSG00000100722:ENSG00000104129:ENSG00000128917:ENSG00000128908:ENSG00000103932:ENSG00000129925:ENSG00000242612:ENSG00000103326:ENSG00000127586:ENSG00000179094:ENSG00000196544:ENSG00000178971:ENSG00000178921:ENSG00000125434:ENSG00000198844:ENSG00000006744…
DEG.down	Brain_Caudate_basal_ganglia	6174	69	0.322005	1	ENSG00000116761:ENSG00000107968:ENSG00000183621:ENSG00000107736:ENSG00000122863:ENSG00000166295:ENSG00000090382:ENSG00000127337:ENSG00000070778:ENSG00000100722:ENSG00000104129:ENSG00000166140:ENSG00000128917:ENSG00000128908:ENSG00000187446:ENSG00000137815:ENSG00000103932:ENSG00000129925:ENSG00000242612:ENSG00000103326:ENSG00000127586:ENSG00000177508:ENSG00000179094:ENSG00000196544:ENSG00000178971…
DEG.down	Brain_Cerebellar_Hemisphere	2381	26	0.469983	1	ENSG00000107968:ENSG00000183621:ENSG00000107738:ENSG00000122863:ENSG00000150760:ENSG00000090382:ENSG00000070778:ENSG00000137804:ENSG00000177508:ENSG00000125434:ENSG00000198844:ENSG00000170190:ENSG00000125457:ENSG00000134775:ENSG00000162878:ENSG00000115085:ENSG00000213901:ENSG00000160255:ENSG00000188677:ENSG00000114850:ENSG00000163659:ENSG00000109686:ENSG00000256043:ENSG00000104472:ENSG00000184489…
DEG.down	Brain_Cerebellum	2483	27	0.477572	1	ENSG00000107968:ENSG00000183621:ENSG00000107738:ENSG00000122863:ENSG00000150760:ENSG00000090382:ENSG00000070778:ENSG00000137804:ENSG00000125434:ENSG00000198844:ENSG00000170190:ENSG00000125457:ENSG00000134775:ENSG00000162878:ENSG00000115085:ENSG00000213901:ENSG00000160255:ENSG00000188677:ENSG00000114850:ENSG00000163659:ENSG00000109686:ENSG00000256043:ENSG00000104472:ENSG00000184489:ENSG00000165115…
DEG.down	Brain_Cortex	4957	44	0.933103	1	ENSG00000107968:ENSG00000183621:ENSG00000107736:ENSG00000107738:ENSG00000122863:ENSG00000166295:ENSG00000090382:ENSG00000127337:ENSG00000070778:ENSG00000100722:ENSG00000128917:ENSG00000128908:ENSG00000129925:ENSG00000242612:ENSG00000103326:ENSG00000178971:ENSG00000125434:ENSG00000198844:ENSG00000125458:ENSG00000125450:ENSG00000125457:ENSG00000125454:ENSG00000177426:ENSG00000114988:ENSG00000168763…
DEG.down	Brain_Frontal_Cortex_BA9	4429	43	0.77479	1	ENSG00000107968:ENSG00000183621:ENSG00000107736:ENSG00000107738:ENSG00000122863:ENSG00000166295:ENSG00000090382:ENSG00000070778:ENSG00000100722:ENSG00000128917:ENSG00000128908:ENSG00000129925:ENSG00000242612:ENSG00000103326:ENSG00000127586:ENSG00000179094:ENSG00000178971:ENSG00000125434:ENSG00000198844:ENSG00000125458:ENSG00000125450:ENSG00000125457:ENSG00000177426:ENSG00000114988:ENSG00000158158…
DEG.down	Brain_Hippocampus	6806	76	0.310399	1	ENSG00000116761:ENSG00000107968:ENSG00000183621:ENSG00000107736:ENSG00000107738:ENSG00000122863:ENSG00000166295:ENSG00000090382:ENSG00000127337:ENSG00000070778:ENSG00000100722:ENSG00000104129:ENSG00000166140:ENSG00000128917:ENSG00000128908:ENSG00000137815:ENSG00000103932:ENSG00000129925:ENSG00000242612:ENSG00000103326:ENSG00000127586:ENSG00000177508:ENSG00000179094:ENSG00000179029:ENSG00000196544…
DEG.down	Brain_Hypothalamus	5303	63	0.160401	1	ENSG00000107968:ENSG00000183621:ENSG00000107738:ENSG00000122863:ENSG00000166295:ENSG00000090382:ENSG00000070778:ENSG00000100722:ENSG00000104129:ENSG00000128917:ENSG00000128908:ENSG00000103932:ENSG00000129925:ENSG00000242612:ENSG00000103326:ENSG00000197562:ENSG00000127578:ENSG00000127586:ENSG00000179094:ENSG00000196544:ENSG00000178971:ENSG00000178921:ENSG00000125434:ENSG00000198844:ENSG00000006744…
DEG.down	Brain_Nucleus_accumbens_basal_ganglia	5801	64	0.378578	1	ENSG00000107968:ENSG00000183621:ENSG00000107736:ENSG00000122863:ENSG00000166295:ENSG00000090382:ENSG00000127337:ENSG00000070778:ENSG00000100722:ENSG00000104129:ENSG00000166140:ENSG00000128917:ENSG00000128908:ENSG00000187446:ENSG00000103932:ENSG00000129925:ENSG00000242612:ENSG00000103326:ENSG00000127586:ENSG00000177508:ENSG00000179094:ENSG00000196544:ENSG00000178971:ENSG00000178921:ENSG00000125434…
DEG.down	Brain_Putamen_basal_ganglia	7081	84	0.107309	1	ENSG00000116761:ENSG00000107968:ENSG00000183621:ENSG00000107736:ENSG00000107738:ENSG00000122863:ENSG00000138303:ENSG00000166295:ENSG00000090382:ENSG00000127337:ENSG00000042317:ENSG00000070778:ENSG00000100722:ENSG00000128891:ENSG00000104129:ENSG00000166140:ENSG00000128917:ENSG00000128965:ENSG00000128908:ENSG00000187446:ENSG00000137815:ENSG00000103932:ENSG00000129925:ENSG00000242612:ENSG00000103326…
DEG.down	Brain_Substantia_nigra	6489	74	0.240322	1	ENSG00000116761:ENSG00000107968:ENSG00000183621:ENSG00000122863:ENSG00000166295:ENSG00000090382:ENSG00000127337:ENSG00000070778:ENSG00000100722:ENSG00000104129:ENSG00000128917:ENSG00000128908:ENSG00000137804:ENSG00000137815:ENSG00000103932:ENSG00000129925:ENSG00000242612:ENSG00000103326:ENSG00000007541:ENSG00000197562:ENSG00000127578:ENSG00000127586:ENSG00000179094:ENSG00000196544:ENSG00000178971…
DEG.down	Breast_Mammary_Tissue	912	10	0.504029	1	ENSG00000107742:ENSG00000100558:ENSG00000128965:ENSG00000137804:ENSG00000062524:ENSG00000127578:ENSG00000178999:ENSG00000189159:ENSG00000144712:ENSG00000148219
DEG.down	Cells_Cultured_fibroblasts	1713	17	0.651234	1	ENSG00000179104:ENSG00000137825:ENSG00000197562:ENSG00000178971:ENSG00000125434:ENSG00000125457:ENSG00000134504:ENSG00000162878:ENSG00000168763:ENSG00000144199:ENSG00000088367:ENSG00000160255:ENSG00000178222:ENSG00000109670:ENSG00000164683:ENSG00000184489:ENSG00000148219
DEG.down	Cells_EBV-transformed_lymphocytes	2063	31	0.0289423	1	ENSG00000183621:ENSG00000107738:ENSG00000107742:ENSG00000042317:ENSG00000128917:ENSG00000137825:ENSG00000242612:ENSG00000090565:ENSG00000007541:ENSG00000197562:ENSG00000179094:ENSG00000180901:ENSG00000177426:ENSG00000134504:ENSG00000134775:ENSG00000080845:ENSG00000101079:ENSG00000159216:ENSG00000159228:ENSG00000142197:ENSG00000188636:ENSG00000145214:ENSG00000127415:ENSG00000127418:ENSG00000159674…
DEG.down	Cervix_Ectocervix	2	0	1	1
DEG.down	Cervix_Endocervix	5	0	1	1
DEG.down	Colon_Sigmoid	1530	17	0.458697	1	ENSG00000116761:ENSG00000107736:ENSG00000100558:ENSG00000128965:ENSG00000137804:ENSG00000137825:ENSG00000092445:ENSG00000127578:ENSG00000178999:ENSG00000189159:ENSG00000115085:ENSG00000159216:ENSG00000169282:ENSG00000127418:ENSG00000109670:ENSG00000178966:ENSG00000136869
DEG.down	Colon_Transverse	1404	15	0.528379	1	ENSG00000107736:ENSG00000128965:ENSG00000092445:ENSG00000127578:ENSG00000134504:ENSG00000134779:ENSG00000159231:ENSG00000144712:ENSG00000169282:ENSG00000163659:ENSG00000127418:ENSG00000109670:ENSG00000164683:ENSG00000148219:ENSG00000136869
DEG.down	Esophagus_Gastroesophageal_Junction	1406	15	0.530669	1	ENSG00000107742:ENSG00000128965:ENSG00000137804:ENSG00000137825:ENSG00000092445:ENSG00000170190:ENSG00000189159:ENSG00000134504:ENSG00000158158:ENSG00000115085:ENSG00000159216:ENSG00000142197:ENSG00000169282:ENSG00000109670:ENSG00000106392
DEG.down	Esophagus_Mucosa	3122	37	0.25508	1	ENSG00000183621:ENSG00000107736:ENSG00000122863:ENSG00000107742:ENSG00000042317:ENSG00000070778:ENSG00000128891:ENSG00000128917:ENSG00000090565:ENSG00000127578:ENSG00000140718:ENSG00000108961:ENSG00000198844:ENSG00000134775:ENSG00000162878:ENSG00000168763:ENSG00000213337:ENSG00000144199:ENSG00000135976:ENSG00000080845:ENSG00000101096:ENSG00000160255:ENSG00000188677:ENSG00000138944:ENSG00000188636…
DEG.down	Esophagus_Muscularis	1582	20	0.237514	1	ENSG00000116761:ENSG00000107742:ENSG00000179104:ENSG00000128965:ENSG00000137804:ENSG00000137825:ENSG00000062524:ENSG00000092445:ENSG00000127586:ENSG00000170190:ENSG00000189159:ENSG00000134504:ENSG00000158158:ENSG00000115085:ENSG00000159216:ENSG00000142197:ENSG00000169282:ENSG00000109670:ENSG00000106392:ENSG00000164683
DEG.down	Fallopian_Tube	1	0	1	1
DEG.down	Heart_Atrial_Appendage	7365	85	0.174142	1	ENSG00000197568:ENSG00000116761:ENSG00000107968:ENSG00000107736:ENSG00000107738:ENSG00000107742:ENSG00000150760:ENSG00000127337:ENSG00000166225:ENSG00000179104:ENSG00000171723:ENSG00000072415:ENSG00000042317:ENSG00000100722:ENSG00000137824:ENSG00000104129:ENSG00000166140:ENSG00000128965:ENSG00000128908:ENSG00000137804:ENSG00000137815:ENSG00000103932:ENSG00000092445:ENSG00000129925:ENSG00000242612…
DEG.down	Heart_Left_Ventricle	8514	95	0.272878	1	ENSG00000197568:ENSG00000107968:ENSG00000183621:ENSG00000107736:ENSG00000107738:ENSG00000122863:ENSG00000107742:ENSG00000138303:ENSG00000150760:ENSG00000090382:ENSG00000127337:ENSG00000166225:ENSG00000179104:ENSG00000171723:ENSG00000072415:ENSG00000042317:ENSG00000070778:ENSG00000100722:ENSG00000128891:ENSG00000137824:ENSG00000104129:ENSG00000166140:ENSG00000128965:ENSG00000128908:ENSG00000187446…
DEG.down	Kidney_Cortex	5049	58	0.260825	1	ENSG00000107968:ENSG00000183621:ENSG00000107738:ENSG00000122863:ENSG00000138303:ENSG00000090382:ENSG00000127337:ENSG00000166225:ENSG00000070778:ENSG00000100722:ENSG00000137824:ENSG00000128908:ENSG00000137815:ENSG00000103932:ENSG00000197562:ENSG00000127586:ENSG00000140718:ENSG00000178999:ENSG00000180901:ENSG00000125450:ENSG00000125447:ENSG00000125457:ENSG00000125454:ENSG00000158158:ENSG00000168763…
DEG.down	Kidney_Medulla	0	0	1	1
DEG.down	Liver	7196	85	0.114037	1	ENSG00000107968:ENSG00000183621:ENSG00000107738:ENSG00000122863:ENSG00000107742:ENSG00000138303:ENSG00000150760:ENSG00000090382:ENSG00000127337:ENSG00000166225:ENSG00000072415:ENSG00000100554:ENSG00000042317:ENSG00000070778:ENSG00000128891:ENSG00000128917:ENSG00000128908:ENSG00000137815:ENSG00000137825:ENSG00000103932:ENSG00000090565:ENSG00000007541:ENSG00000197562:ENSG00000127578:ENSG00000127586…
DEG.down	Lung	820	13	0.0974769	1	ENSG00000100558:ENSG00000104147:ENSG00000137825:ENSG00000092445:ENSG00000134504:ENSG00000134775:ENSG00000159231:ENSG00000088726:ENSG00000144712:ENSG00000169282:ENSG00000152784:ENSG00000059691:ENSG00000148219
DEG.down	Minor_Salivary_Gland	1666	18	0.50472	1	ENSG00000116761:ENSG00000107968:ENSG00000183621:ENSG00000107736:ENSG00000107742:ENSG00000128917:ENSG00000092445:ENSG00000108961:ENSG00000188677:ENSG00000144712:ENSG00000169282:ENSG00000163659:ENSG00000163297:ENSG00000152784:ENSG00000059691:ENSG00000148057:ENSG00000165113:ENSG00000148219
DEG.down	Muscle_Skeletal	6093	62	0.684401	1	ENSG00000197568:ENSG00000116761:ENSG00000107968:ENSG00000107738:ENSG00000107742:ENSG00000150760:ENSG00000090382:ENSG00000127337:ENSG00000166225:ENSG00000042317:ENSG00000070778:ENSG00000100722:ENSG00000137824:ENSG00000104129:ENSG00000166140:ENSG00000103202:ENSG00000103326:ENSG00000007541:ENSG00000197562:ENSG00000127586:ENSG00000178971:ENSG00000178921:ENSG00000125434:ENSG00000108961:ENSG00000198844…
DEG.down	Nerve_Tibial	784	7	0.73137	1	ENSG00000107742:ENSG00000128965:ENSG00000137804:ENSG00000177508:ENSG00000189159:ENSG00000115085:ENSG00000138944
DEG.down	Ovary	1429	13	0.757756	1	ENSG00000090382:ENSG00000179104:ENSG00000100558:ENSG00000128965:ENSG00000177508:ENSG00000178999:ENSG00000189159:ENSG00000115085:ENSG00000142197:ENSG00000160255:ENSG00000169282:ENSG00000164683:ENSG00000148219
DEG.down	Pancreas	8671	106	0.0248934	1	ENSG00000197568:ENSG00000107968:ENSG00000183621:ENSG00000107738:ENSG00000122863:ENSG00000107742:ENSG00000138303:ENSG00000150760:ENSG00000166225:ENSG00000179104:ENSG00000171723:ENSG00000072415:ENSG00000100554:ENSG00000100558:ENSG00000042317:ENSG00000070778:ENSG00000100722:ENSG00000128891:ENSG00000137824:ENSG00000104129:ENSG00000166140:ENSG00000128917:ENSG00000128908:ENSG00000187446:ENSG00000137804…
DEG.down	Pituitary	1752	23	0.167908	1	ENSG00000107968:ENSG00000107736:ENSG00000107738:ENSG00000122863:ENSG00000150760:ENSG00000090382:ENSG00000100558:ENSG00000070778:ENSG00000137804:ENSG00000092445:ENSG00000078328:ENSG00000170190:ENSG00000125457:ENSG00000134779:ENSG00000131043:ENSG00000159231:ENSG00000160255:ENSG00000160256:ENSG00000169282:ENSG00000159674:ENSG00000163297:ENSG00000109686:ENSG00000136869
DEG.down	Prostate	698	10	0.208572	1	ENSG00000137804:ENSG00000137825:ENSG00000062524:ENSG00000092445:ENSG00000078328:ENSG00000178999:ENSG00000170579:ENSG00000059691:ENSG00000109670:ENSG00000106392
DEG.down	Skin_Not_Sun_Exposed_Suprapubic	2330	25	0.509205	1	ENSG00000116761:ENSG00000107736:ENSG00000107742:ENSG00000090382:ENSG00000128965:ENSG00000062524:ENSG00000129925:ENSG00000125454:ENSG00000162878:ENSG00000088367:ENSG00000160255:ENSG00000188677:ENSG00000138944:ENSG00000188636:ENSG00000144712:ENSG00000169282:ENSG00000127418:ENSG00000163297:ENSG00000152784:ENSG00000256043:ENSG00000164683:ENSG00000148057:ENSG00000165113:ENSG00000165118:ENSG00000136869
DEG.down	Skin_Sun_Exposed_Lower_leg	2123	25	0.320466	1	ENSG00000116761:ENSG00000107736:ENSG00000107742:ENSG00000090382:ENSG00000128965:ENSG00000062524:ENSG00000129925:ENSG00000125434:ENSG00000125454:ENSG00000134775:ENSG00000162878:ENSG00000115085:ENSG00000088367:ENSG00000160255:ENSG00000188677:ENSG00000138944:ENSG00000188636:ENSG00000144712:ENSG00000169282:ENSG00000127418:ENSG00000152784:ENSG00000164683:ENSG00000148057:ENSG00000165113:ENSG00000136869
DEG.down	Small_Intestine_Terminal_Ileum	1257	18	0.119947	1	ENSG00000116761:ENSG00000107736:ENSG00000122863:ENSG00000171723:ENSG00000042317:ENSG00000128965:ENSG00000092445:ENSG00000140718:ENSG00000134504:ENSG00000134775:ENSG00000144199:ENSG00000088367:ENSG00000159231:ENSG00000144712:ENSG00000175161:ENSG00000169282:ENSG00000164683:ENSG00000148219
DEG.down	Spleen	1930	26	0.120926	1	ENSG00000116761:ENSG00000122863:ENSG00000150760:ENSG00000179104:ENSG00000171723:ENSG00000100554:ENSG00000042317:ENSG00000070778:ENSG00000128965:ENSG00000187446:ENSG00000140718:ENSG00000134504:ENSG00000134779:ENSG00000144199:ENSG00000088367:ENSG00000159231:ENSG00000144712:ENSG00000169282:ENSG00000163659:ENSG00000127418:ENSG00000163297:ENSG00000152784:ENSG00000109686:ENSG00000164683:ENSG00000169398…
DEG.down	Stomach	2290	26	0.387515	1	ENSG00000197568:ENSG00000183621:ENSG00000107736:ENSG00000107742:ENSG00000128917:ENSG00000092445:ENSG00000140718:ENSG00000179029:ENSG00000180901:ENSG00000134504:ENSG00000134775:ENSG00000134779:ENSG00000213337:ENSG00000080845:ENSG00000101079:ENSG00000159231:ENSG00000188677:ENSG00000144712:ENSG00000175161:ENSG00000169282:ENSG00000178222:ENSG00000059691:ENSG00000109670:ENSG00000164506:ENSG00000164683…
DEG.down	Testis	2599	31	0.268005	1	ENSG00000107968:ENSG00000107738:ENSG00000150760:ENSG00000090382:ENSG00000171723:ENSG00000100558:ENSG00000128917:ENSG00000187446:ENSG00000140718:ENSG00000178999:ENSG00000198844:ENSG00000134504:ENSG00000134775:ENSG00000101096:ENSG00000159216:ENSG00000159228:ENSG00000159231:ENSG00000160255:ENSG00000188677:ENSG00000138944:ENSG00000169282:ENSG00000127418:ENSG00000159674:ENSG00000163297:ENSG00000152784…
DEG.down	Thyroid	976	11	0.463111	1	ENSG00000107736:ENSG00000137804:ENSG00000092445:ENSG00000178999:ENSG00000189159:ENSG00000134775:ENSG00000144199:ENSG00000159231:ENSG00000138944:ENSG00000152784:ENSG00000148219
DEG.down	Uterus	788	9	0.459336	1	ENSG00000107742:ENSG00000128965:ENSG00000137804:ENSG00000137825:ENSG00000177508:ENSG00000189159:ENSG00000134775:ENSG00000159216:ENSG00000164683
DEG.down	Vagina	598	5	0.764818	1	ENSG00000107742:ENSG00000134775:ENSG00000127418:ENSG00000148057:ENSG00000136869
DEG.down	Whole_Blood	6321	68	0.471799	1	ENSG00000197568:ENSG00000138303:ENSG00000166295:ENSG00000127337:ENSG00000166225:ENSG00000179104:ENSG00000072415:ENSG00000100554:ENSG00000128891:ENSG00000137824:ENSG00000104129:ENSG00000166140:ENSG00000128908:ENSG00000137806:ENSG00000137815:ENSG00000103932:ENSG00000103202:ENSG00000242612:ENSG00000090565:ENSG00000007541:ENSG00000197562:ENSG00000130731:ENSG00000127586:ENSG00000179029:ENSG00000178921…
DEG.twoside	Adipose_Subcutaneous	2996	32	0.514565	1	ENSG00000060718:ENSG00000107968:ENSG00000183621:ENSG00000107738:ENSG00000107742:ENSG00000090382:ENSG00000100554:ENSG00000128917:ENSG00000128965:ENSG00000137804:ENSG00000178999:ENSG00000198844:ENSG00000189159:ENSG00000134504:ENSG00000134775:ENSG00000162878:ENSG00000158158:ENSG00000159216:ENSG00000159231:ENSG00000160255:ENSG00000188677:ENSG00000138944:ENSG00000144712:ENSG00000175161:ENSG00000169282…
DEG.twoside	Adipose_Visceral_Omentum	2828	35	0.183626	1	ENSG00000107968:ENSG00000107736:ENSG00000107738:ENSG00000148773:ENSG00000090382:ENSG00000100558:ENSG00000128917:ENSG00000128965:ENSG00000137804:ENSG00000197562:ENSG00000177508:ENSG00000178999:ENSG00000198844:ENSG00000189159:ENSG00000134504:ENSG00000134775:ENSG00000162878:ENSG00000158158:ENSG00000213337:ENSG00000101096:ENSG00000159216:ENSG00000142197:ENSG00000160255:ENSG00000138944:ENSG00000144712…
DEG.twoside	Adrenal_Gland	4198	56	0.0321786	1	ENSG00000197568:ENSG00000183621:ENSG00000107736:ENSG00000107738:ENSG00000107742:ENSG00000150760:ENSG00000100554:ENSG00000100558:ENSG00000070778:ENSG00000165521:ENSG00000128917:ENSG00000128965:ENSG00000137804:ENSG00000137806:ENSG00000137825:ENSG00000062524:ENSG00000092445:ENSG00000242612:ENSG00000257108:ENSG00000197562:ENSG00000127586:ENSG00000177508:ENSG00000178999:ENSG00000178971:ENSG00000170190…
DEG.twoside	Artery_Aorta	3426	42	0.16989	1	ENSG00000107968:ENSG00000183621:ENSG00000107736:ENSG00000122863:ENSG00000107742:ENSG00000090382:ENSG00000179104:ENSG00000100558:ENSG00000070778:ENSG00000137804:ENSG00000092445:ENSG00000090565:ENSG00000127578:ENSG00000177508:ENSG00000150394:ENSG00000178999:ENSG00000170190:ENSG00000189159:ENSG00000125457:ENSG00000134775:ENSG00000134779:ENSG00000162878:ENSG00000213901:ENSG00000080845:ENSG00000101079…
DEG.twoside	Artery_Coronary	2456	31	0.172741	1	ENSG00000107968:ENSG00000183621:ENSG00000122863:ENSG00000107742:ENSG00000148773:ENSG00000090382:ENSG00000179104:ENSG00000100558:ENSG00000070778:ENSG00000137804:ENSG00000062524:ENSG00000092445:ENSG00000127578:ENSG00000198844:ENSG00000170190:ENSG00000189159:ENSG00000125457:ENSG00000162878:ENSG00000213901:ENSG00000160255:ENSG00000160256:ENSG00000138944:ENSG00000175161:ENSG00000169282:ENSG00000178222…
DEG.twoside	Artery_Tibial	3921	44	0.364369	1	ENSG00000116761:ENSG00000183621:ENSG00000107736:ENSG00000122863:ENSG00000107742:ENSG00000138303:ENSG00000150760:ENSG00000166225:ENSG00000179104:ENSG00000070778:ENSG00000128965:ENSG00000137804:ENSG00000092445:ENSG00000140718:ENSG00000177508:ENSG00000125434:ENSG00000170190:ENSG00000189159:ENSG00000125457:ENSG00000134775:ENSG00000162878:ENSG00000158158:ENSG00000115085:ENSG00000131043:ENSG00000080845…
DEG.twoside	Bladder	831	7	0.784129	1	ENSG00000179104:ENSG00000092445:ENSG00000131043:ENSG00000138944:ENSG00000159674:ENSG00000163297:ENSG00000152784
DEG.twoside	Brain_Amygdala	8433	90	0.49931	1	ENSG00000116761:ENSG00000060718:ENSG00000107968:ENSG00000183621:ENSG00000107736:ENSG00000214688:ENSG00000107738:ENSG00000122863:ENSG00000107742:ENSG00000166295:ENSG00000090382:ENSG00000127337:ENSG00000100433:ENSG00000070778:ENSG00000100722:ENSG00000128891:ENSG00000104129:ENSG00000166140:ENSG00000128917:ENSG00000128908:ENSG00000137815:ENSG00000137825:ENSG00000103932:ENSG00000092445:ENSG00000129925…
DEG.twoside	Brain_Anterior_cingulate_cortex_BA24	7869	83	0.557846	1	ENSG00000060718:ENSG00000107968:ENSG00000183621:ENSG00000107736:ENSG00000214688:ENSG00000107738:ENSG00000122863:ENSG00000107742:ENSG00000166295:ENSG00000090382:ENSG00000127337:ENSG00000100433:ENSG00000070778:ENSG00000100722:ENSG00000104129:ENSG00000128917:ENSG00000128908:ENSG00000137825:ENSG00000103932:ENSG00000092445:ENSG00000129925:ENSG00000242612:ENSG00000103326:ENSG00000127586:ENSG00000078328…
DEG.twoside	Brain_Caudate_basal_ganglia	7877	87	0.334371	1	ENSG00000197568:ENSG00000116761:ENSG00000107968:ENSG00000183621:ENSG00000107736:ENSG00000214688:ENSG00000122863:ENSG00000107742:ENSG00000166295:ENSG00000090382:ENSG00000127337:ENSG00000100433:ENSG00000070778:ENSG00000100722:ENSG00000104129:ENSG00000166140:ENSG00000128917:ENSG00000128908:ENSG00000187446:ENSG00000137815:ENSG00000137825:ENSG00000103932:ENSG00000129925:ENSG00000242612:ENSG00000103326…
DEG.twoside	Brain_Cerebellar_Hemisphere	6629	80	0.0846634	1	ENSG00000107968:ENSG00000183621:ENSG00000107736:ENSG00000107738:ENSG00000122863:ENSG00000107742:ENSG00000150760:ENSG00000090382:ENSG00000127337:ENSG00000166225:ENSG00000171723:ENSG00000100554:ENSG00000100433:ENSG00000042317:ENSG00000070778:ENSG00000100722:ENSG00000165521:ENSG00000128891:ENSG00000137824:ENSG00000104129:ENSG00000128908:ENSG00000137804:ENSG00000137815:ENSG00000092445:ENSG00000103326…
DEG.twoside	Brain_Cortex	7116	67	0.910988	1	ENSG00000060718:ENSG00000107968:ENSG00000183621:ENSG00000107736:ENSG00000214688:ENSG00000107738:ENSG00000122863:ENSG00000107742:ENSG00000166295:ENSG00000090382:ENSG00000127337:ENSG00000171723:ENSG00000100433:ENSG00000070778:ENSG00000100722:ENSG00000128917:ENSG00000128908:ENSG00000137825:ENSG00000092445:ENSG00000129925:ENSG00000242612:ENSG00000103326:ENSG00000197562:ENSG00000078328:ENSG00000150394…
DEG.twoside	Brain_Frontal_Cortex_BA9	6851	74	0.450562	1	ENSG00000197568:ENSG00000060718:ENSG00000107968:ENSG00000183621:ENSG00000107736:ENSG00000107738:ENSG00000122863:ENSG00000107742:ENSG00000166295:ENSG00000090382:ENSG00000171723:ENSG00000100554:ENSG00000100433:ENSG00000070778:ENSG00000100722:ENSG00000137824:ENSG00000128917:ENSG00000128965:ENSG00000128908:ENSG00000137825:ENSG00000092445:ENSG00000129925:ENSG00000242612:ENSG00000103326:ENSG00000197562…
DEG.twoside	Brain_Hippocampus	8348	94	0.236997	1	ENSG00000116761:ENSG00000107968:ENSG00000183621:ENSG00000107736:ENSG00000214688:ENSG00000107738:ENSG00000122863:ENSG00000107742:ENSG00000166295:ENSG00000090382:ENSG00000127337:ENSG00000179104:ENSG00000100433:ENSG00000070778:ENSG00000100722:ENSG00000104129:ENSG00000166140:ENSG00000128917:ENSG00000128908:ENSG00000137815:ENSG00000137825:ENSG00000103932:ENSG00000092445:ENSG00000129925:ENSG00000242612…
DEG.twoside	Brain_Hypothalamus	7282	82	0.265113	1	ENSG00000197568:ENSG00000060718:ENSG00000107968:ENSG00000183621:ENSG00000214688:ENSG00000107738:ENSG00000122863:ENSG00000107742:ENSG00000166295:ENSG00000090382:ENSG00000100433:ENSG00000070778:ENSG00000100722:ENSG00000104129:ENSG00000128917:ENSG00000128965:ENSG00000128908:ENSG00000103932:ENSG00000129925:ENSG00000242612:ENSG00000103326:ENSG00000197562:ENSG00000127578:ENSG00000127586:ENSG00000150394…
DEG.twoside	Brain_Nucleus_accumbens_basal_ganglia	7635	81	0.529596	1	ENSG00000197568:ENSG00000060718:ENSG00000107968:ENSG00000183621:ENSG00000107736:ENSG00000214688:ENSG00000122863:ENSG00000107742:ENSG00000166295:ENSG00000090382:ENSG00000127337:ENSG00000070778:ENSG00000100722:ENSG00000104129:ENSG00000166140:ENSG00000128917:ENSG00000128908:ENSG00000187446:ENSG00000137825:ENSG00000103932:ENSG00000129925:ENSG00000242612:ENSG00000103326:ENSG00000127586:ENSG00000078328…
DEG.twoside	Brain_Putamen_basal_ganglia	8427	97	0.15152	1	ENSG00000116761:ENSG00000107968:ENSG00000183621:ENSG00000107736:ENSG00000107738:ENSG00000122863:ENSG00000107742:ENSG00000138303:ENSG00000166295:ENSG00000090382:ENSG00000127337:ENSG00000100433:ENSG00000042317:ENSG00000070778:ENSG00000100722:ENSG00000128891:ENSG00000104129:ENSG00000166140:ENSG00000128917:ENSG00000128965:ENSG00000128908:ENSG00000187446:ENSG00000137815:ENSG00000137825:ENSG00000103932…
DEG.twoside	Brain_Substantia_nigra	7766	87	0.273839	1	ENSG00000197568:ENSG00000116761:ENSG00000060718:ENSG00000107968:ENSG00000183621:ENSG00000214688:ENSG00000122863:ENSG00000107742:ENSG00000166295:ENSG00000090382:ENSG00000127337:ENSG00000179104:ENSG00000100433:ENSG00000070778:ENSG00000100722:ENSG00000104129:ENSG00000128917:ENSG00000128908:ENSG00000137804:ENSG00000137815:ENSG00000103932:ENSG00000092445:ENSG00000129925:ENSG00000242612:ENSG00000103326…
DEG.twoside	Breast_Mammary_Tissue	2340	25	0.518375	1	ENSG00000107742:ENSG00000100558:ENSG00000128917:ENSG00000128965:ENSG00000137804:ENSG00000062524:ENSG00000127578:ENSG00000177508:ENSG00000178999:ENSG00000125434:ENSG00000198844:ENSG00000189159:ENSG00000101096:ENSG00000159216:ENSG00000144712:ENSG00000145217:ENSG00000127415:ENSG00000159674:ENSG00000163297:ENSG00000109686:ENSG00000256043:ENSG00000164683:ENSG00000197506:ENSG00000148219:ENSG00000136869
DEG.twoside	Cells_Cultured_fibroblasts	5399	58	0.483139	1	ENSG00000060718:ENSG00000122863:ENSG00000150760:ENSG00000148773:ENSG00000166225:ENSG00000179104:ENSG00000072415:ENSG00000100558:ENSG00000100722:ENSG00000051180:ENSG00000128965:ENSG00000104147:ENSG00000137804:ENSG00000137806:ENSG00000137825:ENSG00000103932:ENSG00000197562:ENSG00000140718:ENSG00000177508:ENSG00000178999:ENSG00000178971:ENSG00000178921:ENSG00000125434:ENSG00000183691:ENSG00000189159…
DEG.twoside	Cells_EBV-transformed_lymphocytes	5896	72	0.0843408	1	ENSG00000116761:ENSG00000107968:ENSG00000183621:ENSG00000107738:ENSG00000107742:ENSG00000138303:ENSG00000148773:ENSG00000127337:ENSG00000171723:ENSG00000042317:ENSG00000128891:ENSG00000051180:ENSG00000128917:ENSG00000128965:ENSG00000104147:ENSG00000137804:ENSG00000137825:ENSG00000103932:ENSG00000242612:ENSG00000090565:ENSG00000007541:ENSG00000197562:ENSG00000127586:ENSG00000179094:ENSG00000179029…
DEG.twoside	Cervix_Ectocervix	189	0	1	1
DEG.twoside	Cervix_Endocervix	1728	11	0.979859	1	ENSG00000150760:ENSG00000104129:ENSG00000108961:ENSG00000125450:ENSG00000162878:ENSG00000114988:ENSG00000101126:ENSG00000138944:ENSG00000159674:ENSG00000163297:ENSG00000256043
DEG.twoside	Colon_Sigmoid	2794	29	0.583083	1	ENSG00000116761:ENSG00000107736:ENSG00000179104:ENSG00000100558:ENSG00000128965:ENSG00000137804:ENSG00000137825:ENSG00000092445:ENSG00000127578:ENSG00000178999:ENSG00000189159:ENSG00000162878:ENSG00000115085:ENSG00000131043:ENSG00000101096:ENSG00000159216:ENSG00000160256:ENSG00000138944:ENSG00000188636:ENSG00000169282:ENSG00000127418:ENSG00000159674:ENSG00000163297:ENSG00000152784:ENSG00000109686…
DEG.twoside	Colon_Transverse	2532	29	0.358616	1	ENSG00000107736:ENSG00000148773:ENSG00000090382:ENSG00000179104:ENSG00000100558:ENSG00000128965:ENSG00000137825:ENSG00000062524:ENSG00000092445:ENSG00000242612:ENSG00000127578:ENSG00000178999:ENSG00000134504:ENSG00000134779:ENSG00000162878:ENSG00000158158:ENSG00000213901:ENSG00000159231:ENSG00000138944:ENSG00000144712:ENSG00000169282:ENSG00000163659:ENSG00000145214:ENSG00000127418:ENSG00000163297…
DEG.twoside	Esophagus_Gastroesophageal_Junction	2422	26	0.507189	1	ENSG00000107736:ENSG00000107742:ENSG00000128965:ENSG00000137804:ENSG00000137825:ENSG00000092445:ENSG00000170190:ENSG00000189159:ENSG00000134504:ENSG00000134775:ENSG00000162878:ENSG00000158158:ENSG00000115085:ENSG00000131043:ENSG00000159216:ENSG00000142197:ENSG00000160256:ENSG00000138944:ENSG00000169282:ENSG00000159674:ENSG00000163297:ENSG00000152784:ENSG00000109686:ENSG00000109670:ENSG00000106392…
DEG.twoside	Esophagus_Mucosa	4877	57	0.217474	1	ENSG00000183621:ENSG00000107736:ENSG00000122863:ENSG00000107742:ENSG00000148773:ENSG00000179104:ENSG00000100554:ENSG00000100558:ENSG00000042317:ENSG00000070778:ENSG00000128891:ENSG00000051180:ENSG00000166140:ENSG00000128917:ENSG00000128965:ENSG00000104147:ENSG00000137804:ENSG00000090565:ENSG00000127578:ENSG00000140718:ENSG00000177508:ENSG00000178999:ENSG00000108961:ENSG00000198844:ENSG00000189159…
DEG.twoside	Esophagus_Muscularis	2625	31	0.287415	1	ENSG00000116761:ENSG00000107736:ENSG00000107742:ENSG00000179104:ENSG00000128965:ENSG00000137804:ENSG00000137825:ENSG00000062524:ENSG00000092445:ENSG00000127586:ENSG00000170190:ENSG00000189159:ENSG00000134504:ENSG00000134775:ENSG00000162878:ENSG00000158158:ENSG00000115085:ENSG00000131043:ENSG00000159216:ENSG00000142197:ENSG00000160256:ENSG00000138944:ENSG00000188636:ENSG00000169282:ENSG00000163297…
DEG.twoside	Fallopian_Tube	452	3	0.861936	1	ENSG00000101126:ENSG00000109686:ENSG00000256043
DEG.twoside	Heart_Atrial_Appendage	7937	90	0.219914	1	ENSG00000197568:ENSG00000116761:ENSG00000107968:ENSG00000107736:ENSG00000107738:ENSG00000107742:ENSG00000150760:ENSG00000127337:ENSG00000166225:ENSG00000179104:ENSG00000171723:ENSG00000072415:ENSG00000042317:ENSG00000100722:ENSG00000137824:ENSG00000104129:ENSG00000166140:ENSG00000128965:ENSG00000128908:ENSG00000137804:ENSG00000137815:ENSG00000103932:ENSG00000092445:ENSG00000129925:ENSG00000242612…
DEG.twoside	Heart_Left_Ventricle	8909	99	0.282754	1	ENSG00000197568:ENSG00000107968:ENSG00000183621:ENSG00000107736:ENSG00000107738:ENSG00000122863:ENSG00000107742:ENSG00000138303:ENSG00000150760:ENSG00000090382:ENSG00000127337:ENSG00000166225:ENSG00000179104:ENSG00000171723:ENSG00000072415:ENSG00000042317:ENSG00000070778:ENSG00000100722:ENSG00000128891:ENSG00000137824:ENSG00000104129:ENSG00000166140:ENSG00000128965:ENSG00000128908:ENSG00000187446…
DEG.twoside	Kidney_Cortex	5997	68	0.274206	1	ENSG00000107968:ENSG00000183621:ENSG00000107738:ENSG00000122863:ENSG00000107742:ENSG00000138303:ENSG00000090382:ENSG00000127337:ENSG00000166225:ENSG00000070778:ENSG00000100722:ENSG00000137824:ENSG00000128908:ENSG00000137815:ENSG00000103932:ENSG00000242612:ENSG00000161992:ENSG00000007541:ENSG00000257108:ENSG00000197562:ENSG00000127586:ENSG00000140718:ENSG00000178999:ENSG00000180901:ENSG00000170190…
DEG.twoside	Kidney_Medulla	93	2	0.259405	1	ENSG00000129925:ENSG00000170190
DEG.twoside	Liver	8286	92	0.301172	1	ENSG00000116761:ENSG00000107968:ENSG00000183621:ENSG00000107738:ENSG00000122863:ENSG00000107742:ENSG00000138303:ENSG00000150760:ENSG00000090382:ENSG00000127337:ENSG00000166225:ENSG00000072415:ENSG00000100554:ENSG00000100558:ENSG00000042317:ENSG00000070778:ENSG00000128891:ENSG00000128917:ENSG00000128965:ENSG00000128908:ENSG00000137815:ENSG00000137825:ENSG00000103932:ENSG00000242612:ENSG00000090565…
DEG.twoside	Lung	3849	44	0.314528	1	ENSG00000107968:ENSG00000107736:ENSG00000107738:ENSG00000107742:ENSG00000090382:ENSG00000100558:ENSG00000070778:ENSG00000137824:ENSG00000128917:ENSG00000104147:ENSG00000137825:ENSG00000062524:ENSG00000092445:ENSG00000129925:ENSG00000257108:ENSG00000177508:ENSG00000178971:ENSG00000198844:ENSG00000007174:ENSG00000170190:ENSG00000125449:ENSG00000125454:ENSG00000177426:ENSG00000134504:ENSG00000134775…
DEG.twoside	Minor_Salivary_Gland	2951	30	0.632379	1	ENSG00000116761:ENSG00000107968:ENSG00000183621:ENSG00000107736:ENSG00000107742:ENSG00000090382:ENSG00000072415:ENSG00000128917:ENSG00000092445:ENSG00000177508:ENSG00000108961:ENSG00000159216:ENSG00000159231:ENSG00000142197:ENSG00000183250:ENSG00000188677:ENSG00000088726:ENSG00000144712:ENSG00000169282:ENSG00000163659:ENSG00000127418:ENSG00000163297:ENSG00000152784:ENSG00000164142:ENSG00000059691…
DEG.twoside	Muscle_Skeletal	6972	75	0.467665	1	ENSG00000197568:ENSG00000116761:ENSG00000107968:ENSG00000107738:ENSG00000107742:ENSG00000150760:ENSG00000090382:ENSG00000127337:ENSG00000166225:ENSG00000042317:ENSG00000070778:ENSG00000100722:ENSG00000137824:ENSG00000104129:ENSG00000166140:ENSG00000128965:ENSG00000104147:ENSG00000137806:ENSG00000103202:ENSG00000103326:ENSG00000007541:ENSG00000197562:ENSG00000127586:ENSG00000078328:ENSG00000178971…
DEG.twoside	Ovary	5103	52	0.662536	1	ENSG00000197568:ENSG00000116761:ENSG00000107736:ENSG00000122863:ENSG00000150760:ENSG00000090382:ENSG00000166225:ENSG00000179104:ENSG00000100558:ENSG00000042317:ENSG00000070778:ENSG00000100722:ENSG00000165521:ENSG00000104129:ENSG00000128965:ENSG00000092445:ENSG00000257108:ENSG00000127578:ENSG00000127586:ENSG00000177508:ENSG00000178999:ENSG00000178971:ENSG00000178921:ENSG00000108961:ENSG00000180901…
DEG.twoside	Pancreas	9220	110	0.0447709	1	ENSG00000197568:ENSG00000107968:ENSG00000183621:ENSG00000107738:ENSG00000122863:ENSG00000107742:ENSG00000138303:ENSG00000150760:ENSG00000166225:ENSG00000179104:ENSG00000171723:ENSG00000072415:ENSG00000100554:ENSG00000100558:ENSG00000042317:ENSG00000070778:ENSG00000100722:ENSG00000128891:ENSG00000137824:ENSG00000104129:ENSG00000166140:ENSG00000128917:ENSG00000128908:ENSG00000187446:ENSG00000137804…
DEG.twoside	Pituitary	5005	51	0.660965	1	ENSG00000197568:ENSG00000060718:ENSG00000107968:ENSG00000107736:ENSG00000107738:ENSG00000122863:ENSG00000107742:ENSG00000150760:ENSG00000090382:ENSG00000100554:ENSG00000100558:ENSG00000042317:ENSG00000070778:ENSG00000165521:ENSG00000137804:ENSG00000092445:ENSG00000090565:ENSG00000007541:ENSG00000197562:ENSG00000127578:ENSG00000078328:ENSG00000179029:ENSG00000178971:ENSG00000125434:ENSG00000108961…
DEG.twoside	Prostate	2717	31	0.359948	1	ENSG00000166140:ENSG00000137804:ENSG00000137825:ENSG00000062524:ENSG00000092445:ENSG00000007541:ENSG00000127578:ENSG00000078328:ENSG00000177508:ENSG00000178999:ENSG00000125434:ENSG00000108961:ENSG00000170190:ENSG00000125449:ENSG00000177426:ENSG00000170579:ENSG00000134775:ENSG00000114988:ENSG00000213901:ENSG00000159216:ENSG00000185917:ENSG00000142197:ENSG00000145217:ENSG00000127415:ENSG00000159674…
DEG.twoside	Skin_Not_Sun_Exposed_Suprapubic	4367	44	0.681479	1	ENSG00000116761:ENSG00000107736:ENSG00000107742:ENSG00000150760:ENSG00000090382:ENSG00000100558:ENSG00000070778:ENSG00000128965:ENSG00000137804:ENSG00000062524:ENSG00000129925:ENSG00000197562:ENSG00000259517:ENSG00000177508:ENSG00000196544:ENSG00000153930:ENSG00000170190:ENSG00000125454:ENSG00000177426:ENSG00000134504:ENSG00000162878:ENSG00000088367:ENSG00000159231:ENSG00000142197:ENSG00000160255…
DEG.twoside	Skin_Sun_Exposed_Lower_leg	4286	47	0.42578	1	ENSG00000116761:ENSG00000107736:ENSG00000107742:ENSG00000150760:ENSG00000090382:ENSG00000100558:ENSG00000070778:ENSG00000128965:ENSG00000137804:ENSG00000062524:ENSG00000092445:ENSG00000129925:ENSG00000103326:ENSG00000197562:ENSG00000177508:ENSG00000196544:ENSG00000125434:ENSG00000153930:ENSG00000170190:ENSG00000125454:ENSG00000134504:ENSG00000134775:ENSG00000162878:ENSG00000115085:ENSG00000088367…
DEG.twoside	Small_Intestine_Terminal_Ileum	3112	38	0.193261	1	ENSG00000116761:ENSG00000107736:ENSG00000122863:ENSG00000107742:ENSG00000148773:ENSG00000090382:ENSG00000171723:ENSG00000100558:ENSG00000042317:ENSG00000128965:ENSG00000137804:ENSG00000137825:ENSG00000062524:ENSG00000092445:ENSG00000242612:ENSG00000103326:ENSG00000140718:ENSG00000178999:ENSG00000178971:ENSG00000170190:ENSG00000189159:ENSG00000134504:ENSG00000134775:ENSG00000144199:ENSG00000115085…
DEG.twoside	Spleen	4596	56	0.131645	1	ENSG00000116761:ENSG00000107968:ENSG00000214688:ENSG00000107738:ENSG00000122863:ENSG00000107742:ENSG00000150760:ENSG00000148773:ENSG00000090382:ENSG00000179104:ENSG00000171723:ENSG00000100554:ENSG00000042317:ENSG00000070778:ENSG00000128965:ENSG00000187446:ENSG00000137804:ENSG00000062524:ENSG00000103326:ENSG00000257108:ENSG00000127586:ENSG00000140718:ENSG00000196544:ENSG00000178999:ENSG00000178971…
DEG.twoside	Stomach	3070	32	0.574963	1	ENSG00000197568:ENSG00000183621:ENSG00000107736:ENSG00000107742:ENSG00000090382:ENSG00000179104:ENSG00000128917:ENSG00000137825:ENSG00000062524:ENSG00000092445:ENSG00000140718:ENSG00000179029:ENSG00000125434:ENSG00000180901:ENSG00000134504:ENSG00000134775:ENSG00000134779:ENSG00000213337:ENSG00000080845:ENSG00000101079:ENSG00000159231:ENSG00000142197:ENSG00000188677:ENSG00000144712:ENSG00000175161…
DEG.twoside	Testis	8546	98	0.160859	1	ENSG00000060718:ENSG00000107968:ENSG00000151033:ENSG00000107736:ENSG00000214688:ENSG00000107738:ENSG00000122863:ENSG00000107742:ENSG00000138303:ENSG00000150760:ENSG00000090382:ENSG00000127337:ENSG00000171723:ENSG00000172717:ENSG00000100558:ENSG00000042317:ENSG00000070778:ENSG00000100722:ENSG00000165521:ENSG00000051180:ENSG00000128917:ENSG00000178997:ENSG00000187446:ENSG00000104147:ENSG00000137804…
DEG.twoside	Thyroid	4708	47	0.713865	1	ENSG00000197568:ENSG00000116761:ENSG00000107736:ENSG00000150760:ENSG00000179104:ENSG00000072415:ENSG00000100558:ENSG00000042317:ENSG00000070778:ENSG00000104129:ENSG00000128917:ENSG00000137804:ENSG00000092445:ENSG00000129925:ENSG00000007541:ENSG00000127578:ENSG00000179029:ENSG00000178999:ENSG00000178971:ENSG00000178921:ENSG00000125434:ENSG00000198844:ENSG00000170190:ENSG00000189159:ENSG00000134775…
DEG.twoside	Uterus	4787	54	0.324981	1	ENSG00000183621:ENSG00000107736:ENSG00000122863:ENSG00000107742:ENSG00000150760:ENSG00000166225:ENSG00000042317:ENSG00000070778:ENSG00000100722:ENSG00000104129:ENSG00000128917:ENSG00000128965:ENSG00000128908:ENSG00000137804:ENSG00000137825:ENSG00000257108:ENSG00000127586:ENSG00000177508:ENSG00000179029:ENSG00000178971:ENSG00000178921:ENSG00000125434:ENSG00000108961:ENSG00000198844:ENSG00000188803…
DEG.twoside	Vagina	2611	29	0.426078	1	ENSG00000107742:ENSG00000148773:ENSG00000179104:ENSG00000100558:ENSG00000137804:ENSG00000177508:ENSG00000178999:ENSG00000188803:ENSG00000153930:ENSG00000183691:ENSG00000170190:ENSG00000189159:ENSG00000134504:ENSG00000134775:ENSG00000213901:ENSG00000159216:ENSG00000185917:ENSG00000159231:ENSG00000159256:ENSG00000138944:ENSG00000088726:ENSG00000127415:ENSG00000127418:ENSG00000159674:ENSG00000152784…
DEG.twoside	Whole_Blood	7620	78	0.689074	1	ENSG00000197568:ENSG00000183621:ENSG00000214688:ENSG00000107738:ENSG00000107742:ENSG00000138303:ENSG00000166295:ENSG00000090382:ENSG00000127337:ENSG00000166225:ENSG00000179104:ENSG00000072415:ENSG00000100554:ENSG00000128891:ENSG00000137824:ENSG00000104129:ENSG00000166140:ENSG00000128908:ENSG00000137806:ENSG00000137815:ENSG00000103932:ENSG00000103202:ENSG00000242612:ENSG00000090565:ENSG00000007541…

## Sheet: Gene-based tests
Supplement File S3 – Gene-based test: The table presents the results of the gene-based test for tinnitus-related distress.
GENE	CHR	START	STOP	NSNPS	NPARAM	N	ZSTAT	P	SYMBOL
ENSG00000269831	1	698532	789137	94	6	132164	1.0399	0.14919	AL669831.1
ENSG00000269308	1	768043	859983	216	26	132164	-0.067331	0.52684	AL645608.2
ENSG00000187634	1	810260	919955	359	46	132164	-0.10729	0.54272	SAMD11
ENSG00000268179	1	821264	916445	334	41	132164	-0.0067814	0.50271	AL645608.1
ENSG00000188976	1	839584	944689	397	50	132164	-0.10317	0.54109	NOC2L
ENSG00000187961	1	845967	941095	369	47	132164	-0.15558	0.56182	KLHL17
ENSG00000187583	1	851877	951245	376	47	132164	-0.25854	0.602	PLEKHN1
ENSG00000187642	1	870579	967497	370	43	132164	0.0061877	0.49753	C1orf170
ENSG00000188290	1	894342	985552	355	39	132164	0.033947	0.48646	HES4
ENSG00000187608	1	898803	989920	362	40	132164	0.095724	0.46187	ISG15
ENSG00000188157	1	905503	1031496	454	45	132164	0.64212	0.2604	AGRN
ENSG00000237330	1	966346	1059687	348	35	132164	0.98973	0.16115	RNF223
ENSG00000131591	1	977198	1101741	477	47	132164	0.95033	0.17097	C1orf159
ENSG00000162571	1	1059264	1173315	544	44	132164	-0.39617	0.65401	TTLL10
ENSG00000186891	1	1098888	1192071	456	35	132164	-0.5915	0.72291	TNFRSF18
ENSG00000186827	1	1106706	1199518	481	37	132164	-0.65916	0.7451	TNFRSF4
ENSG00000078808	1	1112288	1217411	519	32	132164	-0.4374	0.66909	SDF4
ENSG00000176022	1	1117629	1210421	450	34	132164	-0.59408	0.72377	B3GALT6
ENSG00000184163	1	1137826	1232102	425	34	132164	-0.39797	0.65467	FAM132A
ENSG00000160087	1	1149289	1259265	458	40	132164	-0.31027	0.62182	UBE2J2
ENSG00000162572	1	1165816	1267409	366	40	132164	0.043895	0.48249	SCNN1D
ENSG00000131584	1	1187756	1294989	368	34	132164	0.38074	0.3517	ACAP3
ENSG00000169972	1	1193947	1287057	315	32	132164	0.37935	0.35221	PUSL1
ENSG00000127054	1	1206965	1310071	401	33	132164	0.29736	0.3831	CPSF3L
ENSG00000224051	1	1210136	1304277	364	31	132164	0.35472	0.3614	GLTPD1
ENSG00000169962	1	1216694	1310686	355	28	132164	0.18293	0.42743	TAS1R3
ENSG00000107404	1	1230656	1334730	380	24	132164	0.25277	0.40022	DVL1
ENSG00000162576	1	1248069	1347157	359	21	132164	0.31729	0.37551	MXRA8
ENSG00000175756	1	1269110	1360875	372	21	132164	0.2411	0.40474	AURKAIP1
ENSG00000221978	1	1281091	1384708	369	22	132164	0.2249	0.41103	CCNL2
ENSG00000224870	1	1284902	1377426	352	21	132164	0.19286	0.42353	RP4-758J18.2
ENSG00000242485	1	1297288	1392693	326	22	132164	0.17137	0.43197	MRPL20
ENSG00000205116	1	1311508	1403167	225	18	132164	0.25995	0.39745	TMEM88B
ENSG00000235098	1	1313800	1407149	227	19	132164	0.28148	0.38917	ANKRD65
ENSG00000179403	1	1320241	1418262	225	21	132164	0.6481	0.25846	VWA1
ENSG00000215915	1	1335069	1445538	303	29	132164	1.5089	0.065667	ATAD3C
ENSG00000160072	1	1357143	1473228	315	28	132164	1.3089	0.095282	ATAD3B
ENSG00000197785	1	1397531	1510067	340	27	132164	0.91232	0.1808	ATAD3A
ENSG00000205090	1	1430554	1525833	264	20	132164	-0.57109	0.71603	TMEM240
ENSG00000160075	1	1437053	1560249	288	27	132164	-0.5857	0.72096	SSU72
ENSG00000215014	1	1460355	1551373	201	20	132164	-0.85404	0.80346	AL645728.1
ENSG00000228594	1	1493392	1585476	134	20	132164	0.71306	0.2379	C1orf233
ENSG00000197530	1	1500795	1605990	146	21	132164	1.515	0.064882	MIB2
ENSG00000189409	1	1517474	1610639	104	13	132164	1.9034	0.028491	MMP23B
ENSG00000248333	1	1530603	1640473	129	18	132164	1.7576	0.039407	CDK11B
ENSG00000189339	1	1552939	1674167	124	15	132164	1.3209	0.093269	SLC35E2B
ENSG00000008128	1	1594169	1705766	149	16	132164	0.62136	0.26718	CDK11A
ENSG00000215790	1	1616277	1727431	159	15	132164	0.45181	0.3257	SLC35E2
ENSG00000008130	1	1642671	1761896	181	17	132164	0.57215	0.28361	NADK
ENSG00000078369	1	1676729	1872495	398	23	132164	0.59946	0.27443	GNB1
ENSG00000169885	1	1796266	1888735	261	17	132164	0.73721	0.2305	CALML6
ENSG00000178821	1	1809029	1900712	302	21	132164	0.55218	0.29041	TMEM52
ENSG00000142609	1	1813396	1985276	492	41	132164	0.057048	0.47725	C1orf222
ENSG00000187730	1	1900780	2002192	272	35	132164	-0.77967	0.78221	GABRD
ENSG00000067606	1	1931909	2156834	649	50	132164	0.23512	0.40706	PRKCZ
ENSG00000269554	1	2071237	2163179	253	26	132164	0.39204	0.34752	AL590822.2
ENSG00000162585	1	2075903	2194159	341	37	132164	0.096819	0.46143	C1orf86
ENSG00000203301	1	2103360	2195620	253	37	132164	-0.039226	0.51565	AL590822.1
ENSG00000157933	1	2110134	2281558	576	88	132164	1.045	0.14802	SKI
ENSG00000269753	1	2208581	2299042	404	63	132164	1.8964	0.028953	AL589739.1
ENSG00000116151	1	2212692	2373146	664	93	132164	1.6032	0.054444	MORN1
ENSG00000157916	1	2273267	2376883	431	77	132164	1.5443	0.061253	RER1
ENSG00000157911	1	2296236	2395236	390	75	132164	1.499	0.066942	PEX10
ENSG00000149527	1	2307419	2476969	646	96	132164	0.89394	0.18568	PLCH2
ENSG00000157881	1	2399972	2508039	371	45	132164	-0.47268	0.68178	PANK4
ENSG00000197921	1	2420184	2511684	336	39	132164	-0.47919	0.6841	HES5
ENSG00000157873	1	2437078	2536821	405	36	132164	-0.49457	0.68955	TNFRSF14
ENSG00000157870	1	2467930	2562908	382	24	132164	-0.30839	0.62111	FAM213B
ENSG00000142606	1	2482078	2614481	411	25	132164	-0.042711	0.51703	MMEL1
ENSG00000215912	1	2527415	2768286	718	38	132164	0.12828	0.44896	TTC34
ENSG00000169717	1	2888046	2979465	364	16	132164	-1.4257	0.92303	ACTRT2
ENSG00000142611	1	2935732	3395185	1658	181	132164	-1.1688	0.87877	PRDM16
ENSG00000130762	1	3320990	3437677	475	55	132164	-0.35405	0.63835	ARHGEF16
ENSG00000162591	1	3366484	3578059	773	96	132164	-0.847	0.8015	MEGF6
ENSG00000158109	1	3491566	3586691	391	55	132164	0.2521	0.40048	TPRG1L
ENSG00000116213	1	3507331	3619325	438	67	132164	-0.036302	0.51448	WRAP73
ENSG00000078900	1	3519084	3692765	633	82	132164	0.025596	0.48979	TP73
ENSG00000162592	1	3618962	3728209	477	59	132164	0.057444	0.4771	CCDC27
ENSG00000235169	1	3639352	3732546	423	48	132164	0.16699	0.43369	SMIM1
ENSG00000130764	1	3656784	3763068	567	35	132164	0.053685	0.47859	LRRC47
ENSG00000116198	1	3688645	3823778	793	46	132164	0.44285	0.32894	CEP104
ENSG00000169598	1	3723845	3841993	650	45	132164	0.7762	0.21881	DFFB
ENSG00000198912	1	3765689	3866857	381	44	132164	1.088	0.1383	C1orf174
ENSG00000196581	1	4664792	4892594	1139	136	132164	0.21329	0.41555	AJAP1
ENSG00000131697	1	5882871	6102533	840	51	132164	0.74517	0.22808	NPHP4
ENSG00000069424	1	6001526	6201253	687	75	132164	0.6389	0.26144	KCNAB2
ENSG00000268332	1	6060630	6151399	265	44	132164	0.49828	0.30914	AL035406.1
ENSG00000116254	1	6121853	6290183	544	60	132164	0.86854	0.19255	CHD5
ENSG00000116251	1	6201329	6319449	356	46	132164	0.89837	0.18449	RPL22
ENSG00000158286	1	6215535	6321359	307	36	132164	0.80569	0.21021	RNF207
ENSG00000116237	1	6241253	6346032	276	40	132164	0.52678	0.29917	ICMT
ENSG00000173673	1	6254252	6345638	242	34	132164	0.43873	0.33043	HES3
ENSG00000158292	1	6267406	6371035	320	43	132164	0.32537	0.37245	GPR153
ENSG00000097021	1	6284329	6504451	872	44	132164	0.72267	0.23494	ACOT7
ENSG00000069812	1	6432478	6534730	373	25	132164	1.2962	0.097456	HES2
ENSG00000187017	1	6434848	6561430	439	33	132164	1.3344	0.091035	ESPN
ENSG00000215788	1	6481211	6576255	297	34	132164	1.7574	0.039421	TNFRSF25
ENSG00000171680	1	6486152	6630121	512	35	132164	1.3258	0.092445	PLEKHG5
ENSG00000162408	1	6541407	6664595	428	28	132164	0.64218	0.26038	NOL9
ENSG00000173662	1	6565241	6679817	405	26	132164	0.58835	0.27815	TAS1R1
ENSG00000204859	1	6590061	6689340	326	27	132164	0.22108	0.41252	ZBTB48
ENSG00000162413	1	6610784	6724667	347	42	132164	0.41084	0.34059	KLHL21
ENSG00000116273	1	6623745	6724093	288	37	132164	0.49386	0.3107	PHF13
ENSG00000041988	1	6634926	6735646	276	31	132164	0.73351	0.23162	THAP3
ENSG00000007923	1	6654228	6811984	462	40	132164	1.1494	0.12519	DNAJC11
ENSG00000171735	1	6795384	7869766	3479	262	132164	0.52829	0.29865	CAMTA1
ENSG00000049245	1	7781329	7881492	352	44	132164	-0.4478	0.67285	VAMP3
ENSG00000049246	1	7794380	7945237	675	48	132164	-0.61556	0.73091	PER3
ENSG00000049247	1	7863143	7963572	555	43	132164	-0.43328	0.66759	UTS2
ENSG00000049249	1	7939907	8050926	363	41	132164	0.55932	0.28797	TNFRSF9
ENSG00000116288	1	7964351	8085565	290	28	132164	0.50555	0.30659	PARK7
ENSG00000116285	1	8024464	8136368	219	16	132164	0.57367	0.2831	ERRFI1
ENSG00000162426	1	8327886	8444227	323	42	132164	0.75708	0.2245	SLC45A1
ENSG00000142599	1	8372457	8927702	1125	43	132164	2.799	0.0025629	RERE
ENSG00000074800	1	8881061	8989308	286	34	132164	1.6943	0.045101	ENO1
ENSG00000131686	1	8955926	9075151	441	82	132164	1.4524	0.073193	CA6
ENSG00000197241	1	9023359	9136404	414	60	132164	1.148	0.12549	SLC2A7
ENSG00000142583	1	9055166	9198537	542	50	132164	0.75573	0.22491	SLC2A5
ENSG00000180758	1	9120364	9239229	399	47	132164	0.18106	0.42816	GPR157
ENSG00000049239	1	9244834	9371396	529	59	132164	-2.0885	0.98162	H6PD
ENSG00000171621	1	9302939	9469591	728	101	132164	-0.12392	0.54931	SPSB1
ENSG00000171612	1	9549541	9685237	214	21	132164	-0.29326	0.61534	SLC25A33
ENSG00000188807	1	9598932	9714935	216	23	132164	-0.29162	0.61471	TMEM201
ENSG00000171608	1	9661790	9829172	344	54	132164	0.46086	0.32245	PIK3CD
ENSG00000179840	1	9672668	9764644	215	32	132164	0.73765	0.23036	C1orf200
ENSG00000171603	1	9749084	9934584	338	37	132164	0.36364	0.35806	CLSTN1
ENSG00000178585	1	9868334	10020394	307	45	132164	0.3146	0.37653	CTNNBIP1
ENSG00000162441	1	9942173	10053465	224	26	132164	0.042302	0.48313	LZIC
ENSG00000173614	1	9953486	10085559	286	27	132164	-0.26954	0.60624	NMNAT1
ENSG00000162444	1	10007264	10116078	239	21	132164	-0.40063	0.65565	RBP7
ENSG00000130939	1	10042890	10281297	682	29	132164	-0.0015338	0.50061	UBE4B
ENSG00000054523	1	10220863	10481661	976	30	132164	0.56988	0.28438	KIF1B
ENSG00000142657	1	10408649	10520201	366	33	132164	0.44169	0.32936	PGD
ENSG00000251503	1	10440159	10552210	329	32	132164	0.27499	0.39166	APITD1-CORT
ENSG00000175279	1	10440159	10552210	329	32	132164	0.27499	0.39166	APITD1
ENSG00000241563	1	10459776	10551959	263	25	132164	0.13197	0.4475	CORT
ENSG00000160049	1	10476579	10582583	306	23	132164	-0.067638	0.52696	DFFA
ENSG00000142655	1	10482345	10730815	748	52	132164	1.5936	0.055517	PEX14
ENSG00000130940	1	10656661	10906707	713	116	132164	1.8828	0.029864	CASZ1
ENSG00000175262	1	10966528	11092094	399	51	132164	-0.77318	0.78029	C1orf127
ENSG00000120948	1	11022414	11125796	278	26	132164	0.53455	0.29648	TARDBP
ENSG00000009724	1	11046580	11157290	315	21	132164	0.60553	0.27241	MASP2
ENSG00000116649	1	11074641	11170081	284	14	132164	0.65337	0.25676	SRM
ENSG00000171824	1	11086675	11209938	344	15	132164	0.6695	0.25159	EXOSC10
ENSG00000198793	1	11126592	11372564	629	18	132164	0.51372	0.30372	MTOR
ENSG00000171819	1	11199398	11296038	234	11	132164	0.51404	0.30361	ANGPTL7
ENSG00000120942	1	11283263	11396106	272	21	132164	0.25613	0.39893	UBIAD1
ENSG00000204624	1	11489223	11637641	529	36	132164	0.7711	0.22032	PTCHD2
ENSG00000132879	1	11664432	11763384	322	46	132164	0.14252	0.44333	FBXO44
ENSG00000116661	1	11668424	11765842	315	47	132164	0.095208	0.46207	FBXO2
ENSG00000116663	1	11674181	11774411	315	51	132164	-0.16991	0.56746	FBXO6
ENSG00000116670	1	11694537	11801707	309	63	132164	-1.2948	0.9023	MAD2L2
ENSG00000162490	1	11701786	11825914	334	67	132164	-1.575	0.94238	DRAXIN
ENSG00000177674	1	11746141	11854859	355	43	132164	-1.8175	0.96543	AGTRAP
ENSG00000215910	1	11771844	11889642	488	32	132164	-1.2488	0.89412	C1orf167
ENSG00000177000	1	11805780	11916977	554	21	132164	-0.74732	0.77257	MTHFR
ENSG00000011021	1	11816207	11943201	639	30	132164	-1.104	0.8652	CLCN6
ENSG00000175206	1	11865766	11958402	472	37	132164	-1.0028	0.84201	NPPA
ENSG00000120937	1	11877521	11968988	463	42	132164	-1.0289	0.84823	NPPB
ENSG00000116685	1	11939648	12036485	380	31	132164	-0.81817	0.79337	KIAA2013
ENSG00000083444	1	11944262	12075595	487	39	132164	-0.89687	0.81511	PLOD1
ENSG00000116688	1	11990238	12113571	364	36	132164	-0.51724	0.6975	MFN2
ENSG00000116691	1	12029523	12132102	268	31	132164	-0.00977	0.5039	MIIP
ENSG00000120949	1	12073434	12244264	428	70	132164	0.13551	0.4461	TNFRSF8
ENSG00000028137	1	12177060	12309285	382	55	132164	-0.19782	0.57841	TNFRSF1B
ENSG00000048707	1	12240124	12612099	971	44	132164	-0.69763	0.7573	VPS13D
ENSG00000162496	1	12587939	12727737	556	59	132164	-0.77747	0.78156	DHRS3
ENSG00000204518	1	12654566	12767097	348	37	132164	-0.29036	0.61423	AADACL4
ENSG00000188984	1	12726118	12828726	316	26	132164	-0.18452	0.5732	AADACL3
ENSG00000157330	1	12756163	12863847	328	25	132164	0.44122	0.32953	C1orf158
ENSG00000116726	1	12784984	12878049	549	19	132164	1.011	0.156	PRAMEF12
ENSG00000116721	1	12801546	12896777	487	10	132164	1.1485	0.12537	PRAMEF1
ENSG00000204513	1	12844468	12941264	552	11	132164	0.87943	0.18958	PRAMEF11
ENSG00000120952	1	12866941	12961764	434	12	132164	0.89326	0.18586	PRAMEF2
ENSG00000179172	1	12867261	12958578	416	12	132164	0.86917	0.19238	HNRNPCL1
ENSG00000243073	1	12899045	12996025	177	8	132164	-0.15789	0.56273	PRAMEF4
ENSG00000187545	1	12912727	13008101	80	7	132164	-0.17147	0.56807	PRAMEF10
ENSG00000204510	1	12926450	13020569	2	1	132164	0.54446	0.29306	PRAMEF7
ENSG00000232423	1	12958181	13167751	5	2	132164	-0.91188	0.81908	PRAMEF6
ENSG00000204508	1	12985543	13078381	3	1	132164	-0.082235	0.53277	PRAMEF22
ENSG00000239810	1	13012394	13102998	3	1	132164	-0.082235	0.53277	WI2-3308P17.2
ENSG00000229571	1	13176356	13269581	79	10	132164	-1.3026	0.90364	PRAMEF26
ENSG00000182330	1	13346646	13440765	3	1	132164	-1.0146	0.84484	PRAMEF8
ENSG00000204501	1	13371176	13468191	3	1	132164	-1.0146	0.84484	PRAMEF9
ENSG00000204495	1	13407414	13502656	10	1	132164	-0.91164	0.81902	PRAMEF13
ENSG00000204491	1	13434689	13527522	7	1	132164	-0.80017	0.78819	PRAMEF18
ENSG00000204488	1	13445254	13538260	7	1	132164	-0.80017	0.78819	PRAMEF16
ENSG00000204486	1	13466066	13566943	7	1	132164	-0.80017	0.78819	PRAMEF21
ENSG00000204481	1	13628269	13723511	1	1	132164	-0.1228	0.54887	PRAMEF14
ENSG00000204480	1	13654889	13748405	1	1	132164	-0.1228	0.54887	PRAMEF19
ENSG00000204479	1	13666092	13759089	1	1	132164	-0.1228	0.54887	PRAMEF17
ENSG00000204478	1	13686907	13787803	46	7	132164	-2.0353	0.97909	PRAMEF20
ENSG00000162494	1	13761445	13890543	523	62	132164	0.18378	0.42709	LRRC38
ENSG00000162493	1	13859960	13984452	502	53	132164	0.88642	0.18769	PDPN
ENSG00000116731	1	13976693	14191574	766	51	132164	-0.12619	0.55021	PRDM2
ENSG00000189337	1	14875200	15484539	2379	250	132164	-1.1753	0.88007	KAZN
ENSG00000171729	1	15429028	15586976	933	59	132164	0.16569	0.4342	TMEM51
ENSG00000204464	1	15450840	15547813	507	31	132164	0.69899	0.24228	C1orf195
ENSG00000142621	1	15523768	15766779	927	95	132164	-0.17094	0.56787	FHAD1
ENSG00000142634	1	15686391	15796839	346	49	132164	1.0257	0.15251	EFHD2
ENSG00000162438	1	15714935	15815737	323	53	132164	1.6163	0.053016	CTRC
ENSG00000142615	1	15733223	15838586	381	46	132164	1.7842	0.037195	CELA2A
ENSG00000215704	1	15742404	15857895	436	38	132164	1.6732	0.04714	CELA2B
ENSG00000132906	1	15777327	15903029	481	30	132164	1.5826	0.056758	CASP9
ENSG00000116138	1	15803308	15958874	649	19	132164	1.6031	0.054461	DNAJC16
ENSG00000116771	1	15858848	15961605	412	19	132164	1.6235	0.052247	AGMAT
ENSG00000197312	1	15893995	16035539	529	15	132164	1.7487	0.040169	DDI2
ENSG00000215695	1	15936364	16028217	262	14	132164	1.831	0.033549	RSC1A1
ENSG00000116786	1	15960827	16101264	425	29	132164	1.9403	0.026172	PLEKHM2
ENSG00000162461	1	16012900	16107891	299	31	132164	1.8458	0.03246	SLC25A34
ENSG00000162460	1	16018917	16114477	296	33	132164	1.7485	0.040189	TMEM82
ENSG00000162458	1	16033102	16153089	463	49	132164	0.74693	0.22755	FBLIM1
ENSG00000065526	1	16124359	16306955	504	26	132164	-0.56714	0.71469	SPEN
ENSG00000116809	1	16228364	16352627	430	33	132164	0.39536	0.34629	ZBTB17
ENSG00000183888	1	16280731	16375302	493	38	132164	1.3263	0.092377	C1orf64
ENSG00000186510	1	16295370	16400545	653	40	132164	1.4586	0.072334	CLCNKA
ENSG00000173641	1	16300523	16396089	625	39	132164	1.4739	0.070248	HSPB7
ENSG00000184908	1	16320272	16423803	640	41	132164	1.343	0.089641	CLCNKB
ENSG00000185519	1	16344264	16450127	586	38	132164	1.3049	0.09597	FAM131C
ENSG00000142627	1	16410832	16532582	417	35	132164	-0.17845	0.57081	EPHA2
ENSG00000142632	1	16484349	16589104	349	27	132164	0.44988	0.3264	ARHGEF19
ENSG00000204377	1	16515368	16606038	296	21	132164	0.54165	0.29403	C1orf134
ENSG00000132881	1	16518195	16613657	303	22	132164	0.47475	0.31748	RSG1
ENSG00000037637	1	16533334	16728949	537	20	132164	0.33777	0.36777	FBXO42
ENSG00000055070	1	16629070	16764640	410	33	132164	0.73028	0.23261	SZRD1
ENSG00000187144	1	16673612	16813919	461	51	132164	0.36497	0.35757	SPATA21
ENSG00000157191	1	16717167	16826573	356	44	132164	0.31007	0.37825	NECAP2
ENSG00000268674	1	16815561	16906070	138	14	132164	-0.50512	0.69326	FAM231B
ENSG00000219481	1	16848814	16990057	45	7	132164	-0.75655	0.77534	NBPF1
ENSG00000237847	1	16949498	17040007	9	2	132164	-1.3574	0.91268	FAM231A
ENSG00000058453	1	17016768	17339474	388	34	132164	0.159	0.43683	CROCC
ENSG00000268991	1	17020447	17110956	12	1	132164	-1.9336	0.97342	FAM231C
ENSG00000117122	1	17260997	17357330	279	35	132164	1.115	0.13243	MFAP2
ENSG00000159363	1	17272453	17388423	381	38	132164	1.567	0.058559	ATP13A2
ENSG00000117118	1	17305217	17430665	534	26	132164	1.743	0.040663	SDHB
ENSG00000117115	1	17353256	17495948	639	46	132164	0.88231	0.1888	PADI2
ENSG00000142623	1	17481621	17612500	578	63	132164	-0.2765	0.60892	PADI1
ENSG00000142619	1	17525593	17650728	600	57	132164	0.27138	0.39305	PADI3
ENSG00000159339	1	17584690	17730499	845	62	132164	-0.3298	0.62923	PADI4
ENSG00000269468	1	17615507	17726070	683	51	132164	-0.14534	0.55778	AC004824.2
ENSG00000179051	1	17693256	17816220	545	29	132164	0.4312	0.33316	RCC2
ENSG00000074964	1	17816330	18064369	609	69	132164	-0.13908	0.5553	ARHGEF10L
ENSG00000117148	1	18031808	18193558	406	55	132164	0.16995	0.43252	ACTL8
ENSG00000117154	1	18384240	18744977	1371	185	132164	-0.37984	0.64797	IGSF21
ENSG00000179023	1	18757424	18852478	465	64	132164	0.63773	0.26182	KLHDC7A
ENSG00000009709	1	18907500	19115360	732	96	132164	-0.8616	0.80555	PAX7
ENSG00000179002	1	19126093	19236176	617	69	132164	-0.45254	0.67456	TAS1R2
ENSG00000255275	1	19135767	19297615	846	98	132164	-0.23756	0.59389	RP13-279N23.2
ENSG00000159423	1	19157926	19279275	619	83	132164	-0.14821	0.55891	ALDH4A1
ENSG00000169991	1	19190775	19333180	700	64	132164	0.52818	0.29869	IFFO2
ENSG00000127481	1	19361000	19586770	743	40	132164	0.70572	0.24018	UBR4
ENSG00000127463	1	19502158	19628046	524	29	132164	0.62852	0.26483	EMC1
ENSG00000053372	1	19528033	19626622	449	32	132164	0.50936	0.30525	MRTO4
ENSG00000162482	1	19569052	19665744	499	43	132164	0.023331	0.49069	AKR7A3
ENSG00000040487	1	19588820	19695794	503	38	132164	-0.64358	0.74008	PQLC2
ENSG00000053371	1	19590459	19688640	464	43	132164	-0.5727	0.71657	AKR7A2
ENSG00000077549	1	19625267	19862066	982	61	132164	-1.4569	0.92743	CAPZB
ENSG00000270136	1	19873473	20024549	577	46	132164	-0.98774	0.83836	MINOS1-NBL1
ENSG00000173436	1	19873477	19996314	463	48	132164	-1.1444	0.87376	MINOS1
ENSG00000158747	1	19917048	20024945	373	43	132164	-0.69641	0.75691	NBL1
ENSG00000158748	1	19941780	20046055	375	46	132164	-0.65533	0.74387	HTR6
ENSG00000162542	1	19968706	20176438	753	89	132164	-1.3109	0.90505	TMCO4
ENSG00000178828	1	20100523	20191771	357	54	132164	-1.4875	0.93156	RNF186
ENSG00000169914	1	20159006	20279438	474	47	132164	-0.60423	0.72716	OTUD3
ENSG00000188784	1	20206502	20300110	362	45	132164	-0.99539	0.84023	PLA2G2E
ENSG00000188257	1	20261925	20356932	356	54	132164	-0.83854	0.79914	PLA2G2A
ENSG00000127472	1	20304672	20457683	536	42	132164	-0.5715	0.71617	PLA2G5
ENSG00000117215	1	20398432	20496050	265	58	132164	0.18318	0.42733	PLA2G2D
ENSG00000158786	1	20415819	20516879	249	60	132164	0.69973	0.24205	PLA2G2F
ENSG00000187980	1	20447746	20553917	256	43	132164	0.45532	0.32444	PLA2G2C
ENSG00000162543	1	20462578	20562541	251	40	132164	0.48777	0.31286	UBXN10
ENSG00000158816	1	20567412	20721387	609	55	132164	0.33565	0.36857	VWA5B1
ENSG00000162545	1	20768884	20862713	260	35	132164	0.37363	0.35434	CAMK2N1
ENSG00000090432	1	20785943	20884654	307	33	132164	0.54517	0.29282	MUL1
ENSG00000183114	1	20828932	20921512	453	51	132164	-0.26099	0.60295	FAM43B
ENSG00000158825	1	20865441	20985401	655	44	132164	-0.49068	0.68817	CDA
ENSG00000158828	1	20909948	21018004	482	39	132164	-0.21613	0.58556	PINK1
ENSG00000244038	1	20938270	21038000	451	46	132164	0.2044	0.41902	DDOST
ENSG00000117245	1	20950507	21094510	563	63	132164	0.72373	0.23462	KIF17
ENSG00000189410	1	21006225	21109330	382	49	132164	1.0261	0.15241	SH2D5
ENSG00000127483	1	21029154	21163816	389	39	132164	1.0795	0.14018	HP1BP3
ENSG00000075151	1	21092963	21553377	1183	34	132164	1.344	0.089469	EIF4G3
ENSG00000117298	1	21503740	21721997	732	63	132164	0.96535	0.16719	ECE1
ENSG00000142794	1	21716621	21851498	512	38	132164	-0.80984	0.79098	NBPF3
ENSG00000162551	1	21785858	21944905	714	67	132164	-1.4091	0.92059	ALPL
ENSG00000076864	1	21882708	22045801	722	93	132164	0.86713	0.19293	RAP1GAP
ENSG00000090686	1	21964791	22160099	761	61	132164	2.3441	0.0095353	USP48
ENSG00000187942	1	22088758	22191714	425	59	132164	2.0854	0.018517	LDLRAD2
ENSG00000142798	1	22108738	22313790	989	77	132164	0.25493	0.39939	HSPG2
ENSG00000219073	1	22253514	22365135	775	40	132164	-0.32879	0.62884	CELA3B
ENSG00000142789	1	22278149	22379032	725	40	132164	-0.15568	0.56186	CELA3A
ENSG00000070831	1	22329120	22459437	586	37	132164	0.074894	0.47015	CDC42
ENSG00000162552	1	22403798	22520462	486	63	132164	-0.14934	0.55936	WNT4
ENSG00000184677	1	22728344	22897650	426	59	132164	-0.39162	0.65233	ZBTB40
ENSG00000070886	1	22840057	22970087	480	66	132164	-0.83524	0.79821	EPHA8
ENSG00000173372	1	22912999	23006101	386	41	132164	-1.2129	0.88741	C1QA
ENSG00000159189	1	22920123	23014603	366	40	132164	-1.2361	0.89178	C1QC
ENSG00000173369	1	22929255	23028031	366	42	132164	-1.225	0.88971	C1QB
ENSG00000133216	1	22987332	23281818	684	90	132164	-1.2036	0.88563	EPHB2
ENSG00000215906	1	23239536	23341831	274	28	132164	1.0764	0.14088	LACTBL1
ENSG00000004487	1	23295941	23450182	281	18	132164	1.6798	0.046493	KDM1A
ENSG00000227868	1	23297327	23392343	184	13	132164	1.5483	0.060781	C1orf234
ENSG00000169641	1	23370516	23554301	475	31	132164	1.289	0.098692	LUZP1
ENSG00000179546	1	23476993	23571222	325	22	132164	0.72016	0.23571	HTR1D
ENSG00000125944	1	23590264	23720829	263	27	132164	2.7878	0.0026532	HNRNPR
ENSG00000249087	1	23645490	23738332	222	26	132164	2.6291	0.0042809	C1orf213
ENSG00000125945	1	23645941	23745935	239	29	132164	2.576	0.0049982	ZNF436
ENSG00000204219	1	23667554	23801233	361	41	132164	1.7583	0.039346	TCEA3
ENSG00000088280	1	23715056	23861061	428	38	132164	0.38948	0.34846	ASAP3
ENSG00000007968	1	23792922	23907712	332	40	132164	0.75887	0.22397	E2F2
ENSG00000117318	1	23844409	23936285	184	30	132164	1.4433	0.074462	ID3
ENSG00000197880	1	23857985	24007058	376	60	132164	0.42674	0.33479	MDS2
ENSG00000142676	1	23968269	24062915	240	35	132164	-1.5116	0.93469	RPL11
ENSG00000011007	1	24019645	24128549	146	22	132164	-0.58023	0.71912	TCEB3
ENSG00000057757	1	24054895	24154722	113	15	132164	0.14925	0.44068	PITHD1
ENSG00000011009	1	24067460	24162029	108	12	132164	0.21233	0.41592	LYPLA2
ENSG00000117308	1	24082089	24177271	123	11	132164	0.088916	0.46457	GALE
ENSG00000117305	1	24088375	24215110	299	16	132164	-0.085975	0.53426	HMGCL
ENSG00000179163	1	24131567	24244784	354	18	132164	-0.46496	0.67902	FUCA1
ENSG00000188822	1	24157016	24335549	337	19	132164	-0.60762	0.72828	CNR2
ENSG00000189266	1	24235599	24329952	24	3	132164	-0.98548	0.83781	PNRC2
ENSG00000188529	1	24251294	24357417	20	2	132164	-0.38965	0.6516	SRSF10
ENSG00000142661	1	24342525	24488665	468	54	132164	0.40727	0.34191	MYOM3
ENSG00000142677	1	24406261	24519611	403	52	132164	0.95591	0.16956	IL22RA1
ENSG00000185436	1	24440647	24564449	427	61	132164	1.0094	0.15639	IFNLR1
ENSG00000158055	1	24595812	24730972	458	47	132164	2.1567	0.015516	GRHL3
ENSG00000001460	1	24643489	24793424	472	39	132164	0.83334	0.20233	STPG1
ENSG00000001461	1	24692284	24839466	440	36	132164	0.66464	0.25314	NIPAL3
ENSG00000117602	1	24779387	24907530	479	53	132164	-0.46136	0.67773	RCAN3
ENSG00000184454	1	24832602	24975819	596	51	132164	-0.22797	0.59016	NCMAP
ENSG00000133226	1	24908207	25039758	348	33	132164	0.052694	0.47899	SRRM1
ENSG00000169504	1	25021848	25210815	407	37	132164	0.63869	0.26151	CLIC4
ENSG00000020633	1	25186002	25341612	528	60	132164	3.1386	0.00084889	RUNX3
ENSG00000117614	1	25509170	25608993	65	25	132164	-0.62128	0.73279	SYF2
ENSG00000117616	1	25528728	25714704	97	23	132164	-0.035048	0.51398	C1orf63
ENSG00000187010	1	25548884	25696936	74	20	132164	-0.21982	0.58699	RHD
ENSG00000183726	1	25614408	25728852	74	8	132164	0.34737	0.36416	TMEM50A
ENSG00000188672	1	25648740	25806683	203	7	132164	0.12226	0.45134	RHCE
ENSG00000204178	1	25707388	25866700	251	6	132164	-0.031654	0.51263	TMEM57
ENSG00000157978	1	25820071	25935377	176	22	132164	-0.97481	0.83517	LDLRAP1
ENSG00000117643	1	25893959	26152698	452	52	132164	1.3577	0.087274	MAN1C1
ENSG00000162430	1	26076667	26184713	288	18	132164	-0.3335	0.63062	SEPN1
ENSG00000255054	1	26087961	26190235	264	15	132164	-0.49978	0.69139	RP1-317E23.6
ENSG00000117640	1	26095131	26199432	255	14	132164	-0.57262	0.71655	MTFR1L
ENSG00000223474	1	26105212	26197288	223	10	132164	-0.57321	0.71675	AL020996.1
ENSG00000127423	1	26118414	26235903	266	13	132164	-0.8179	0.79329	AUNIP
ENSG00000182749	1	26147701	26247744	192	12	132164	-0.78944	0.78507	PAQR7
ENSG00000117632	1	26170672	26283482	223	20	132164	-1.5897	0.94404	STMN1
ENSG00000158006	1	26246258	26374648	314	23	132164	0.14888	0.44083	PAFAH2
ENSG00000158008	1	26296375	26402955	280	23	132164	1.5436	0.061339	EXTL1
ENSG00000158014	1	26323743	26422624	251	22	132164	2.1559	0.015545	SLC30A2
ENSG00000158022	1	26337795	26444927	274	16	132164	2.3886	0.0084564	TRIM63
ENSG00000175087	1	26387664	26492034	271	11	132164	2.4059	0.0080663	PDIK1L
ENSG00000197245	1	26435511	26529119	281	21	132164	2.2248	0.013047	FAM110D
ENSG00000142684	1	26446362	26538551	279	26	132164	2.0504	0.020163	ZNF593
ENSG00000142675	1	26453894	26556377	345	35	132164	1.469	0.070912	CNKSR1
ENSG00000188782	1	26467052	26569459	368	36	132164	0.85044	0.19754	CATSPER4
ENSG00000130695	1	26510691	26645299	533	26	132164	-0.36461	0.6423	CEP85
ENSG00000142669	1	26555667	26648007	363	20	132164	-0.85953	0.80497	SH3BGRL3
ENSG00000158062	1	26567819	26694854	503	28	132164	-0.83669	0.79862	UBXN11
ENSG00000169442	1	26594448	26687014	363	29	132164	-0.74571	0.77208	CD52
ENSG00000176092	1	26608350	26730621	515	42	132164	-0.63998	0.73891	AIM1L
ENSG00000176083	1	26648125	26751013	403	53	132164	-0.39335	0.65297	ZNF683
ENSG00000131914	1	26687269	26796213	341	52	132164	-0.39207	0.6525	LIN28A
ENSG00000117682	1	26708773	26837785	348	43	132164	-0.36887	0.64389	DHDDS
ENSG00000198830	1	26748941	26842463	214	25	132164	-0.10517	0.54188	HMGN2
ENSG00000117676	1	26806252	26941521	311	36	132164	-0.096037	0.53825	RPS6KA1
ENSG00000117713	1	26972524	27148595	255	17	132164	2.3295	0.0099172	ARID1A
ENSG00000060642	1	27063963	27164889	154	15	132164	2.6048	0.0045964	PIGV
ENSG00000204160	1	27103201	27224093	203	16	132164	2.2714	0.011562	ZDHHC18
ENSG00000175793	1	27139633	27230947	167	14	132164	2.0899	0.018315	SFN
ENSG00000142751	1	27162624	27266788	194	16	132164	1.9632	0.024811	GPN2
ENSG00000090273	1	27176729	27313353	233	19	132164	2.0251	0.021427	NUDC
ENSG00000198746	1	27176979	27276957	186	17	132164	1.9851	0.023564	GPATCH3
ENSG00000131910	1	27197980	27290457	162	17	132164	2.1039	0.017695	NR0B2
ENSG00000175707	1	27236053	27336897	159	17	132164	1.7748	0.037965	C1orf172
ENSG00000253368	1	27270198	27367389	153	18	132164	1.6285	0.05171	TRNP1
ENSG00000158246	1	27291511	27389327	183	18	132164	1.5498	0.060594	FAM46B
ENSG00000090020	1	27385306	27543472	334	18	132164	-0.7339	0.7685	SLC9A1
ENSG00000142784	1	27511007	27675110	349	32	132164	-1.4833	0.931	WDTC1
ENSG00000186501	1	27598651	27702891	237	31	132164	-0.82549	0.79545	TMEM222
ENSG00000142765	1	27618513	27720421	214	36	132164	-0.78826	0.78473	SYTL1
ENSG00000142733	1	27641675	27743383	211	39	132164	-0.81175	0.79153	MAP3K6
ENSG00000142748	1	27655603	27751315	201	36	132164	-0.72205	0.76487	FCN3
ENSG00000174950	1	27665666	27759870	190	32	132164	-0.51088	0.69528	CD164L2
ENSG00000181773	1	27669148	27762318	175	28	132164	-0.43499	0.66822	GPR3
ENSG00000158195	1	27690730	27866669	312	18	132164	-0.20039	0.57941	WASF2
ENSG00000126705	1	27820546	27980942	266	34	132164	-0.077201	0.53077	AHDC1
ENSG00000000938	1	27898575	28011788	199	30	132164	-0.017873	0.50713	FGR
ENSG00000126709	1	27952572	28048729	223	19	132164	-0.28901	0.61371	IFI6
ENSG00000009780	1	28002490	28129633	261	12	132164	-0.63943	0.73873	FAM76A
ENSG00000117758	1	28049694	28190963	234	13	132164	-0.063735	0.52541	STX12
ENSG00000117751	1	28107289	28218187	218	24	132164	0.33879	0.36738	PPP1R8
ENSG00000268552	1	28137085	28227255	207	25	132164	0.20134	0.42022	AL109927.1
ENSG00000130775	1	28149055	28253196	320	31	132164	-0.53019	0.70201	THEMIS2
ENSG00000117748	1	28178035	28291257	443	35	132164	-0.52269	0.6994	RPA2
ENSG00000130768	1	28211504	28325668	438	36	132164	-0.7233	0.76525	SMPDL3B
ENSG00000158156	1	28235973	28334607	383	37	132164	-0.15553	0.5618	XKR8
ENSG00000158161	1	28256855	28465207	637	49	132164	1.2252	0.11025	EYA3
ENSG00000169403	1	28433677	28570447	337	32	132164	-0.86608	0.80678	PTAFR
ENSG00000269804	1	28477070	28567419	234	20	132164	-0.42289	0.66381	AL353354.2
ENSG00000126698	1	28485967	28609536	379	27	132164	-0.5677	0.71488	DNAJC8
ENSG00000215902	1	28487013	28577152	274	19	132164	-0.39018	0.6518	AL353354.1
ENSG00000130770	1	28512620	28613417	360	24	132164	-0.6188	0.73198	ATPIF1
ENSG00000130766	1	28536038	28649002	368	30	132164	-1.1394	0.87273	SESN2
ENSG00000130772	1	28605513	28702476	273	20	132164	-1.8776	0.96978	MED18
ENSG00000204138	1	28646114	28866881	784	21	132164	-2.0224	0.97843	PHACTR4
ENSG00000180198	1	28782455	28905812	384	21	132164	-1.4107	0.92083	RCC1
ENSG00000180098	1	28829597	28945051	285	28	132164	-1.4786	0.93038	TRNAU1AP
ENSG00000188060	1	28868712	28961955	182	26	132164	-1.0728	0.85833	RAB42
ENSG00000120656	1	28875835	29019597	279	32	132164	-1.2294	0.89053	TAF12
ENSG00000162419	1	28945244	29085865	294	27	132164	-0.85924	0.80489	GMEB1
ENSG00000198492	1	29013133	29136287	290	26	132164	-0.77928	0.78209	YTHDF2
ENSG00000116329	1	29088654	29230208	478	57	132164	0.12034	0.45211	OPRD1
ENSG00000159023	1	29163603	29486553	918	59	132164	0.16827	0.43319	EPB41
ENSG00000253304	1	29405940	29500447	249	32	132164	-0.031538	0.51258	TMEM200B
ENSG00000116350	1	29434255	29558499	366	38	132164	-0.057363	0.52287	SRSF4
ENSG00000116353	1	29479385	29607454	357	40	132164	0.48685	0.31318	MECR
ENSG00000060656	1	29513028	29693325	515	49	132164	0.65458	0.25637	PTPRU
ENSG00000162510	1	31144124	31246434	337	35	132164	-1.6124	0.94657	MATN1
ENSG00000162511	1	31165316	31280667	339	37	132164	-2.4372	0.9926	LAPTM5
ENSG00000162512	1	31302314	31431608	376	71	132164	1.2696	0.10212	SDC3
ENSG00000134644	1	31364353	31588838	626	35	132164	2.0617	0.01962	PUM1
ENSG00000084628	1	31612592	31762401	534	25	132164	0.78227	0.21703	NKAIN1
ENSG00000060688	1	31692417	31819662	419	19	132164	-0.69628	0.75687	SNRNP40
ENSG00000121766	1	31719842	31877783	506	16	132164	-2.2377	0.98738	ZCCHC17
ENSG00000121769	1	31798472	31899697	320	18	132164	-2.1612	0.98466	FABP3
ENSG00000168528	1	31832412	31947525	430	28	132164	-2.9161	0.99823	SERINC2
ENSG00000268950	1	31862192	31952614	357	24	132164	-2.8133	0.99755	AC114494.1
ENSG00000142910	1	31992116	32093288	340	39	132164	0.065142	0.47403	TINAGL1
ENSG00000121764	1	32033287	32138119	239	22	132164	-0.18828	0.57467	HCRTR1
ENSG00000162517	1	32055463	32160497	240	20	132164	-0.22004	0.58708	PEF1
ENSG00000084636	1	32077848	32219920	276	32	132164	0.55358	0.28993	COL16A1
ENSG00000121753	1	32152718	32280494	198	35	132164	1.54	0.061785	BAI2
ENSG00000134668	1	32216023	32331652	239	37	132164	0.49084	0.31177	SPOCD1
ENSG00000212673	1	32329174	32420745	165	22	132164	0.20798	0.41762	AL136115.1
ENSG00000184007	1	32332022	32460457	284	39	132164	0.039958	0.48406	PTP4A2
ENSG00000121774	1	32429430	32566451	235	36	132164	0.12333	0.45092	KHDRBS1
ENSG00000121775	1	32487632	32608467	188	28	132164	0.81315	0.20807	TMEM39B
ENSG00000025800	1	32523639	32682169	279	24	132164	0.70499	0.24041	KPNA6
ENSG00000084652	1	32595287	32703886	189	17	132164	0.61732	0.26851	TXLNA
ENSG00000160050	1	32615987	32710988	179	16	132164	0.60651	0.27209	CCDC28B
ENSG00000160051	1	32621236	32714288	179	16	132164	0.60977	0.27101	IQCC
ENSG00000222046	1	32624695	32721797	184	18	132164	0.60848	0.27144	DCDC2B
ENSG00000084623	1	32637529	32737205	194	23	132164	0.58967	0.27771	EIF3I
ENSG00000160055	1	32640073	32737972	189	23	132164	0.60559	0.27239	TMEM234
ENSG00000183615	1	32662834	32754457	160	23	132164	0.44259	0.32903	FAM167B
ENSG00000182866	1	32666840	32791766	190	32	132164	0.76237	0.22292	LCK
ENSG00000116478	1	32707687	32839236	147	48	132164	1.019	0.1541	HDAC1
ENSG00000175130	1	32759433	32851980	76	42	132164	1.2898	0.098563	MARCKSL1
ENSG00000162526	1	32767122	32869913	83	45	132164	0.95936	0.16869	TSSK3
ENSG00000225828	1	32786871	32879879	82	44	132164	0.5738	0.28305	FAM229A
ENSG00000160058	1	32790704	32910332	148	27	132164	0.14613	0.44191	BSDC1
ENSG00000254553	1	32880658	33106393	545	29	132164	-0.37492	0.64614	RP1-27O5.3
ENSG00000273274	1	32880670	33002287	255	23	132164	-0.25986	0.60251	ZBTB8B
ENSG00000160062	1	32955028	33111540	421	23	132164	-0.22343	0.5884	ZBTB8A
ENSG00000176261	1	33025773	33166504	373	17	132164	0.23363	0.40764	ZBTB8OS
ENSG00000162521	1	33066743	33191812	347	11	132164	0.33094	0.37034	RBBP4
ENSG00000162520	1	33105507	33219197	285	11	132164	0.24486	0.40328	SYNC
ENSG00000162522	1	33157486	33280571	278	33	132164	0.78285	0.21686	KIAA1522
ENSG00000134684	1	33200840	33333754	282	31	132164	1.0786	0.14039	YARS
ENSG00000116497	1	33232368	33364476	301	32	132164	0.72917	0.23295	S100PBP
ENSG00000160097	1	33287869	33388083	216	30	132164	0.43113	0.33319	FNDC5
ENSG00000121905	1	33301595	33404042	230	31	132164	0.52856	0.29855	HPCA
ENSG00000121900	1	33320195	33417039	226	29	132164	0.47805	0.31631	TMEM54
ENSG00000116514	1	33362046	33480286	278	29	132164	0.76389	0.22247	RNF19B
ENSG00000267885	1	33389268	33479642	220	25	132164	0.75734	0.22442	FKSG48
ENSG00000004455	1	33433585	33596597	358	29	132164	0.93568	0.17472	AK2
ENSG00000142920	1	33496705	33626131	281	24	132164	1.091	0.13765	ADC
ENSG00000116525	1	33571003	33697660	312	18	132164	0.86755	0.19282	TRIM62
ENSG00000160094	1	33672146	33806320	347	35	132164	-0.50989	0.69494	ZNF362
ENSG00000184389	1	33732367	33836699	309	31	132164	-0.7701	0.77938	A3GALT2
ENSG00000134686	1	33749224	33946653	654	34	132164	-0.3639	0.64204	PHC2
ENSG00000121903	1	33888246	34002107	378	43	132164	-0.25545	0.60081	ZSCAN20
ENSG00000121904	1	33939609	34681443	2287	208	132164	0.34182	0.36624	CSMD2
ENSG00000176256	1	34276076	34370392	358	23	132164	-0.1072	0.54269	HMGB4
ENSG00000142698	1	34582484	34724732	527	57	132164	1.4383	0.075175	C1orf94
ENSG00000163866	1	35138338	35375417	856	98	132164	0.68446	0.24684	SMIM12
ENSG00000189280	1	35170648	35264113	381	64	132164	0.76984	0.2207	GJB5
ENSG00000189433	1	35175342	35269325	373	62	132164	0.83568	0.20167	GJB4
ENSG00000188910	1	35196790	35291970	366	58	132164	1.0253	0.15261	GJB3
ENSG00000187513	1	35208599	35301348	369	53	132164	0.82566	0.2045	GJA4
ENSG00000116544	1	35291037	35445186	303	51	132164	-0.41013	0.65914	DLGAP3
ENSG00000271741	1	35407134	35547342	229	7	132164	-1.796	0.96376	RP11-244H3.4
ENSG00000243749	1	35407136	35500954	154	6	132164	-2.2625	0.98817	ZMYM6NB
ENSG00000163867	1	35409523	35547569	228	7	132164	-1.8051	0.96447	ZMYM6
ENSG00000197056	1	35475387	35621460	229	12	132164	-1.0146	0.84486	ZMYM1
ENSG00000116560	1	35601979	35708749	248	19	132164	-0.54031	0.70551	SFPQ
ENSG00000146463	1	35684568	35927659	375	29	132164	-1.1811	0.88122	ZMYM4
ENSG00000142687	1	35859091	36073551	295	29	132164	-0.86755	0.80718	KIAA0319L
ENSG00000020129	1	35973074	36072875	145	17	132164	-0.52331	0.69962	NCDN
ENSG00000116819	1	35988971	36100929	150	19	132164	-0.50715	0.69398	TFAP2E
ENSG00000126067	1	36027185	36157445	214	21	132164	-0.65019	0.74222	PSMB2
ENSG00000142686	1	36139476	36235073	161	17	132164	0.26855	0.39414	C1orf216
ENSG00000092853	1	36145819	36285568	249	20	132164	0.54282	0.29363	CLSPN
ENSG00000134698	1	36223773	36363491	221	21	132164	0.7468	0.22759	AGO4
ENSG00000092847	1	36285409	36435211	191	20	132164	1.056	0.1455	AGO1
ENSG00000126070	1	36346319	36578101	246	20	132164	1.104	0.13479	AGO3
ENSG00000092850	1	36499676	36593876	116	14	132164	0.58794	0.27828	TEKT2
ENSG00000116863	1	36504476	36599533	115	14	132164	0.56398	0.28638	ADPRHL2
ENSG00000171812	1	36520837	36640821	167	17	132164	0.29538	0.38385	COL8A2
ENSG00000054116	1	36562173	36665098	165	17	132164	0.046942	0.48128	TRAPPC3
ENSG00000116871	1	36571180	36686450	182	22	132164	-0.3724	0.6452	MAP7D1
ENSG00000054118	1	36640017	36810958	246	23	132164	-0.35107	0.63723	THRAP3
ENSG00000214193	1	36721988	36830484	152	14	132164	-0.60161	0.72628	SH3D21
ENSG00000116883	1	36739335	36834822	134	13	132164	-0.65957	0.74524	RP11-268J15.5
ENSG00000142694	1	36747632	36839755	137	13	132164	-0.82858	0.79633	EVA1B
ENSG00000196182	1	36765225	36901497	386	31	132164	1.1948	0.11608	STK40
ENSG00000181817	1	36816839	36913493	358	24	132164	1.3224	0.093021	LSM10
ENSG00000116885	1	36841428	36966086	514	27	132164	1.092	0.13741	OSCP1
ENSG00000116898	1	36881319	36980038	383	29	132164	0.5813	0.28052	MRPS15
ENSG00000119535	1	36891644	36998879	396	39	132164	0.3962	0.34598	CSF3R
ENSG00000163873	1	37221128	37549730	723	72	132164	-1.8164	0.96535	GRIK3
ENSG00000163874	1	37890153	37989980	350	49	132164	-0.37805	0.6473	ZC3H12A
ENSG00000163875	1	37918176	38030375	353	45	132164	0.51081	0.30474	MEAF6
ENSG00000163877	1	37960050	38069903	339	35	132164	0.96152	0.16814	SNIP1
ENSG00000163879	1	37972520	38072458	303	33	132164	1.0762	0.14091	DNALI1
ENSG00000134697	1	37992417	38111536	353	41	132164	1.1016	0.13532	GNL2
ENSG00000169218	1	38036951	38150595	341	55	132164	0.81925	0.20632	RSPO1
ENSG00000116922	1	38107242	38207914	366	45	132164	-1.172	0.87939	C1orf109
ENSG00000134690	1	38108090	38215391	401	47	132164	-1.0767	0.8592	CDCA8
ENSG00000183317	1	38139552	38280805	537	41	132164	-1.7064	0.95604	EPHA10
ENSG00000185090	1	38209474	38306809	333	33	132164	-1.2208	0.88892	MANEAL
ENSG00000197982	1	38222651	38315126	286	32	132164	-1.4111	0.92089	C1orf122
ENSG00000196449	1	38228616	38323857	273	33	132164	-1.3658	0.914	YRDC
ENSG00000188786	1	38235239	38375292	391	39	132164	-1.3705	0.91473	MTF1
ENSG00000230610	1	38252232	38343886	214	29	132164	-1.3477	0.91112	AL929472.1
ENSG00000204084	1	38286369	38462729	546	36	132164	-0.48069	0.68463	INPP5B
ENSG00000183431	1	38382647	38506593	363	40	132164	0.22142	0.41238	SF3A3
ENSG00000183386	1	38422442	38521278	249	38	132164	0.24706	0.40243	FHL3
ENSG00000183520	1	38424930	38530496	263	42	132164	0.45711	0.3238	UTP11L
ENSG00000185668	1	38469523	38562450	216	21	132164	0.88759	0.18738	POU3F1
ENSG00000116954	1	39263870	39375495	310	31	132164	0.96322	0.16772	RRAGC
ENSG00000214114	1	39288636	39397289	333	32	132164	0.9618	0.16807	MYCBP
ENSG00000131233	1	39290175	39397289	329	32	132164	0.97666	0.16437	GJA9
ENSG00000158315	1	39311479	39457471	477	55	132164	0.8572	0.19567	RHBDL2
ENSG00000174574	1	39406895	39511731	411	33	132164	-0.78607	0.78409	AKIRIN1
ENSG00000168653	1	39441990	39540308	392	22	132164	-1.299	0.90303	NDUFS5
ENSG00000127603	1	39496988	39992849	1311	60	132164	1.1426	0.12659	MACF1
ENSG00000255103	1	39826151	39922154	222	25	132164	1.3429	0.089649	KIAA0754
ENSG00000183682	1	39907318	40031607	347	41	132164	1.4271	0.076774	BMP8A
ENSG00000090621	1	39986488	40092462	361	35	132164	0.83009	0.20324	PABPC4
ENSG00000163909	1	40049825	40155617	368	53	132164	1.6587	0.048587	HEYL
ENSG00000116981	1	40084793	40187710	351	53	132164	1.4722	0.070484	NT5C1A
ENSG00000116983	1	40104320	40207361	352	53	132164	1.37	0.085336	HPCAL4
ENSG00000084072	1	40107854	40269586	601	65	132164	0.69906	0.24226	PPIE
ENSG00000116985	1	40182854	40304533	486	49	132164	-0.48639	0.68665	BMP8B
ENSG00000198754	1	40195195	40287020	364	34	132164	-0.35824	0.63992	OXCT2
ENSG00000043514	1	40266723	40399183	424	38	132164	-0.019445	0.50776	TRIT1
ENSG00000116990	1	40321098	40417928	265	29	132164	0.2651	0.39547	MYCL
ENSG00000168389	1	40370802	40475638	221	34	132164	0.33774	0.36778	MFSD2A
ENSG00000131236	1	40455905	40578321	465	24	132164	0.27875	0.39022	CAP1
ENSG00000131238	1	40498379	40613375	374	23	132164	0.40933	0.34115	PPT1
ENSG00000117000	1	40577045	40746593	263	30	132164	0.55038	0.29103	RLF
ENSG00000188800	1	40661619	40757363	148	24	132164	0.57449	0.28282	TMCO2
ENSG00000084073	1	40673779	40799856	288	38	132164	0.29181	0.38522	ZMPSTE24
ENSG00000049089	1	40726159	40833488	326	38	132164	0.52496	0.29981	COL9A2
ENSG00000084070	1	40760522	40928998	618	66	132164	1.2927	0.098062	SMAP2
ENSG00000187801	1	40865774	40969390	398	62	132164	1.1201	0.13134	ZFP69B
ENSG00000187815	1	40892887	41002015	453	53	132164	0.87959	0.18954	ZFP69
ENSG00000164002	1	40924413	41022228	401	30	132164	1.0331	0.15079	EXO5
ENSG00000117010	1	40947233	41053841	490	34	132164	0.81678	0.20703	ZNF684
ENSG00000117016	1	41046351	41181329	442	49	132164	-0.65998	0.74537	RIMS3
ENSG00000066136	1	41107320	41277275	536	36	132164	0.020538	0.49181	NFYC
ENSG00000117013	1	41199684	41346124	505	76	132164	0.95642	0.16943	KCNQ4
ENSG00000179862	1	41286729	41378018	372	61	132164	2.3485	0.0094254	CITED4
ENSG00000171793	1	41395007	41518235	496	60	132164	2.146	0.015935	CTPS1
ENSG00000171790	1	41441269	41538909	357	38	132164	1.86	0.03144	SLFNL1
ENSG00000010803	1	41452872	41757826	967	43	132164	1.7857	0.03707	SCMH1
ENSG00000204060	1	41777594	41889262	406	51	132164	-0.56065	0.71248	FOXO6
ENSG00000127129	1	41904446	42000344	358	52	132164	0.34358	0.36558	EDN2
ENSG00000127124	1	41932036	42551596	1814	96	132164	1.4606	0.072061	HIVEP3
ENSG00000044012	1	42569092	42661495	271	30	132164	-1.069	0.85746	GUCA2B
ENSG00000197273	1	42588362	42680389	233	30	132164	-0.52276	0.69943	GUCA2A
ENSG00000198815	1	42602210	42851548	587	30	132164	0.354	0.36167	FOXJ3
ENSG00000177181	1	42796466	42928249	439	38	132164	0.21203	0.41604	RIMKLA
ENSG00000066185	1	42856000	42971938	416	26	132164	-0.34753	0.6359	ZMYND12
ENSG00000127125	1	42871788	42979056	377	23	132164	-0.77732	0.78152	PPCS
ENSG00000186409	1	42879001	43160335	974	36	132164	-0.94836	0.82853	CCDC30
ENSG00000171960	1	43074096	43182429	292	29	132164	-0.97271	0.83465	PPIH
ENSG00000065978	1	43098098	43208020	295	32	132164	-0.85965	0.80501	YBX1
ENSG00000164007	1	43158764	43255925	266	36	132164	-0.60888	0.7287	CLDN19
ENSG00000117385	1	43172006	43282755	304	38	132164	-0.77231	0.78003	LEPRE1
ENSG00000164008	1	43182940	43303968	327	39	132164	-0.76901	0.77906	C1orf50
ENSG00000177868	1	43232723	43332954	251	36	132164	-0.59611	0.72445	CCDC23
ENSG00000164010	1	43232795	43350660	285	40	132164	-0.53066	0.70217	ERMAP
ENSG00000164011	1	43262280	43358148	238	34	132164	-0.19375	0.57681	ZNF691
ENSG00000117394	1	43351052	43474530	411	42	132164	-1.035	0.84966	SLC2A1
ENSG00000186973	1	43560824	43662067	481	35	132164	-0.16649	0.56612	FAM183A
ENSG00000243710	1	43587820	43760029	702	43	132164	0.18859	0.42521	WDR65
ENSG00000117395	1	43589846	43786607	733	48	132164	0.27262	0.39257	EBNA1BP2
ENSG00000179178	1	43685665	43779673	226	33	132164	1.2605	0.10375	TMEM125
ENSG00000253313	1	43707554	43801288	183	29	132164	1.4186	0.078008	C1orf210
ENSG00000066056	1	43716664	43828779	205	33	132164	1.2086	0.11342	TIE1
ENSG00000117400	1	43753478	43858443	162	18	132164	0.51305	0.30396	MPL
ENSG00000117399	1	43774626	43868874	148	18	132164	0.24511	0.40319	CDC20
ENSG00000066322	1	43789068	43883696	162	19	132164	0.11751	0.45323	ELOVL1
ENSG00000198198	1	43805553	43958321	248	24	132164	-0.24727	0.59765	SZT2
ENSG00000159479	1	43809588	43905479	165	18	132164	-0.0047187	0.50188	MED8
ENSG00000178922	1	43876824	43969660	151	22	132164	-1.0704	0.85779	HYI
ENSG00000142949	1	43940858	44129343	531	29	132164	-1.8396	0.96709	PTPRF
ENSG00000066135	1	44065829	44211186	370	27	132164	-1.491	0.93202	KDM4A
ENSG00000126091	1	44121495	44436831	815	39	132164	-1.7451	0.95952	ST3GAL3
ENSG00000117407	1	44348992	44442913	231	21	132164	-1.3429	0.91034	ARTN
ENSG00000117408	1	44362611	44473694	280	27	132164	-0.89903	0.81568	IPO13
ENSG00000132768	1	44385672	44479041	221	24	132164	-0.93845	0.82599	DPH2
ENSG00000117410	1	44390159	44483967	212	23	132164	-0.84649	0.80136	ATP6V0B
ENSG00000117411	1	44394615	44496840	225	28	132164	-0.84171	0.80003	B4GALT2
ENSG00000159214	1	44407031	44502200	198	30	132164	-0.7923	0.78591	CCDC24
ENSG00000196517	1	44417172	44547139	335	49	132164	-1.3823	0.91657	SLC6A9
ENSG00000171872	1	44534522	44640812	393	38	132164	1.2218	0.11088	KLF17
ENSG00000178028	1	44629127	44726353	164	22	132164	1.1448	0.12615	DMAP1
ENSG00000117419	1	44646742	44870932	406	36	132164	1.1322	0.12878	ERI3
ENSG00000187147	1	44820866	45157396	950	129	132164	0.16349	0.43507	RNF220
ENSG00000126106	1	45060910	45190227	294	39	132164	-0.21472	0.58501	TMEM53
ENSG00000198520	1	45090364	45231263	348	43	132164	-0.48428	0.68591	C1orf228
ENSG00000142945	1	45155490	45273439	306	30	132164	-1.5007	0.93329	KIF2C
ENSG00000142937	1	45190923	45284451	263	23	132164	-1.4458	0.92589	RPS8
ENSG00000142959	1	45209257	45303377	257	22	132164	-1.887	0.97042	BEST4
ENSG00000173846	1	45215897	45311662	269	23	132164	-1.9621	0.97512	PLK3
ENSG00000222009	1	45224154	45321257	279	23	132164	-2.0878	0.98159	BTBD19
ENSG00000188396	1	45231585	45322957	261	22	132164	-2.1136	0.98272	TCTEX1D4
ENSG00000117425	1	45245516	45358735	320	24	132164	-2.5971	0.9953	PTCH2
ENSG00000070785	1	45276450	45502282	778	30	132164	-3.0889	0.999	EIF2B3
ENSG00000126088	1	45427819	45521247	329	24	132164	-2.5989	0.99532	UROD
ENSG00000126107	1	45428212	45527001	333	24	132164	-2.6571	0.99606	HECTD3
ENSG00000162415	1	45442071	45821881	935	43	132164	-1.775	0.96205	ZSWIM5
ENSG00000186603	1	45742545	45834347	169	28	132164	0.036215	0.48556	HPDL
ENSG00000132781	1	45754835	45856142	150	21	132164	0.90372	0.18307	MUTYH
ENSG00000132773	1	45755342	45849647	140	22	132164	0.79892	0.21217	TOE1
ENSG00000070759	1	45769555	46006872	448	28	132164	0.81176	0.20847	TESK2
ENSG00000132763	1	45915725	46016739	275	17	132164	0.84416	0.19929	MMACHC
ENSG00000236624	1	45919538	46015751	261	16	132164	0.85312	0.1968	CCDC163P
ENSG00000117450	1	45936708	46038719	279	18	132164	1.2088	0.11337	PRDX1
ENSG00000117448	1	45966215	46075721	270	21	132164	1.3496	0.088571	AKR1A1
ENSG00000132780	1	45999518	46124566	305	19	132164	1.3253	0.092528	NASP
ENSG00000159588	1	46045716	46139729	233	11	132164	0.94613	0.17204	CCDC17
ENSG00000159592	1	46052976	46203785	376	12	132164	0.88788	0.1873	GPBP1L1
ENSG00000159596	1	46102886	46200115	250	10	132164	0.88075	0.18923	TMEM69
ENSG00000197429	1	46119996	46266322	395	14	132164	0.90207	0.18351	IPP
ENSG00000086015	1	46202659	46541796	878	21	132164	0.9215	0.1784	MAST2
ENSG00000117461	1	46465812	46692160	472	34	132164	0.70207	0.24132	PIK3R3
ENSG00000117472	1	46590745	46691630	184	31	132164	-0.060197	0.524	TSPAN1
ENSG00000085998	1	46614354	46735977	188	31	132164	-0.57901	0.71871	POMGNT1
ENSG00000171357	1	46619006	46726933	171	30	132164	-0.45188	0.67432	LURAP1
ENSG00000085999	1	46663360	46784145	174	28	132164	-0.74257	0.77113	RAD54L
ENSG00000132128	1	46686868	46819280	304	22	132164	-0.57367	0.7169	LRRC41
ENSG00000173660	1	46719303	46822448	293	17	132164	-0.42414	0.66427	UQCRH
ENSG00000117481	1	46755849	46870824	436	15	132164	-0.14062	0.55591	NSUN4
ENSG00000117480	1	46809937	46919520	430	17	132164	0.18553	0.4264	FAAH
ENSG00000197587	1	46922668	47019898	342	47	132164	1.405	0.080015	DMBX1
ENSG00000162456	1	46971316	47067199	286	36	132164	1.2361	0.10822	KNCN
ENSG00000079277	1	46983090	47132515	378	36	132164	0.9506	0.1709	MKNK1
ENSG00000142961	1	47033387	47132563	230	20	132164	0.75443	0.22529	MOB3C
ENSG00000123472	1	47058409	47189539	290	15	132164	0.47858	0.31612	ATPAF1
ENSG00000159658	1	47084366	47234824	367	20	132164	-0.069161	0.52757	EFCAB14
ENSG00000186118	1	47084527	47179266	197	9	132164	0.31613	0.37595	TEX38
ENSG00000142973	1	47173510	47325085	452	47	132164	-0.31835	0.62489	CYP4B1
ENSG00000187048	1	47354849	47457156	214	19	132164	0.27345	0.39225	CYP4A11
ENSG00000186377	1	47377036	47556423	486	34	132164	-0.14612	0.55809	CYP4X1
ENSG00000186160	1	47483160	47623991	518	14	132164	-0.060767	0.52423	CYP4Z1
ENSG00000162365	1	47553107	47655413	397	18	132164	-0.22107	0.58748	CYP4A22
ENSG00000162366	1	47609265	47706716	302	39	132164	-0.93437	0.82494	PDZK1IP1
ENSG00000162367	1	47641962	47747892	329	36	132164	-0.64141	0.73937	TAL1
ENSG00000123473	1	47675811	47829819	536	27	132164	-0.47683	0.68326	STIL
ENSG00000162368	1	47749469	47884511	469	31	132164	-0.44593	0.67218	CMPK1
ENSG00000186790	1	47831744	47923723	297	30	132164	-0.56452	0.7138	FOXE3
ENSG00000186564	1	47851689	47946363	296	32	132164	-0.3793	0.64777	FOXD2
ENSG00000269113	1	48186200	48512567	993	70	132164	0.44061	0.32975	TRABD2B
ENSG00000273395	1	48186979	48277290	258	46	132164	1.0639	0.14368	FLJ00388
ENSG00000269709	1	48519306	48609878	354	38	132164	-2.1014	0.9822	AL109659.1
ENSG00000117834	1	48638357	48754316	420	35	132164	0.29596	0.38363	SLC5A9
ENSG00000132122	1	48721044	48987845	710	51	132164	0.7103	0.23876	SPATA6
ENSG00000186094	1	48958527	50539585	2941	94	132164	-0.63111	0.73601	AGBL4
ENSG00000162373	1	49153195	49292641	268	35	132164	-1.9303	0.97321	BEND5
ENSG00000227839	1	50409990	50501874	126	20	132164	-0.014652	0.50584	AL645730.2
ENSG00000162374	1	50463686	50709458	385	49	132164	-0.9237	0.82218	ELAVL4
ENSG00000142700	1	50843222	50939172	257	17	132164	0.71686	0.23673	DMRTA2
ENSG00000185104	1	50865150	51475935	1109	39	132164	0.90451	0.18286	FAF1
ENSG00000123080	1	51376417	51480305	186	21	132164	0.69704	0.24289	CDKN2C
ENSG00000204006	1	51517906	51653752	298	25	132164	0.96601	0.16702	C1orf185
ENSG00000123091	1	51651943	51779127	219	22	132164	0.3684	0.35629	RNF11
ENSG00000085831	1	51712930	51860788	401	41	132164	-0.12832	0.55105	TTC39A
ENSG00000085832	1	51779935	52035000	931	37	132164	-0.2767	0.60899	EPS15
ENSG00000117859	1	51992851	52294889	720	56	132164	-0.50196	0.69215	OSBPL9
ENSG00000078618	1	52214863	52394477	525	39	132164	-0.39624	0.65404	NRD1
ENSG00000169213	1	52333628	52506436	486	39	132164	-0.15895	0.56314	RAB3B
ENSG00000117862	1	52445803	52571843	263	20	132164	0.39179	0.34761	TXNDC12
ENSG00000198841	1	52457775	52549488	200	16	132164	0.34008	0.3669	KTI12
ENSG00000134717	1	52471797	52596388	238	21	132164	0.5002	0.30847	BTF3L4
ENSG00000157077	1	52558046	52852358	563	29	132164	0.74828	0.22715	ZFYVE9
ENSG00000154222	1	52771395	52881865	180	20	132164	0.52453	0.29996	CC2D1B
ENSG00000085840	1	52798501	52920131	196	21	132164	0.28397	0.38822	ORC1
ENSG00000134748	1	52820236	52926511	165	19	132164	0.16088	0.4361	PRPF38A
ENSG00000134744	1	52833954	53069159	478	36	132164	-0.3812	0.64847	ZCCHC11
ENSG00000116157	1	53018044	53114723	298	35	132164	-1.6119	0.94651	GPX7
ENSG00000182183	1	53049016	53175355	341	42	132164	-0.0020125	0.5008	FAM159A
ENSG00000162377	1	53112508	53214038	313	21	132164	1.1014	0.13536	COA7
ENSG00000162378	1	53142126	53333014	594	22	132164	1.1638	0.12226	ZYG11B
ENSG00000203995	1	53258183	53400670	349	24	132164	0.88113	0.18912	ZYG11A
ENSG00000121310	1	53321656	53442884	284	22	132164	0.49169	0.31147	ECHDC2
ENSG00000116171	1	53342901	53557375	848	31	132164	0.22961	0.4092	SCP2
ENSG00000174348	1	53477854	53591174	710	30	132164	-0.28063	0.6105	PODN
ENSG00000162383	1	53512855	53658289	755	69	132164	0.14287	0.4432	SLC1A7
ENSG00000157184	1	53612101	53719869	300	44	132164	1.8119	0.035005	CPT2
ENSG00000162384	1	53639771	53736289	213	24	132164	2.0965	0.018021	C1orf123
ENSG00000162385	1	53652564	53754282	218	21	132164	2.1452	0.015968	MAGOH
ENSG00000157193	1	53671217	53843742	463	57	132164	1.3832	0.083303	LRP8
ENSG00000143006	1	53875072	53973161	369	32	132164	0.19788	0.42157	DMRTB1
ENSG00000174332	1	53931910	54249877	988	79	132164	0.091121	0.4637	GLIS1
ENSG00000058804	1	54191133	54354533	373	36	132164	0.10662	0.45754	NDC1
ENSG00000058799	1	54277392	54406407	398	36	132164	-0.65597	0.74408	YIPF1
ENSG00000211452	1	54306912	54416759	368	34	132164	-0.539	0.70506	DIO1
ENSG00000081870	1	54342247	54461602	388	40	132164	-1.1139	0.86734	HSPB11
ENSG00000116212	1	54361750	54473841	361	38	132164	-1.6505	0.95058	LRRC42
ENSG00000203985	1	54434412	54533856	331	33	132164	0.75552	0.22497	LDLRAD1
ENSG00000116209	1	54457347	54569177	348	32	132164	1.2429	0.10696	TMEM59
ENSG00000116205	1	54469260	54618192	488	50	132164	1.6232	0.052276	TCEANC2
ENSG00000212670	1	54519968	54611750	287	35	132164	1.78	0.037536	AL161915.1
ENSG00000157211	1	54558747	54669443	355	53	132164	2.0163	0.021885	CDCP2
ENSG00000256407	1	54566897	54715746	507	69	132164	2.4377	0.0073897	RP11-446E24.4
ENSG00000248835	1	54595333	54687997	309	54	132164	2.258	0.011973	AL357673.1
ENSG00000215883	1	54598009	54715709	394	64	132164	2.3537	0.0092945	CYB5RL
ENSG00000116221	1	54599714	54731137	452	69	132164	2.0375	0.020798	MRPL37
ENSG00000157216	1	54651105	54929152	1002	105	132164	0.73075	0.23247	SSBP3
ENSG00000198711	1	54653710	54744736	307	42	132164	1.474	0.070244	SSBP3-AS1
ENSG00000162390	1	54957930	55144865	752	73	132164	0.63424	0.26296	ACOT11
ENSG00000162391	1	55034855	55139229	468	48	132164	0.60024	0.27417	FAM151A
ENSG00000271723	1	55057459	55247981	799	71	132164	-0.14801	0.55883	MROH7-TTC4
ENSG00000184313	1	55057463	55215939	693	59	132164	-0.04	0.51595	MROH7
ENSG00000243725	1	55131495	55248330	501	29	132164	-0.65812	0.74477	TTC4
ENSG00000162396	1	55182571	55280187	449	34	132164	-1.3746	0.91538	PARS2
ENSG00000006555	1	55205385	55316940	490	41	132164	-1.8991	0.97122	TTC22
ENSG00000162398	1	55221736	55347925	557	32	132164	-1.4244	0.92283	C1orf177
ENSG00000116133	1	55275306	55402891	577	35	132164	-1.9808	0.97619	DHCR24
ENSG00000143001	1	55396465	55497966	435	49	132164	0.58458	0.27941	TMEM61
ENSG00000162399	1	55414606	55516556	436	54	132164	0.65887	0.25499	BSND
ENSG00000169174	1	55455221	55570525	439	69	132164	-1.0381	0.85039	PCSK9
ENSG00000162402	1	55492032	55730786	788	49	132164	-2.1822	0.98545	USP24
ENSG00000162407	1	56920419	57160974	859	65	132164	-0.47151	0.68136	PPAP2B
ENSG00000162409	1	57060995	57221008	614	45	132164	-0.94196	0.82689	PRKAA2
ENSG00000187889	1	57144477	57335369	676	99	132164	0.055433	0.4779	C1orf168
ENSG00000157131	1	57270479	57423894	636	64	132164	-0.53824	0.70479	C8A
ENSG00000021852	1	57354883	57481813	555	47	132164	-0.3337	0.6307	C8B
ENSG00000173406	1	57420451	59062406	6025	369	132164	-0.2068	0.58192	DAB1
ENSG00000162600	1	58841056	59062474	1127	66	132164	0.23787	0.40599	OMA1
ENSG00000184292	1	59001099	59093166	588	33	132164	0.10467	0.45832	TACSTD2
ENSG00000162601	1	59080411	59215764	673	31	132164	-1.6513	0.95066	MYSM1
ENSG00000177606	1	59206465	59299785	208	33	132164	-0.61589	0.73102	JUN
ENSG00000172456	1	59712310	60273347	1539	113	132164	0.88901	0.187	FGGY
ENSG00000134709	1	60230458	60382050	363	35	132164	-1.8195	0.96559	HOOK1
ENSG00000134716	1	60318980	60442462	344	30	132164	-1.8604	0.96859	CYP2J2
ENSG00000162598	1	60412941	60589442	525	55	132164	-1.6602	0.95156	C1orf87
ENSG00000162599	1	61280931	61968465	1959	227	132164	1.2844	0.099494	NFIA
ENSG00000162604	1	62106718	62241095	410	51	132164	1.8571	0.03165	TM2D1
ENSG00000132849	1	62158149	62669592	1991	141	132164	1.3537	0.087911	INADL
ENSG00000240563	1	62610503	62718000	695	54	132164	1.7161	0.043074	L1TD1
ENSG00000132854	1	62662651	62835085	837	58	132164	1.647	0.049775	KANK4
ENSG00000162607	1	62851968	62957475	241	23	132164	-0.1671	0.56635	USP1
ENSG00000116641	1	62880399	63203969	609	20	132164	-0.2711	0.60684	DOCK7
ENSG00000132855	1	63013158	63111830	144	9	132164	-0.056088	0.52236	ANGPTL3
ENSG00000269624	1	63023437	63115249	137	9	132164	-0.063921	0.52548	AL138847.1
ENSG00000125703	1	63199806	63371184	444	23	132164	0.7048	0.24047	ATG4C
ENSG00000187140	1	63738730	63830797	281	57	132164	-0.28482	0.61211	FOXD3
ENSG00000088035	1	63783261	63944233	455	44	132164	0.19838	0.42138	ALG6
ENSG00000142856	1	63866441	64109392	727	34	132164	0.00064919	0.49974	ITGB3BP
ENSG00000203965	1	63939043	64078364	418	25	132164	-0.063889	0.52547	EFCAB7
ENSG00000116652	1	63964588	64055405	269	20	132164	0.12723	0.44938	DLEU2L
ENSG00000079739	1	64008947	64165916	578	55	132164	0.54669	0.2923	PGM1
ENSG00000185483	1	64189693	64687181	1440	101	132164	-0.40475	0.65717	ROR1
ENSG00000177414	1	64619310	64773051	557	35	132164	-0.20392	0.58079	UBE2U
ENSG00000158966	1	64886428	65198741	785	113	132164	-0.59543	0.72422	CACHD1
ENSG00000162437	1	65160778	65338915	473	47	132164	-1.0117	0.84415	RAVER2
ENSG00000162434	1	65258912	65482187	663	48	132164	-0.85641	0.80412	JAK1
ENSG00000162433	1	65563232	65737828	516	47	132164	0.41988	0.33729	AK4
ENSG00000116675	1	65663902	65921552	757	58	132164	0.34694	0.36432	DNAJC6
ENSG00000116678	1	65836248	66147242	1163	50	132164	0.45395	0.32493	LEPR
ENSG00000213625	1	65836270	65941690	342	42	132164	0.43845	0.33053	LEPROT
ENSG00000184588	1	66208197	66880259	1998	130	132164	-0.65478	0.7437	PDE4B
ENSG00000118473	1	66949066	67253982	1299	49	132164	1.0476	0.14741	SGIP1
ENSG00000248458	1	67091547	67192710	379	29	132164	1.2839	0.099582	AL139147.1
ENSG00000152760	1	67168142	67284470	367	43	132164	0.51168	0.30444	TCTEX1D1
ENSG00000172410	1	67223424	67316939	283	40	132164	-0.07559	0.53013	INSL5
ENSG00000152763	1	67238568	67440570	534	54	132164	-0.067667	0.52697	WDR78
ENSG00000198160	1	67340578	67494302	453	28	132164	-0.49092	0.68826	MIER1
ENSG00000116704	1	67425015	67569782	546	33	132164	-1.0276	0.84794	SLC35D1
ENSG00000203963	1	67517848	67747536	839	57	132164	-1.7948	0.96366	C1orf141
ENSG00000162594	1	67582083	67765662	581	49	132164	-1.2868	0.90092	IL23R
ENSG00000081985	1	67723047	67902583	528	43	132164	1.5158	0.064784	IL12RB2
ENSG00000142864	1	67833493	67946098	307	31	132164	1.4052	0.079984	SERBP1
ENSG00000116717	1	68100744	68194021	258	28	132164	-0.18367	0.57286	GADD45A
ENSG00000172380	1	68127149	68349150	652	45	132164	0.40803	0.34162	GNG12
ENSG00000162595	1	68471645	68567314	198	23	132164	-1.28	0.89973	DIRAS3
ENSG00000116729	1	68524142	68748803	958	116	132164	1.5654	0.058744	WLS
ENSG00000116745	1	68854505	68965642	447	42	132164	0.94534	0.17224	RPE65
ENSG00000024526	1	68899835	69012904	402	42	132164	-0.099374	0.53958	DEPDC1
ENSG00000033122	1	69984081	70657628	2131	93	132164	0.35207	0.36239	LRRC7
ENSG00000066557	1	70570488	70721303	311	27	132164	-0.45846	0.67669	LRRC40
ENSG00000116754	1	70621365	70758735	237	24	132164	0.018655	0.49256	SRSF11
ENSG00000118454	1	70686271	70870417	389	37	132164	0.02687	0.48928	ANKRD13C
ENSG00000197568	1	70770488	70891022	300	33	132164	0.1683	0.43317	HHLA3
ENSG00000116761	1	70826901	70945534	397	45	132164	0.78515	0.21618	CTH
ENSG00000050628	1	71278036	71563491	873	60	132164	0.10905	0.45658	PTGER3
ENSG00000132485	1	71488974	71596980	338	31	132164	0.35512	0.36125	ZRANB2
ENSG00000172260	1	71821623	72798417	2337	130	132164	0.32783	0.37152	NEGR1
ENSG00000162620	1	74451699	74713871	573	25	132164	-0.93163	0.82424	LRRIQ3
ENSG00000254685	1	74613896	74739770	275	24	132164	-1.2246	0.88963	FPGT
ENSG00000259030	1	74613919	75049666	914	78	132164	-0.24255	0.59582	FPGT-TNNI3K
ENSG00000116783	1	74613947	75050112	914	78	132164	-0.24255	0.59582	TNNI3K
ENSG00000162621	1	74895562	75028298	301	35	132164	0.35116	0.36274	LRRC53
ENSG00000178965	1	74993795	75189422	454	51	132164	1.2578	0.10423	C1orf173
ENSG00000116791	1	75131170	75249092	406	36	132164	0.63632	0.26228	CRYZ
ENSG00000162623	1	75148836	75272362	447	32	132164	-0.059437	0.5237	TYW3
ENSG00000162624	1	75544119	75667218	332	33	132164	1.4919	0.067865	LHX8
ENSG00000137968	1	75627816	76126801	1536	54	132164	0.34552	0.36485	SLC44A5
ENSG00000117054	1	76140036	76293260	685	29	132164	0.65516	0.25618	ACADM
ENSG00000137955	1	76201879	76300764	427	31	132164	0.49293	0.31103	RABGGTB
ENSG00000057468	1	76212567	76418923	873	34	132164	0.24207	0.40436	MSH4
ENSG00000154007	1	76344558	76448116	392	31	132164	0.19802	0.42151	ASB17
ENSG00000184005	1	76490404	77140286	2431	188	132164	0.47077	0.3189	ST6GALNAC3
ENSG00000117069	1	77283126	77571396	869	69	132164	0.57982	0.28102	ST6GALNAC5
ENSG00000142892	1	77514675	77735115	683	42	132164	0.3804	0.35182	PIGK
ENSG00000154027	1	77697736	78065651	1477	110	132164	-0.19359	0.57675	AK5
ENSG00000036549	1	77988101	78199104	492	41	132164	0.43396	0.33216	ZZZ3
ENSG00000077254	1	78121672	78275537	327	38	132164	0.76863	0.22106	USP33
ENSG00000180488	1	78195309	78384106	401	50	132164	0.80967	0.20906	FAM73A
ENSG00000162614	1	78304198	78449580	337	34	132164	0.6131	0.26991	NEXN
ENSG00000162613	1	78369740	78494794	342	34	132164	0.58626	0.27885	FUBP1
ENSG00000162616	1	78394859	78523648	370	38	132164	0.56175	0.28714	DNAJB4
ENSG00000137960	1	78395226	78644133	866	53	132164	-0.17255	0.5685	GIPC2
ENSG00000122420	1	78719568	79045434	1130	77	132164	-0.32496	0.62739	PTGFR
ENSG00000137959	1	79035607	79151830	295	44	132164	0.83835	0.20092	IFI44L
ENSG00000137965	1	79065481	79169763	302	33	132164	0.98547	0.1622	IFI44
ENSG00000162618	1	79315449	79522403	942	49	132164	-0.55061	0.70905	ELTD1
ENSG00000117114	1	81721845	82498120	2989	235	132164	0.76815	0.2212	LPHN2
ENSG00000137941	1	84290711	84514833	726	31	132164	0.58817	0.27821	TTLL7
ENSG00000142875	1	84493745	84744181	523	31	132164	1.3481	0.088808	PRKACB
ENSG00000203943	1	84714049	84895640	487	61	132164	0.1219	0.45149	SAMD13
ENSG00000137976	1	84814215	84920701	347	32	132164	-0.6496	0.74203	DNASE2B
ENSG00000117133	1	84894942	85003473	447	44	132164	0.4081	0.3416	RPF1
ENSG00000174021	1	84924008	85022248	429	36	132164	0.56099	0.2874	GNG5
ENSG00000117151	1	84975289	85090163	407	34	132164	0.11929	0.45252	CTBS
ENSG00000180869	1	85053913	85150703	311	36	132164	0.28021	0.38966	C1orf180
ENSG00000117155	1	85069390	85206486	417	41	132164	0.16244	0.43548	SSX2IP
ENSG00000171517	1	85237285	85408896	645	79	132164	-0.73009	0.76733	LPAR3
ENSG00000153898	1	85351268	85512796	585	39	132164	1.2236	0.11055	MCOLN2
ENSG00000162643	1	85414830	85638821	845	54	132164	1.3831	0.083323	WDR63
ENSG00000055732	1	85443765	85564182	441	30	132164	1.6186	0.052771	MCOLN3
ENSG00000097096	1	85582556	85716729	506	38	132164	0.4542	0.32484	SYDE2
ENSG00000162642	1	85675639	85775355	397	48	132164	0.26468	0.39563	C1orf52
ENSG00000142867	1	85691931	85792773	392	50	132164	0.30118	0.38164	BCL10
ENSG00000153904	1	85744164	86093933	1140	86	132164	0.57011	0.2843	DDAH1
ENSG00000142871	1	85996444	86089645	253	46	132164	0.76517	0.22209	CYR61
ENSG00000117174	1	86075106	86224116	502	32	132164	1.0756	0.14106	ZNHIT6
ENSG00000171502	1	86154916	86672626	2231	91	132164	0.18802	0.42543	COL24A1
ENSG00000122417	1	86774344	86912023	607	33	132164	-0.15866	0.56303	ODF2L
ENSG00000137975	1	86839769	86962241	574	41	132164	-0.22439	0.58877	CLCA2
ENSG00000016490	1	86884051	87005972	506	49	132164	0.073615	0.47066	CLCA1
ENSG00000016602	1	86962761	87086437	358	46	132164	1.2982	0.097116	CLCA4
ENSG00000097033	1	87120259	87253867	405	43	132164	2.1034	0.017715	SH3GLB1
ENSG00000183291	1	87288132	87430107	513	24	132164	1.8002	0.035912	2022-09-15
ENSG00000153936	1	87330331	87642334	954	38	132164	2.0413	0.020609	HS2ST1
ENSG00000267561	1	87408692	87674884	746	45	132164	2.2097	0.013562	RP5-1052I5.2
ENSG00000143013	1	87744151	87854606	360	59	132164	-0.2287	0.59045	LMO4
ENSG00000065243	1	89099905	89341938	859	28	132164	-0.85852	0.8047	PKN2
ENSG00000137947	1	89278615	89407627	524	27	132164	-1.7117	0.95653	GTF2B
ENSG00000137944	1	89361456	89508636	471	32	132164	-0.53741	0.70451	CCBL2
ENSG00000213516	1	89405139	89508643	276	32	132164	0.0080117	0.4968	RBMXL1
ENSG00000117226	1	89432349	89538577	323	35	132164	0.88194	0.18891	GBP3
ENSG00000117228	1	89478002	89581043	375	27	132164	0.8491	0.19791	GBP1
ENSG00000162645	1	89531815	89666139	421	26	132164	0.66819	0.25201	GBP2
ENSG00000213512	1	89557434	89691723	402	25	132164	0.41729	0.33823	GBP7
ENSG00000162654	1	89606831	89714615	285	29	132164	0.5041	0.3071	GBP4
ENSG00000154451	1	89684633	89788544	247	51	132164	1.5487	0.060722	GBP5
ENSG00000183347	1	89779617	89892020	428	35	132164	1.9127	0.027895	GBP6
ENSG00000197147	1	89940395	90103423	498	38	132164	0.82303	0.20525	LRRC8B
ENSG00000171488	1	90048631	90275462	532	26	132164	-0.53616	0.70408	LRRC8C
ENSG00000271949	1	90048699	90438809	797	50	132164	-0.1965	0.57789	RP11-302M6.4
ENSG00000171492	1	90236573	90442170	401	49	132164	0.062741	0.47499	LRRC8D
ENSG00000162664	1	90410671	90541090	277	43	132164	-0.17671	0.57013	ZNF326
ENSG00000143032	1	91137096	91232794	296	39	132164	0.33972	0.36703	BARHL2
ENSG00000122482	1	91340859	91537829	503	38	132164	-0.88554	0.81207	ZNF644
ENSG00000162669	1	91686323	91920426	745	48	132164	-0.78487	0.78373	HFM1
ENSG00000097046	1	91916408	92031321	485	44	132164	-0.55517	0.71061	CDC7
ENSG00000069702	1	92105902	92421892	1213	94	132164	1.2526	0.10518	TGFBR3
ENSG00000137948	1	92364928	92519983	570	24	132164	1.7889	0.036819	BRDT
ENSG00000172031	1	92445539	92569093	380	30	132164	1.2548	0.10477	EPHX4
ENSG00000189195	1	92495862	92653393	386	32	132164	-0.80221	0.78878	BTBD8
ENSG00000069712	1	92582542	92690280	272	20	132164	-2.6901	0.99643	KIAA1107
ENSG00000203910	1	92633497	92751370	258	23	132164	-2.0458	0.97961	C1orf146
ENSG00000174842	1	92671959	92814544	287	26	132164	-1.689	0.95439	GLMN
ENSG00000122484	1	92714522	92907613	382	32	132164	-1.8065	0.96458	RPAP2
ENSG00000162676	1	92900319	93002433	268	26	132164	-0.11963	0.54761	GFI1
ENSG00000067208	1	92934253	93307961	1116	27	132164	0.54093	0.29428	EVI5
ENSG00000122406	1	93247582	93347481	241	18	132164	-0.021104	0.50842	RPL5
ENSG00000154511	1	93267724	93477057	483	28	132164	-0.54513	0.70717	FAM69A
ENSG00000143033	1	93494792	93644638	383	44	132164	-1.3912	0.91792	MTF2
ENSG00000117500	1	93575299	93696285	286	22	132164	-1.1834	0.88167	TMED5
ENSG00000122483	1	93595476	93784287	504	22	132164	-1.1364	0.8721	CCDC18
ENSG00000117505	1	93761445	93875055	331	23	132164	-0.85654	0.80415	DR1
ENSG00000137942	1	93863688	94060218	401	46	132164	-0.9735	0.83485	FNBP1L
ENSG00000137936	1	93987347	94362706	1319	56	132164	-1.4071	0.9203	BCAR3
ENSG00000067334	1	94293373	94395474	428	32	132164	-0.15576	0.56189	DNTTIP2
ENSG00000023909	1	94310761	94424966	461	37	132164	-0.065519	0.52612	GCLM
ENSG00000198691	1	94418393	94636688	845	106	132164	0.94786	0.1716	ABCA4
ENSG00000137962	1	94574544	94790624	560	54	132164	0.81036	0.20887	ARHGAP29
ENSG00000117528	1	94833933	95024222	327	37	132164	-1.9636	0.97521	ABCD3
ENSG00000117525	1	94954781	95057356	266	29	132164	0.9112	0.18109	F3
ENSG00000143036	1	95235898	95400802	621	71	132164	1.042	0.1487	SLC44A3
ENSG00000117519	1	95322507	95442834	543	66	132164	1.1218	0.13098	CNN3
ENSG00000172339	1	95399963	95588501	735	48	132164	0.37973	0.35207	ALG14
ENSG00000152078	1	95532894	95703163	699	51	132164	1.8852	0.0297	TMEM56
ENSG00000271092	1	95533479	95752781	886	58	132164	1.7229	0.042454	TMEM56-RWDD3
ENSG00000122481	1	95649711	95752781	373	42	132164	1.4775	0.06977	RWDD3
ENSG00000237435	1	96353457	96528436	682	42	132164	2.4649	0.0068516	RP11-147C23.1
ENSG00000117569	1	97137221	97329294	559	42	132164	-0.55031	0.70895	PTBP2
ENSG00000188641	1	97503299	98436605	2806	182	132164	0.098626	0.46072	DPYD
ENSG00000162627	1	99077236	99266056	668	37	132164	1.3008	0.096657	SNX7
ENSG00000117598	1	99315806	99520588	874	75	132164	-1.277	0.89921	LPPR5
ENSG00000117600	1	99679509	99815146	507	50	132164	-0.81955	0.79376	LPPR4
ENSG00000099260	1	100061499	100200097	431	53	132164	0.20317	0.4195	PALMD
ENSG00000156869	1	100134259	100282187	651	32	132164	0.12829	0.44896	FRRS1
ENSG00000162688	1	100265640	100429579	705	43	132164	0.68296	0.24732	AGL
ENSG00000117620	1	100385345	100532535	550	31	132164	1.3075	0.09553	SLC35A3
ENSG00000156875	1	100453653	100588933	483	28	132164	1.3756	0.084475	HIAT1
ENSG00000156876	1	100509119	100648511	425	32	132164	1.1374	0.12769	SASS6
ENSG00000122435	1	100548706	100656053	305	26	132164	1.013	0.15553	TRMT13
ENSG00000122477	1	100574409	100693771	325	25	132164	1.062	0.14412	LRRC39
ENSG00000137992	1	100612475	100765390	429	28	132164	0.77602	0.21887	DBT
ENSG00000137996	1	100681763	100798325	341	25	132164	0.53688	0.29567	RTCA
ENSG00000079335	1	100760584	101025833	586	50	132164	-0.77342	0.78036	CDC14A
ENSG00000181656	1	100953693	101047574	271	17	132164	-1.6986	0.9553	GPR88
ENSG00000162692	1	101135298	101244601	260	33	132164	1.4003	0.080706	VCAM1
ENSG00000162694	1	101297943	101411554	209	24	132164	1.1184	0.13169	EXTL2
ENSG00000162695	1	101311632	101487309	320	27	132164	1.5339	0.06253	SLC30A7
ENSG00000269175	1	101405761	101497653	158	15	132164	1.7941	0.036396	AC093157.1
ENSG00000117543	1	101415179	101541644	225	18	132164	1.8361	0.033168	DPH5
ENSG00000170989	1	101652444	101747074	360	63	132164	-0.10905	0.54342	S1PR1
ENSG00000118733	1	102228130	102512586	1049	104	132164	-0.92897	0.82355	OLFM3
ENSG00000060718	1	103302023	103624052	1748	55	132164	3.5112	0.000223	COL11A1
ENSG00000185946	1	104018313	104137861	176	28	132164	0.27905	0.3901	RNPC3
ENSG00000240038	1	104046437	104162156	147	27	132164	-0.0042176	0.50168	AMY2B
ENSG00000243480	1	104109999	104208402	51	18	132164	-0.7968	0.78722	AMY2A
ENSG00000237763	1	104147912	104247173	11	8	132164	-2.1598	0.98461	AMY1A
ENSG00000174876	1	104190037	104289302	2	1	132164	-0.34172	0.63372	AMY1B
ENSG00000187733	1	104243028	104341312	71	15	132164	0.060594	0.47584	AMY1C
ENSG00000198890	1	107549267	107641916	247	14	132164	1.845	0.032516	PRMT6
ENSG00000162631	1	107632629	108066080	1058	104	132164	1.0283	0.15191	NTNG1
ENSG00000134215	1	108073782	108557766	1951	133	132164	1.2877	0.098924	VAV3
ENSG00000085491	1	108636658	108793471	572	41	132164	0.54488	0.29292	SLC25A24
ENSG00000196427	1	108725963	108836689	155	21	132164	0.73117	0.23234	NBPF4
ENSG00000186086	1	108868421	109053624	394	18	132164	0.87171	0.19168	NBPF6
ENSG00000162636	1	109052711	109227522	480	31	132164	0.41316	0.33974	FAM102B
ENSG00000162639	1	109150912	109254148	184	18	132164	0.6324	0.26356	HENMT1
ENSG00000134186	1	109184945	109284425	189	40	132164	-0.27898	0.60987	PRPF38B
ENSG00000143107	1	109205279	109325365	317	37	132164	-1.2208	0.88892	FNDC7
ENSG00000116266	1	109239296	109392148	551	28	132164	-1.3051	0.90408	STXBP3
ENSG00000162641	1	109318520	109556106	947	64	132164	0.29051	0.38571	AKNAD1
ENSG00000121957	1	109367972	109517167	626	39	132164	0.69631	0.24312	GPSM2
ENSG00000121940	1	109432130	109556111	455	49	132164	0.76502	0.22213	CLCC1
ENSG00000085433	1	109472836	109634850	598	48	132164	-0.092454	0.53683	WDR47
ENSG00000197780	1	109565108	109668624	395	54	132164	-0.59636	0.72453	TAF13
ENSG00000215717	1	109582425	109679556	371	49	132164	-0.55906	0.71194	TMEM167B
ENSG00000116299	1	109606301	109789401	644	64	132164	-0.44586	0.67215	KIAA1324
ENSG00000179902	1	109608573	109706479	365	45	132164	-0.11545	0.54596	C1orf194
ENSG00000031698	1	109706540	109820791	366	42	132164	0.065189	0.47401	SARS
ENSG00000143126	1	109742641	109858372	325	54	132164	0.31919	0.37479	CELSR2
ENSG00000134222	1	109782178	109875808	270	45	132164	0.051551	0.47944	PSRC1
ENSG00000221986	1	109794987	109899663	270	38	132164	-0.10962	0.54364	MYBPHL
ENSG00000134243	1	109812192	109990573	388	36	132164	-0.23112	0.59139	SORT1
ENSG00000143106	1	109901653	110019062	261	20	132164	-0.32429	0.62714	PSMA5
ENSG00000143028	1	109959180	110064759	262	21	132164	-0.3504	0.63698	SYPL2
ENSG00000162650	1	109976101	110075426	265	21	132164	-0.51784	0.69772	ATXN7L2
ENSG00000174151	1	109986674	110085554	266	23	132164	-0.54922	0.70857	CYB561D1
ENSG00000181754	1	110006797	110102360	254	25	132164	-0.76362	0.77745	AMIGO1
ENSG00000156097	1	110032494	110131028	237	32	132164	-0.76743	0.77859	GPR61
ENSG00000065135	1	110041233	110176975	352	46	132164	-0.93438	0.82495	GNAI3
ENSG00000134183	1	110105889	110205679	261	37	132164	-0.43856	0.66951	GNAT2
ENSG00000116337	1	110108726	110214673	283	41	132164	-0.49011	0.68797	AMPD2
ENSG00000168765	1	110148703	110248118	250	40	132164	-0.084229	0.53356	GSTM4
ENSG00000213366	1	110160644	110292171	350	51	132164	-0.23765	0.59392	GSTM2
ENSG00000134184	1	110180436	110291661	295	43	132164	-0.17946	0.57121	GSTM1
ENSG00000134201	1	110204864	110358050	437	66	132164	0.62348	0.26649	GSTM5
ENSG00000134202	1	110236554	110334384	306	42	132164	0.7712	0.22029	GSTM3
ENSG00000198758	1	110252702	110356649	310	48	132164	0.82091	0.20585	EPS8L3
ENSG00000184371	1	110402864	110513614	328	62	132164	-1.4072	0.92032	CSF1
ENSG00000168710	1	110477308	110606357	215	35	132164	-1.1255	0.86982	AHCYL1
ENSG00000143093	1	110524199	110657263	215	27	132164	-0.81477	0.7924	STRIP1
ENSG00000156150	1	110562616	110663322	204	27	132164	-0.63121	0.73605	ALX3
ENSG00000186150	1	110605062	110696569	215	29	132164	-0.50085	0.69176	UBL4B
ENSG00000197106	1	110643108	110784824	326	46	132164	-0.67479	0.7501	SLC6A17
ENSG00000116396	1	110703965	110865722	529	45	132164	0.31122	0.37782	KCNC4
ENSG00000162775	1	110831128	110929299	322	28	132164	1.1883	0.11736	RBM15
ENSG00000168679	1	110865470	110983704	337	27	132164	0.9418	0.17315	SLC16A4
ENSG00000134248	1	110903871	111000564	297	31	132164	0.85127	0.19731	LAMTOR5
ENSG00000143125	1	110943822	111039976	321	52	132164	1.6304	0.051511	PROK1
ENSG00000143105	1	111019839	111111797	342	43	132164	0.54293	0.29359	KCNA10
ENSG00000177301	1	111096202	111224096	335	51	132164	0.48447	0.31402	KCNA2
ENSG00000177272	1	111174310	111267655	248	36	132164	0.16954	0.43269	KCNA3
ENSG00000143119	1	111365775	111482550	548	31	132164	-1.408	0.92043	CD53
ENSG00000121931	1	111449807	111556701	343	31	132164	-1.1592	0.87682	LRIF1
ENSG00000156171	1	111619955	111732838	317	27	132164	0.7845	0.21637	DRAM2
ENSG00000134255	1	111632249	111767724	362	41	132164	0.84327	0.19954	CEPT1
ENSG00000162777	1	111689796	111797157	356	45	132164	1.5147	0.06493	DENND2D
ENSG00000064886	1	111693393	111826062	503	53	132164	1.8433	0.032641	CHI3L2
ENSG00000134216	1	111783484	111903188	770	57	132164	1.0687	0.1426	CHIA
ENSG00000173947	1	111838910	111935635	573	47	132164	-0.057389	0.52288	PIFO
ENSG00000085465	1	111916936	112020399	339	32	132164	-0.28598	0.61255	OVGP1
ENSG00000116459	1	111941486	112045395	327	36	132164	-0.9237	0.82218	ATP5F1
ENSG00000116455	1	111942512	112041998	307	33	132164	-1.0475	0.85256	WDR77
ENSG00000143110	1	111966414	112061134	294	40	132164	-1.3827	0.91662	C1orf162
ENSG00000121933	1	111985970	112156584	538	79	132164	0.042457	0.48307	ADORA3
ENSG00000116473	1	112034840	112299313	1007	76	132164	1.7004	0.044523	RAP1A
ENSG00000197852	1	112183252	112348446	683	54	132164	2.14	0.016178	FAM212B
ENSG00000064703	1	112247867	112350638	419	47	132164	2.1029	0.017739	DDX20
ENSG00000171385	1	112273284	112581777	1147	142	132164	1.7676	0.03856	KCND3
ENSG00000143079	1	112888803	113046078	438	35	132164	3.1598	0.00078936	CTTNBP2NL
ENSG00000134245	1	112959163	113112787	443	45	132164	3.5134	0.00022117	WNT2B
ENSG00000007341	1	113026140	113213447	502	36	132164	2.3113	0.010408	ST7L
ENSG00000116489	1	113111795	113254241	349	31	132164	2.01	0.022217	CAPZA1
ENSG00000155363	1	113165763	113283368	282	41	132164	1.8055	0.035495	MOV10
ENSG00000155366	1	113203728	113300056	264	47	132164	1.0201	0.15385	RHOC
ENSG00000271810	1	113205236	113304055	276	47	132164	0.91435	0.18027	RP11-426L16.10
ENSG00000155367	1	113212616	113308099	269	46	132164	0.69628	0.24313	PPM1J
ENSG00000184599	1	113213041	113309857	275	46	132164	0.65023	0.25777	FAM19A3
ENSG00000155380	1	113414469	113549635	260	23	132164	0.39464	0.34656	SLC16A1
ENSG00000198799	1	113565831	113714882	433	27	132164	-0.82969	0.79664	LRIG2
ENSG00000081026	1	113883371	114268545	968	51	132164	-0.44333	0.67124	MAGI3
ENSG00000116793	1	114199453	114352111	303	28	132164	-1.6355	0.94903	PHTF1
ENSG00000081019	1	114264454	114405098	283	25	132164	-2.369	0.99108	RSBN1
ENSG00000134242	1	114316433	114464381	307	31	132164	-3.2519	0.99943	PTPN22
ENSG00000188761	1	114380790	114480169	223	31	132164	-2.6489	0.99596	BCL2L15
ENSG00000134262	1	114397370	114497823	220	35	132164	-2.0723	0.98088	AP4B1
ENSG00000118655	1	114397763	114496708	219	35	132164	-2.0526	0.97994	DCLRE1B
ENSG00000163349	1	114421814	114560426	347	49	132164	-1.3594	0.91298	HIPK1
ENSG00000116774	1	114472063	114564876	247	38	132164	-0.82302	0.79475	OLFML3
ENSG00000134207	1	114591913	114746541	621	95	132164	-0.74049	0.7705	SYT6
ENSG00000197323	1	114895399	115103781	617	34	132164	2.6457	0.0040764	TRIM33
ENSG00000116752	1	115070178	115174260	271	31	132164	2.2415	0.012498	BCAS2
ENSG00000175984	1	115085469	115263043	477	45	132164	2.3139	0.010336	DENND2C
ENSG00000116748	1	115175719	115288239	302	38	132164	2.5148	0.0059544	AMPD1
ENSG00000213281	1	115207090	115309515	261	33	132164	2.5232	0.0058147	NRAS
ENSG00000009307	1	115219534	115351297	304	39	132164	2.5647	0.0051638	CSDE1
ENSG00000052723	1	115272100	115373306	278	35	132164	2.506	0.0061061	SIKE1
ENSG00000198765	1	115347424	115577991	747	33	132164	2.5111	0.0060185	SYCP1
ENSG00000134200	1	115522415	115616941	354	26	132164	2.251	0.012194	TSHB
ENSG00000134198	1	115550632	115682121	555	39	132164	2.1489	0.015823	TSPAN2
ENSG00000134259	1	115788539	115930857	592	75	132164	1.472	0.070515	NGF
ENSG00000173218	1	116134574	116280845	539	44	132164	1.2983	0.097087	VANGL1
ENSG00000118729	1	116202628	116361402	738	45	132164	-0.87496	0.8092	CASQ2
ENSG00000177551	1	116338998	116436538	395	47	132164	0.010746	0.49571	NHLH2
ENSG00000163393	1	116469119	116652675	537	36	132164	-0.72436	0.76558	SLC22A15
ENSG00000173212	1	116604376	116717861	389	51	132164	-1.232	0.89102	MAB21L3
ENSG00000163399	1	116865290	116992883	249	19	132164	0.85729	0.19564	ATP1A1
ENSG00000269279	1	116875890	116976718	194	16	132164	0.84919	0.19789	AL136376.1
ENSG00000116815	1	117017157	117163661	182	30	132164	0.31692	0.37565	CD58
ENSG00000143061	1	117077031	117260375	248	47	132164	0.87588	0.19055	IGSF3
ENSG00000203864	1	117186734	117289225	208	41	132164	0.14573	0.44207	C1orf137
ENSG00000116824	1	117247007	117351850	244	37	132164	0.1129	0.45505	CD2
ENSG00000134247	1	117402679	117572980	495	58	132164	-0.96069	0.83165	PTGFRN
ENSG00000134256	1	117494382	117619167	445	57	132164	0.12056	0.45202	CD101
ENSG00000116830	1	117552925	117690075	436	64	132164	-0.28419	0.61187	TTF2
ENSG00000134253	1	117613682	117715209	283	40	132164	-1.2845	0.90052	TRIM45
ENSG00000134258	1	117646209	117803556	553	56	132164	-1.4415	0.92527	VTCN1
ENSG00000198162	1	117860071	118111494	813	36	132164	-0.71775	0.76354	MAN1A2
ENSG00000183508	1	118098556	118210994	387	44	132164	-0.52672	0.70081	FAM46C
ENSG00000196505	1	118366107	118522253	494	17	132164	-1.1589	0.87675	GDAP2
ENSG00000065183	1	118422343	118549165	358	26	132164	-0.8986	0.81557	WDR3
ENSG00000155761	1	118456484	118777846	790	33	132164	-0.71673	0.76323	SPAG17
ENSG00000092607	1	119385669	119582179	620	42	132164	-1.0824	0.86047	TBX15
ENSG00000116874	1	119533839	119733294	703	35	132164	-0.35078	0.63712	WARS2
ENSG00000116882	1	119861402	119976753	329	35	132164	0.066081	0.47366	HAO2
ENSG00000203859	1	119907554	120005658	344	27	132164	0.11424	0.45453	HSD3B2
ENSG00000203857	1	119999821	120097681	265	11	132164	1.019	0.1541	HSD3B1
ENSG00000143067	1	120122045	120240396	380	52	132164	-0.10665	0.54247	ZNF697
ENSG00000092621	1	120152421	120326838	473	63	132164	0.0060597	0.49758	PHGDH
ENSG00000134240	1	120250619	120361528	308	34	132164	0.35213	0.36237	HMGCS2
ENSG00000134193	1	120296641	120404283	261	24	132164	0.34688	0.36434	REG4
ENSG00000134249	1	120396156	120489118	171	21	132164	0.66849	0.25191	ADAM30
ENSG00000134250	1	120414176	120662240	243	20	132164	0.92266	0.17809	NOTCH2
ENSG00000188610	1	120787756	120895681	1	1	132164	0.92454	0.1776	FAM72B
ENSG00000198019	1	120886979	120985937	22	3	132164	0.59843	0.27478	FCGR1B
ENSG00000236334	1	143727144	143817881	1	1	132164	-0.85801	0.80456	PPIAL4G
ENSG00000231360	1	144289738	144561058	3	1	132164	1.8793	0.0301	AL592284.1
ENSG00000168614	1	144761744	144870413	2	1	132164	1.5805	0.056993	NBPF9
ENSG00000178104	1	144796157	145126186	24	9	132164	2.3259	0.010013	PDE4DIP
ENSG00000213240	1	145159119	145331972	7	2	132164	0.84783	0.19827	NOTCH2NL
ENSG00000255168	1	145159145	145359796	7	2	132164	0.84783	0.19827	RP11-458D21.5
ENSG00000163386	1	145239772	145410303	52	8	132164	0.94187	0.17313	NBPF10
ENSG00000168509	1	145363095	145457545	105	11	132164	1.0034	0.15785	HFE2
ENSG00000117289	1	145388469	145482635	102	14	132164	0.98359	0.16266	TXNIP
ENSG00000121851	1	145416236	145520388	104	16	132164	0.84975	0.19773	POLR3GL
ENSG00000181039	1	145420508	145515646	99	16	132164	0.84258	0.19973	ANKRD34A
ENSG00000152022	1	145427085	145541669	116	20	132164	0.51847	0.30207	LIX1L
ENSG00000131795	1	145457598	145553536	97	22	132164	-0.24326	0.5961	RBM8A
ENSG00000131779	1	145466252	145563730	113	25	132164	-0.32957	0.62914	PEX11B
ENSG00000143127	1	145474891	145583868	151	23	132164	0.55032	0.29105	ITGA10
ENSG00000198483	1	145499230	145608526	166	23	132164	1.1468	0.12572	ANKRD35
ENSG00000131788	1	145525233	145626546	157	18	132164	1.3561	0.087526	PIAS3
ENSG00000186364	1	145546115	145639439	150	13	132164	1.5597	0.059414	NUDT17
ENSG00000186141	1	145552605	145661025	173	13	132164	1.6328	0.051257	POLR3C
ENSG00000121848	1	145561036	145736218	271	16	132164	1.8244	0.034044	RNF115
ENSG00000117281	1	145655798	145765614	121	12	132164	1.9622	0.024871	CD160
ENSG00000174827	1	145676918	145804074	82	12	132164	1.9691	0.024469	PDZK1
ENSG00000117262	1	145724411	145877103	12	4	132164	-1.7737	0.96195	GPR89A
ENSG00000186275	1	146323546	146507744	64	10	132164	0.97465	0.16487	NBPF12
ENSG00000131791	1	146586685	146694129	600	21	132164	0.68863	0.24553	PRKAB2
ENSG00000131781	1	146606930	146764700	856	36	132164	0.99018	0.16104	FMO5
ENSG00000131778	1	146664291	146807443	865	31	132164	1.1904	0.11695	CHD1L
ENSG00000116128	1	146963182	147138017	576	74	132164	3.0602	0.001106	BCL9
ENSG00000162836	1	147061453	147192618	409	52	132164	0.04323	0.48276	ACP6
ENSG00000143140	1	147188332	147295484	441	40	132164	-0.86101	0.80538	GJA5
ENSG00000121634	1	147324946	147421393	261	35	132164	-1.721	0.95737	GJA8
ENSG00000188092	1	147350506	147505753	188	21	132164	-1.934	0.97344	GPR89B
ENSG00000255963	1	147914635	148005419	1	1	132164	-0.39068	0.65198	PPIAL4A
ENSG00000122497	1	147963642	148075863	1	1	132164	-0.39068	0.65198	NBPF14
ENSG00000243452	1	148505979	148636267	11	1	132164	-1.3332	0.90877	NBPF15
ENSG00000203815	1	149625978	149716609	17	3	132164	0.83451	0.202	FAM231D
ENSG00000150337	1	149704227	149804074	45	4	132164	0.97524	0.16472	FCGR1A
ENSG00000203814	1	149714245	149833928	56	5	132164	0.92752	0.17683	HIST2H2BF
ENSG00000183598	1	149744826	149835236	55	5	132164	0.94574	0.17214	HIST2H3D
ENSG00000183941	1	149754221	149851339	63	5	132164	1.0764	0.14088	HIST2H4A
ENSG00000203811	1	149771110	149862765	70	6	132164	1.2962	0.097455	HIST2H3C
ENSG00000203812	1	149772643	149863191	69	6	132164	1.3092	0.095228	HIST2H2AA4
ENSG00000183558	1	149773505	149864478	70	6	132164	1.3193	0.09354	HIST2H2AA3
ENSG00000203852	1	149774181	149865836	70	5	132164	1.3582	0.087198	HIST2H3A
ENSG00000182217	1	149785607	149882714	88	6	132164	1.4352	0.075615	HIST2H4B
ENSG00000184260	1	149808525	149898961	100	6	132164	1.3218	0.093112	HIST2H2AC
ENSG00000178096	1	149809440	149912351	125	7	132164	1.2656	0.10282	BOLA1
ENSG00000184678	1	149816010	149908232	117	6	132164	1.2717	0.10174	HIST2H2BE
ENSG00000184270	1	149819019	149909466	111	6	132164	1.2614	0.10358	HIST2H2AB
ENSG00000159164	1	149834870	149939434	146	8	132164	1.2392	0.10763	SV2A
ENSG00000143368	1	149855209	149950236	143	8	132164	1.1825	0.11851	SF3B4
ENSG00000014914	1	149860543	149958791	156	9	132164	1.1402	0.1271	MTMR11
ENSG00000163113	1	149869705	150032625	284	18	132164	0.94835	0.17148	OTUD7B
ENSG00000136631	1	149989369	150157505	296	10	132164	0.86931	0.19234	VPS45
ENSG00000023902	1	150071373	150176916	178	9	132164	0.71599	0.237	PLEKHO1
ENSG00000143401	1	150150717	150258504	172	12	132164	-1.3362	0.90926	ANP32E
ENSG00000118298	1	150179554	150277478	200	16	132164	-1.305	0.90405	CA14
ENSG00000118292	1	150190600	150293327	246	19	132164	-0.87966	0.81048	C1orf54
ENSG00000117362	1	150197804	150291980	229	18	132164	-0.82329	0.79483	APH1A
ENSG00000159208	1	150204953	150299505	242	19	132164	-0.79828	0.78764	C1orf51
ENSG00000187145	1	150216289	150321414	287	20	132164	-0.6914	0.75534	MRPS21
ENSG00000117360	1	150243925	150365671	388	21	132164	-0.40035	0.65555	PRPF3
ENSG00000163125	1	150285567	150489042	706	20	132164	-0.15985	0.5635	RPRD2
ENSG00000143374	1	150409887	150520078	381	22	132164	-0.041349	0.51649	TARS2
ENSG00000143369	1	150430538	150526265	309	23	132164	-0.026019	0.51038	ECM1
ENSG00000143382	1	150471884	150573413	295	39	132164	0.50789	0.30577	ADAMTSL4
ENSG00000225996	1	150471897	150564367	266	37	132164	0.46807	0.31987	AL356356.1
ENSG00000203804	1	150493480	150583969	253	35	132164	0.83052	0.20312	ADAMTSL4-AS1
ENSG00000143384	1	150507032	150602066	255	31	132164	0.9565	0.16941	MCL1
ENSG00000143420	1	150533327	150652088	345	25	132164	1.0231	0.15312	ENSA
ENSG00000143457	1	150578701	150719630	426	21	132164	0.84421	0.19928	GOLPH3L
ENSG00000143452	1	150630536	150743364	344	16	132164	0.9368	0.17443	HORMAD1
ENSG00000163131	1	150662672	150788433	308	19	132164	0.91431	0.18028	CTSS
ENSG00000143387	1	150728684	150830799	212	18	132164	0.97694	0.1643	CTSK
ENSG00000143437	1	150742181	150899244	342	23	132164	1.2062	0.11387	ARNT
ENSG00000143379	1	150848739	150977213	324	27	132164	1.4456	0.074138	SETDB1
ENSG00000143418	1	150893059	150997479	267	33	132164	1.3436	0.089544	CERS2
ENSG00000143412	1	150904493	151008110	282	38	132164	1.294	0.097836	ANXA9
ENSG00000143409	1	150929025	151030851	291	47	132164	1.2782	0.10058	FAM63A
ENSG00000143363	1	150930896	151048189	341	53	132164	1.3656	0.086038	PRUNE
ENSG00000163141	1	150959046	151060076	317	46	132164	1.0671	0.14296	BNIPL
ENSG00000143443	1	150970216	151064462	301	44	132164	1.1959	0.11586	C1orf56
ENSG00000213190	1	150980234	151080970	332	43	132164	1.2778	0.10066	MLLT11
ENSG00000197622	1	150983447	151092801	350	41	132164	1.2453	0.10652	CDC42SE1
ENSG00000143458	1	150993054	151138018	440	43	132164	1.122	0.13093	GABPB2
ENSG00000143434	1	151064161	151169104	267	31	132164	0.98889	0.16136	SEMA6C
ENSG00000163154	1	151079105	151172225	224	30	132164	0.88686	0.18758	TNFAIP8L2
ENSG00000163156	1	151079140	151182773	258	35	132164	0.76961	0.22077	SCNM1
ENSG00000163155	1	151092224	151188424	236	34	132164	0.64033	0.26098	LYSMD1
ENSG00000163157	1	151102462	151198760	239	33	132164	0.5426	0.2937	TMOD4
ENSG00000163159	1	151102463	151217797	297	37	132164	0.46158	0.32219	VPS72
ENSG00000143398	1	151120425	151262012	325	30	132164	0.39109	0.34786	PIP5K1A
ENSG00000159352	1	151177179	151279955	253	20	132164	0.41657	0.3385	PSMD4
ENSG00000143373	1	151204094	151304656	226	20	132164	0.78024	0.21762	ZNF687
ENSG00000232671	1	151212500	151304405	196	18	132164	0.86613	0.19321	RP11-126K1.2
ENSG00000143393	1	151224273	151350191	275	27	132164	1.1673	0.12155	PI4KB
ENSG00000143390	1	151273116	151369833	208	31	132164	1.3644	0.086227	RFX5
ENSG00000143416	1	151296778	151395209	205	31	132164	0.99991	0.15868	SELENBP1
ENSG00000159377	1	151322010	151414420	180	22	132164	0.73873	0.23004	PSMB4
ENSG00000143442	1	151335200	151481941	244	20	132164	0.40304	0.34346	POGZ
ENSG00000143375	1	151432986	151551168	188	28	132164	0.47305	0.31809	CGN
ENSG00000143367	1	151462781	151596059	229	34	132164	0.63253	0.26352	TUFT1
ENSG00000143376	1	151534541	151711567	354	33	132164	1.2718	0.10173	SNX27
ENSG00000240510	1	151632909	151742070	221	22	132164	1.0433	0.1484	AL589765.1
ENSG00000178796	1	151632909	151742281	222	22	132164	1.0396	0.14926	RIIAD1
ENSG00000159409	1	151634880	151739290	212	22	132164	1.0409	0.14895	CELF3
ENSG00000143450	1	151685445	151783808	260	19	132164	0.74642	0.22771	OAZ3
ENSG00000143436	1	151692119	151786040	254	19	132164	0.76007	0.22361	MRPL9
ENSG00000182134	1	151702583	151813892	295	26	132164	0.57713	0.28193	TDRKH
ENSG00000213171	1	151732740	151828630	261	29	132164	0.34168	0.3663	LINGO4
ENSG00000143365	1	151738547	151854348	312	38	132164	0.12443	0.45049	RORC
ENSG00000225556	1	151770295	151863033	235	33	132164	-0.29928	0.61764	C2CD4D
ENSG00000196407	1	151779739	151876173	253	31	132164	-0.51065	0.6952	THEM5
ENSG00000159445	1	151806060	151932284	371	27	132164	-0.50401	0.69287	THEM4
ENSG00000197747	1	151915391	152016866	305	19	132164	-0.65513	0.74381	S100A10
ENSG00000163191	1	151964982	152070383	180	24	132164	-0.33572	0.63146	S100A11
ENSG00000182898	1	152016620	152111540	83	21	132164	-1.1224	0.86915	TCHHL1
ENSG00000159450	1	152038793	152136556	98	24	132164	-0.50892	0.6946	TCHH
ENSG00000215853	1	152086071	152181704	178	21	132164	-0.04704	0.51876	RPTN
ENSG00000197915	1	152144558	152246669	340	11	132164	0.28584	0.3875	HRNR
ENSG00000143631	1	152234651	152347679	344	13	132164	0.4878	0.31284	FLG
ENSG00000143520	1	152281211	152382482	233	14	132164	0.33023	0.37061	FLG2
ENSG00000143536	1	152341719	152436739	247	15	132164	-0.48878	0.6875	CRNN
ENSG00000186207	1	152433320	152524653	311	19	132164	-0.85371	0.80337	LCE5A
ENSG00000169509	1	152436978	152528486	325	17	132164	-0.83548	0.79828	CRCT1
ENSG00000185966	1	152498130	152589248	204	10	132164	-0.21447	0.58491	LCE3E
ENSG00000163202	1	152511857	152602980	245	16	132164	-0.63412	0.737	LCE3D
ENSG00000244057	1	152523138	152613562	244	18	132164	-0.90561	0.81743	LCE3C
ENSG00000187238	1	152536287	152626574	240	14	132164	-1.1211	0.86888	LCE3B
ENSG00000185962	1	152555310	152645579	239	13	132164	-1.2832	0.90028	LCE3A
ENSG00000187223	1	152585872	152677135	349	16	132164	-1.2357	0.89172	LCE2D
ENSG00000187180	1	152597771	152689050	318	15	132164	-1.1919	0.88335	LCE2C
ENSG00000159455	1	152597771	152699877	386	17	132164	-1.4936	0.93236	LCE2B
ENSG00000187173	1	152620840	152711918	295	16	132164	-1.8855	0.97032	LCE2A
ENSG00000187170	1	152630636	152721967	275	16	132164	-2.0604	0.98032	LCE4A
ENSG00000198854	1	152641998	152732905	295	16	132164	-1.9317	0.9733	C1orf68
ENSG00000203786	1	152680506	152774529	275	15	132164	-1.0537	0.85399	KPRP
ENSG00000240386	1	152698848	152789445	231	18	132164	-0.48312	0.6855	LCE1F
ENSG00000186226	1	152708690	152800902	230	20	132164	-0.38651	0.65044	LCE1E
ENSG00000172155	1	152719227	152810657	226	20	132164	-0.27774	0.60939	LCE1D
ENSG00000196734	1	152734447	152825585	190	23	132164	-0.27402	0.60797	LCE1B
ENSG00000197084	1	152737311	152829107	184	24	132164	-0.24698	0.59754	LCE1C
ENSG00000186844	1	152749949	152840573	165	24	132164	-0.34185	0.63377	LCE1A
ENSG00000235942	1	152765344	152856459	139	25	132164	-0.59553	0.72425	LCE6A
ENSG00000163206	1	152800793	152897523	138	24	132164	-0.6761	0.75051	SMCP
ENSG00000163207	1	152831021	152924362	178	18	132164	-0.38812	0.65104	IVL
ENSG00000184148	1	152893142	152985050	336	11	132164	-0.58315	0.7201	SPRR4
ENSG00000169474	1	152906557	152998289	352	10	132164	-0.75335	0.77438	SPRR1A
ENSG00000163209	1	152924223	153016332	424	9	132164	-0.99768	0.84078	SPRR3
ENSG00000169469	1	152953678	153045376	465	9	132164	-1.0852	0.86108	SPRR1B
ENSG00000163216	1	152972201	153064407	453	11	132164	-1.207	0.88629	SPRR2D
ENSG00000241794	1	152988589	153080013	401	15	132164	-1.2798	0.89969	SPRR2A
ENSG00000196805	1	153002700	153163927	542	24	132164	-1.1613	0.87723	SPRR2B
ENSG00000203785	1	153025611	153128660	321	26	132164	-0.87935	0.81039	SPRR2E
ENSG00000244094	1	153044590	153135991	290	25	132164	-0.77149	0.77979	SPRR2F
ENSG00000159516	1	153082058	153173345	215	20	132164	-0.37773	0.64719	SPRR2G
ENSG00000203784	1	153125919	153217596	272	32	132164	-0.52702	0.70091	LELP1
ENSG00000203783	1	153140060	153231793	268	28	132164	-0.19401	0.57692	PRR9
ENSG00000203782	1	153182176	153274598	302	26	132164	-0.23137	0.59149	LOR
ENSG00000159527	1	153230338	153333194	374	27	132164	1.0183	0.15426	PGLYRP3
ENSG00000163218	1	153262596	153371316	372	27	132164	1.0249	0.1527	PGLYRP4
ENSG00000163220	1	153280330	153373503	340	24	132164	0.9506	0.1709	S100A9
ENSG00000163221	1	153306184	153398125	290	20	132164	-0.18726	0.57427	S100A12
ENSG00000143546	1	153322508	153413664	240	17	132164	0.46403	0.32131	S100A8
ENSG00000184330	1	153339000	153435701	227	14	132164	0.57543	0.2825	S100A7A
ENSG00000197364	1	153369534	153462425	244	20	132164	0.40897	0.34128	S100A7L2
ENSG00000143556	1	153390220	153483177	229	17	132164	0.66558	0.25284	S100A7
ENSG00000197956	1	153467075	153558720	228	17	132164	1.0636	0.14375	S100A6
ENSG00000196420	1	153469623	153564241	239	18	132164	1.096	0.13654	S100A5
ENSG00000196154	1	153476089	153572612	251	20	132164	1.1588	0.12328	S100A4
ENSG00000188015	1	153479805	153571848	239	19	132164	1.1682	0.12136	S100A3
ENSG00000196754	1	153493584	153590366	241	23	132164	1.3467	0.089033	S100A2
ENSG00000188643	1	153539362	153635621	233	26	132164	0.80488	0.21044	S100A16
ENSG00000189334	1	153546731	153639462	222	23	132164	0.68775	0.24581	S100A14
ENSG00000160678	1	153550402	153644513	223	23	132164	0.66151	0.25414	S100A1
ENSG00000189171	1	153551263	153656568	244	24	132164	0.64319	0.26005	S100A13
ENSG00000160679	1	153556525	153658782	232	23	132164	0.58007	0.28094	CHTOP
ENSG00000143553	1	153581130	153674306	192	15	132164	0.41402	0.33943	SNAPIN
ENSG00000143621	1	153594512	153693524	210	19	132164	0.8278	0.20389	ILF2
ENSG00000169418	1	153601113	153706468	221	21	132164	1.0209	0.15366	NPR1
ENSG00000143624	1	153650543	153786555	258	34	132164	1.6292	0.051641	INTS3
ENSG00000143554	1	153696830	153792633	178	29	132164	1.481	0.069308	SLC27A3
ENSG00000143614	1	153737201	153945451	419	30	132164	0.3978	0.34539	GATAD2B
ENSG00000198837	1	153861977	153969172	190	18	132164	0.024998	0.49003	DENND4B
ENSG00000160741	1	153880145	153981101	171	18	132164	-0.023754	0.50948	CRTC2
ENSG00000143578	1	153890010	153986839	159	17	132164	0.049764	0.48016	CREB3L4
ENSG00000143570	1	153891575	153990188	166	17	132164	0.012298	0.49509	SLC39A1
ENSG00000143543	1	153906745	154000164	153	17	132164	-0.074259	0.5296	JTB
ENSG00000177954	1	153913235	154004626	152	17	132164	0.017997	0.49282	RPS27
ENSG00000143545	1	153914127	154008834	154	18	132164	0.10757	0.45717	RAB13
ENSG00000143552	1	153925161	154177592	428	31	132164	0.30353	0.38074	NUP210L
ENSG00000143549	1	154087784	154217124	233	24	132164	0.40585	0.34243	TPM3
ENSG00000163263	1	154131848	154228809	182	20	132164	0.19389	0.42313	C1orf189
ENSG00000143612	1	154139182	154243104	186	20	132164	0.084212	0.46644	C1orf43
ENSG00000143569	1	154142655	154283986	287	31	132164	0.078111	0.46887	UBAP2L
ENSG00000143575	1	154194987	154288351	224	28	132164	-0.08442	0.53364	HAX1
ENSG00000143595	1	154243566	154337801	284	30	132164	1.1154	0.13235	AQP10
ENSG00000143515	1	154248029	154363783	418	31	132164	1.787	0.036971	ATP8B2
ENSG00000160712	1	154327669	154481926	485	45	132164	1.8067	0.035403	IL6R
ENSG00000169291	1	154402248	154524589	376	22	132164	-0.96481	0.83268	SHE
ENSG00000163239	1	154424695	154560623	369	24	132164	-1.4661	0.92869	TDRD10
ENSG00000160714	1	154481053	154581504	294	25	132164	-2.11	0.98257	UBE2Q1
ENSG00000160716	1	154490257	154592502	299	28	132164	-2.4305	0.99246	CHRNB2
ENSG00000160710	1	154514538	154650475	301	31	132164	-2.3265	0.99	ADAR
ENSG00000268141	1	154535067	154625190	191	18	132164	-1.9046	0.97158	AL606500.1
ENSG00000143603	1	154629931	154892756	737	110	132164	-1.032	0.84895	KCNN3
ENSG00000163344	1	154857210	154959467	187	19	132164	0.78541	0.21611	PMVK
ENSG00000163346	1	154876552	154978599	181	22	132164	0.8443	0.19925	PBXIP1
ENSG00000163348	1	154889502	154986329	157	24	132164	0.99393	0.16013	PYGO2
ENSG00000160691	1	154894774	154996871	174	29	132164	1.0586	0.14489	SHC1
ENSG00000173207	1	154897129	154991725	154	26	132164	0.95157	0.17066	CKS1B
ENSG00000160688	1	154905814	155005587	164	28	132164	0.7452	0.22807	FLAD1
ENSG00000163352	1	154916062	155006791	132	24	132164	0.57747	0.28181	LENEP
ENSG00000160685	1	154925127	155030998	160	29	132164	0.9592	0.16873	ZBTB7B
ENSG00000163354	1	154950996	155056257	179	36	132164	1.0137	0.15537	DCST2
ENSG00000163357	1	154956300	155063406	196	39	132164	1.1536	0.12433	DCST1
ENSG00000143537	1	154973042	155075252	195	39	132164	1.2261	0.11007	ADAM15
ENSG00000243364	1	154986207	155082029	194	35	132164	1.265	0.10294	EFNA4
ENSG00000251246	1	154986224	155099283	257	35	132164	1.1335	0.1285	EFNA3
ENSG00000143590	1	154986224	155100014	261	36	132164	1.1268	0.12991	EFNA3
ENSG00000169242	1	155049936	155147333	252	23	132164	0.96932	0.16619	EFNA1
ENSG00000169241	1	155057820	155151329	241	23	132164	0.99446	0.16	SLC50A1
ENSG00000179085	1	155072367	155163071	229	22	132164	0.9058	0.18252	DPM3
ENSG00000163462	1	155095873	155197447	206	25	132164	0.75871	0.22401	TRIM46
ENSG00000163463	1	155101884	155195951	192	24	132164	0.77106	0.22034	KRTCAP2
ENSG00000273088	1	155101885	155209748	228	27	132164	1.1008	0.1355	RP11-201K10.3
ENSG00000185499	1	155118300	155212707	199	24	132164	1.2347	0.10848	MUC1
ENSG00000169231	1	155125379	155228842	222	26	132164	1.9696	0.02444	THBS3
ENSG00000173171	1	155128490	155223615	201	24	132164	1.9101	0.028062	MTX1
ENSG00000177628	1	155164243	155264490	204	18	132164	2.3849	0.0085424	GBA
ENSG00000160767	1	155176996	155275274	203	16	132164	2.4375	0.0073936	FAM189B
ENSG00000116521	1	155185770	155282221	197	15	132164	2.4611	0.0069258	SCAMP3
ENSG00000176444	1	155192659	155298282	200	14	132164	2.4684	0.0067862	CLK2
ENSG00000143630	1	155197374	155299639	192	13	132164	2.5105	0.0060277	HCN3
ENSG00000143627	1	155219630	155321225	162	14	132164	2.5735	0.005034	PKLR
ENSG00000160752	1	155228539	155330457	155	15	132164	2.4604	0.006939	FDPS
ENSG00000160753	1	155240687	155340905	141	15	132164	2.3219	0.01012	RUSC1
ENSG00000116539	1	155265059	155582598	375	38	132164	1.6911	0.045409	ASH1L
ENSG00000125459	1	155529979	155758153	323	33	132164	0.653	0.25688	MSTO1
ENSG00000163374	1	155589237	155708791	164	26	132164	0.68836	0.24561	YY1AP1
ENSG00000132676	1	155607751	155748801	208	25	132164	0.53826	0.2952	DAP3
ENSG00000116580	1	155679508	155879191	377	28	132164	0.14386	0.44281	GON4L
ENSG00000132718	1	155779300	155894990	237	26	132164	-0.1546	0.56143	SYT11
ENSG00000143622	1	155827599	155931195	196	18	132164	-0.63789	0.73823	RIT1
ENSG00000132680	1	155842834	155954191	205	18	132164	-0.56825	0.71507	KIAA0907
ENSG00000173080	1	155861480	155952625	164	15	132164	-0.75603	0.77519	RXFP4
ENSG00000116584	1	155876630	156026861	288	30	132164	-0.66005	0.74539	ARHGEF2
ENSG00000163479	1	155938839	156040750	189	29	132164	-0.20931	0.5829	SSR2
ENSG00000160803	1	155965092	156073585	208	36	132164	-1.016	0.84518	UBQLN4
ENSG00000116586	1	155974543	156068301	174	34	132164	-0.78532	0.78387	LAMTOR2
ENSG00000132698	1	155980951	156080295	187	37	132164	-0.73012	0.76734	RAB25
ENSG00000254726	1	156001804	156101789	220	31	132164	-1.341	0.91003	MEX3A
ENSG00000160789	1	156002364	156149880	331	40	132164	-1.5898	0.94405	LMNA
ENSG00000196189	1	156067157	156187543	315	33	132164	-1.4379	0.92476	SEMA4A
ENSG00000160785	1	156113880	156222587	261	25	132164	-0.85349	0.80331	SLC25A44
ENSG00000260238	1	156132773	156253123	329	33	132164	-1.276	0.89901	PMF1-BGLAP
ENSG00000160783	1	156132784	156252874	328	33	132164	-1.2728	0.89846	PMF1
ENSG00000242252	1	156161753	156253112	246	24	132164	-1.1891	0.88281	BGLAP
ENSG00000160781	1	156173206	156267881	253	26	132164	-1.3939	0.91832	PAQR6
ENSG00000198952	1	156179015	156302620	352	26	132164	-1.647	0.95022	SMG5
ENSG00000163472	1	156202726	156302976	275	18	132164	-1.8243	0.96595	TMEM79
ENSG00000198715	1	156219880	156315463	263	15	132164	-2.011	0.97784	C1orf85
ENSG00000189030	1	156228415	156319428	249	14	132164	-1.959	0.97494	VHLL
ENSG00000163468	1	156238759	156387664	362	30	132164	-1.5404	0.93827	CCT3
ENSG00000163467	1	156257105	156356786	255	21	132164	-1.7622	0.96098	TSACC
ENSG00000132677	1	156289003	156395011	238	35	132164	-1.1387	0.87259	RHBG
ENSG00000125462	1	156334042	156450493	223	47	132164	-0.18124	0.57191	C1orf61
ENSG00000116604	1	156393519	156520620	275	37	132164	0.084571	0.4663	MEF2D
ENSG00000183856	1	156455197	156592396	405	33	132164	-0.94805	0.82845	IQGAP3
ENSG00000187862	1	156499519	156596562	302	21	132164	-1.3188	0.90638	TTC24
ENSG00000163382	1	156511554	156604091	285	18	132164	-1.5312	0.93714	APOA1BP
ENSG00000160818	1	156524279	156621288	272	18	132164	-1.655	0.95104	GPATCH4
ENSG00000132702	1	156539086	156635517	276	20	132164	-1.0698	0.85765	HAPLN2
ENSG00000132692	1	156561182	156669324	266	28	132164	-0.89646	0.815	BCAN
ENSG00000132688	1	156598555	156697189	184	35	132164	0.21492	0.41491	NES
ENSG00000143320	1	156629398	156725608	202	37	132164	1.6255	0.052028	CRABP2
ENSG00000143303	1	156648234	156746752	227	37	132164	1.8131	0.034905	RRNAD1
ENSG00000143319	1	156651683	156748591	219	35	132164	1.9153	0.027728	ISG20L2
ENSG00000143314	1	156667095	156761382	242	31	132164	2.0634	0.019537	MRPL24
ENSG00000143294	1	156670402	156810607	398	38	132164	2.0056	0.02245	PRCC
ENSG00000143321	1	156671899	156786717	304	33	132164	2.049	0.020233	HDGF
ENSG00000198400	1	156735432	156891642	439	54	132164	1.3054	0.095872	NTRK1
ENSG00000027869	1	156736035	156836654	270	29	132164	1.7221	0.042522	SH2D2A
ENSG00000027644	1	156769855	156878810	289	40	132164	1.044	0.14825	INSRR
ENSG00000187800	1	156813490	156926226	299	34	132164	-0.07637	0.53044	PEAR1
ENSG00000160838	1	156840442	156942886	299	30	132164	0.098829	0.46064	LRRC71
ENSG00000132694	1	156864632	157065162	754	37	132164	0.90953	0.18153	ARHGEF11
ENSG00000253831	1	157021836	157119600	496	40	132164	0.78408	0.2165	ETV3L
ENSG00000117036	1	157050983	157158266	390	41	132164	0.29087	0.38558	ETV3
ENSG00000143297	1	157443167	157572310	504	37	132164	0.76448	0.22229	FCRL5
ENSG00000163518	1	157503539	157617870	548	26	132164	0.94151	0.17322	FCRL4
ENSG00000160856	1	157604111	157720647	373	31	132164	0.51516	0.30322	FCRL3
ENSG00000132704	1	157675523	157796922	316	29	132164	-0.23003	0.59097	FCRL2
ENSG00000163534	1	157724193	157839895	301	37	132164	-0.52426	0.69995	FCRL1
ENSG00000073754	1	157760704	157918046	543	46	132164	-0.81751	0.79318	CD5L
ENSG00000183853	1	157913063	158110052	699	99	132164	-1.3249	0.9074	KIRREL
ENSG00000158473	1	158099737	158194686	500	20	132164	0.50062	0.30832	CD1D
ENSG00000158477	1	158173927	158268059	474	15	132164	0.11547	0.45404	CD1A
ENSG00000158481	1	158209576	158303420	233	30	132164	-0.11912	0.54741	CD1C
ENSG00000158485	1	158257741	158351321	338	30	132164	-0.028145	0.51123	CD1B
ENSG00000158488	1	158273254	158367343	454	30	132164	-0.090952	0.53623	CD1E
ENSG00000186306	1	158328312	158419256	538	34	132164	-1.2477	0.89394	OR10T2
ENSG00000180708	1	158349718	158440656	491	38	132164	-1.2992	0.90306	OR10K2
ENSG00000173285	1	158385272	158476344	427	22	132164	-0.31354	0.62306	OR10K1
ENSG00000198965	1	158399668	158490675	422	22	132164	-0.061695	0.5246	OR10R2
ENSG00000197532	1	158476918	158567895	430	18	132164	0.16893	0.43292	OR6Y1
ENSG00000186440	1	158492441	158583394	425	20	132164	0.20515	0.41873	OR6P1
ENSG00000186400	1	158508709	158599689	358	27	132164	0.35106	0.36277	OR10X1
ENSG00000198967	1	158526229	158617170	331	27	132164	0.37035	0.35556	OR10Z1
ENSG00000163554	1	158540496	158706488	520	30	132164	0.64581	0.2592	SPTA1
ENSG00000196171	1	158629369	158720486	302	19	132164	0.38524	0.35003	OR6K2
ENSG00000203757	1	158646958	158737953	359	26	132164	0.15346	0.43902	OR6K3
ENSG00000180433	1	158674510	158765681	412	42	132164	-0.34237	0.63396	OR6K6
ENSG00000197403	1	158695466	158786492	423	50	132164	-0.92877	0.8235	OR6N1
ENSG00000188340	1	158706472	158797425	410	54	132164	-1.1948	0.88392	OR6N2
ENSG00000163563	1	158751107	158859296	493	35	132164	-0.85161	0.80279	MNDA
ENSG00000163564	1	158850586	158986844	582	31	132164	0.7328	0.23184	PYHIN1
ENSG00000163565	1	158919758	159064945	548	29	132164	1.0057	0.15729	IFI16
ENSG00000163568	1	158992274	159166886	473	39	132164	-0.092504	0.53685	AIM2
ENSG00000162706	1	159091399	159213103	297	52	132164	-0.10593	0.54218	CADM3
ENSG00000213088	1	159123097	159216290	255	41	132164	0.086243	0.46564	DARC
ENSG00000179639	1	159209504	159318014	388	37	132164	1.3872	0.082695	FCER1A
ENSG00000196266	1	159243460	159334449	324	34	132164	1.4086	0.079484	OR10J3
ENSG00000196184	1	159359512	159450600	358	37	132164	1.2022	0.11464	OR10J1
ENSG00000184155	1	159464793	159555842	328	36	132164	1.232	0.10898	OR10J5
ENSG00000132703	1	159507615	159598655	424	45	132164	1.2797	0.10033	APCS
ENSG00000132693	1	159642079	159734379	274	33	132164	-0.99122	0.83921	CRP
ENSG00000158716	1	159700722	159792333	311	50	132164	0.1066	0.45755	DUSP23
ENSG00000181036	1	159720301	159826041	309	49	132164	0.88575	0.18787	FCRL6
ENSG00000158714	1	159746540	159847039	314	46	132164	1.0348	0.15038	SLAMF8
ENSG00000188004	1	159764264	159875137	347	42	132164	1.2629	0.10331	C1orf204
ENSG00000243284	1	159784106	159882447	296	37	132164	1.3512	0.088321	VSIG8
ENSG00000256029	1	159787690	159892843	305	40	132164	1.3533	0.087986	RP11-190A12.7
ENSG00000213085	1	159802154	159919953	348	49	132164	1.3993	0.080863	CCDC19
ENSG00000269620	1	159839884	159930159	277	47	132164	1.2165	0.1119	AL590560.1
ENSG00000158710	1	159847897	159945522	313	56	132164	1.0356	0.15019	TAGLN2
ENSG00000085552	1	159856829	159965386	349	66	132164	0.81116	0.20864	IGSF9
ENSG00000162723	1	159881282	159974044	307	56	132164	0.12665	0.44961	SLAMF9
ENSG00000143315	1	159957462	160051783	311	39	132164	-0.8004	0.78826	PIGM
ENSG00000177807	1	159967257	160090038	381	45	132164	-0.42768	0.66556	KCNJ10
ENSG00000162728	1	160001360	160100353	262	32	132164	0.13969	0.44445	KCNJ9
ENSG00000162729	1	160021130	160118733	306	36	132164	0.15199	0.4396	IGSF8
ENSG00000018625	1	160035549	160153381	412	57	132164	0.040248	0.48395	ATP1A2
ENSG00000132681	1	160071360	160196767	390	69	132164	0.50702	0.30607	ATP1A4
ENSG00000143318	1	160110285	160211676	276	59	132164	0.70151	0.24149	CASQ1
ENSG00000162734	1	160125127	160225166	230	45	132164	1.3524	0.088129	PEA15
ENSG00000132716	1	160145505	160304920	316	37	132164	1.5149	0.064899	DCAF8
ENSG00000258465	1	160147254	160304920	303	35	132164	1.5462	0.061024	DCAF8
ENSG00000162735	1	160206602	160306138	173	18	132164	1.5621	0.05913	PEX19
ENSG00000122218	1	160219063	160363190	309	29	132164	1.2463	0.10632	COPA
ENSG00000162736	1	160263062	160368742	245	27	132164	1.0082	0.15668	NCSTN
ENSG00000171786	1	160286857	160382638	247	26	132164	0.73113	0.23235	NHLH1
ENSG00000162738	1	160320376	160438468	321	32	132164	-0.037901	0.51512	VANGL2
ENSG00000162739	1	160414820	160543052	418	39	132164	0.19705	0.42189	SLAMF6
ENSG00000066294	1	160470885	160599306	565	24	132164	-0.14267	0.55672	CD84
ENSG00000117090	1	160537890	160667085	481	57	132164	-0.24878	0.59824	SLAMF1
ENSG00000117091	1	160608536	160731641	377	62	132164	-1.1059	0.86562	CD48
ENSG00000026751	1	160659037	160764611	338	47	132164	-2.893	0.99809	SLAMF7
ENSG00000122224	1	160715864	160838051	358	27	132164	-2.0932	0.98183	LY9
ENSG00000122223	1	160759950	160882692	432	30	132164	-0.61653	0.73123	CD244
ENSG00000179914	1	160806329	160904960	376	22	132164	-0.22263	0.58809	ITLN1
ENSG00000158764	1	160874815	160974589	408	32	132164	-0.75131	0.77377	ITLN2
ENSG00000158769	1	160925001	161041138	440	30	132164	-1.3586	0.91287	F11R
ENSG00000270149	1	160927747	161058752	471	33	132164	-1.4285	0.92342	RP11-544M22.13
ENSG00000215845	1	160967421	161058780	281	33	132164	-1.9291	0.97314	TSTD1
ENSG00000158773	1	160969041	161065767	287	35	132164	-1.9586	0.97492	USF1
ENSG00000186517	1	160976736	161089760	316	46	132164	-1.5199	0.93573	ARHGAP30
ENSG00000268154	1	160985655	161075943	254	39	132164	-1.6612	0.95167	AL591806.1
ENSG00000143217	1	161000785	161109389	263	42	132164	-1.2533	0.89495	PVRL4
ENSG00000162755	1	161018151	161110136	212	37	132164	-1.0101	0.84378	KLHDC9
ENSG00000143256	1	161030346	161137901	235	34	132164	-0.77624	0.7812	PFDN2
ENSG00000158793	1	161037876	161135235	206	30	132164	-0.49698	0.6904	NIT1
ENSG00000158796	1	161050764	161152478	219	28	132164	-0.57346	0.71683	DEDD
ENSG00000143222	1	161072566	161168646	200	24	132164	-0.44655	0.6724	UFC1
ENSG00000143258	1	161079240	161175513	188	25	132164	-0.69101	0.75522	USP21
ENSG00000143224	1	161086200	161187803	205	29	132164	-0.87187	0.80836	PPOX
ENSG00000158850	1	161101100	161197287	219	33	132164	-1.1698	0.87896	B4GALT3
ENSG00000158859	1	161114098	161218846	276	43	132164	-1.1505	0.87503	ADAMTS4
ENSG00000158864	1	161116894	161224185	293	45	132164	-1.1877	0.88253	NDUFS2
ENSG00000158869	1	161135024	161230489	282	42	132164	-1.2241	0.88954	FCER1G
ENSG00000268387	1	161140160	161232296	273	41	132164	-1.2444	0.89332	AL590714.1
ENSG00000158882	1	161145793	161240408	305	48	132164	-1.5039	0.93369	TOMM40L
ENSG00000158874	1	161152082	161243421	303	47	132164	-1.4798	0.93054	APOA2
ENSG00000143257	1	161159456	161258092	365	50	132164	-1.5684	0.94161	NR1I3
ENSG00000248485	1	161178517	161295240	484	60	132164	-2.1353	0.98363	PCP4L1
ENSG00000143252	1	161234047	161372984	684	33	132164	-2.4929	0.99367	SDHC
ENSG00000158887	1	161234525	161329762	482	31	132164	-2.394	0.99167	MPZ
ENSG00000188931	1	161294521	161387664	449	13	132164	-2.2205	0.98681	C1orf192
ENSG00000143226	1	161425220	161533803	273	36	132164	0.69298	0.24416	FCGR2A
ENSG00000173110	1	161444036	161536681	256	35	132164	0.63928	0.26132	HSPA6
ENSG00000203747	1	161471549	161650917	344	43	132164	1.0499	0.14688	FCGR3A
ENSG00000072694	1	161501101	161688444	412	60	132164	1.6407	0.050427	FCGR2B
ENSG00000162747	1	161552986	161651753	156	24	132164	1.5738	0.057761	FCGR3B
ENSG00000132185	1	161626762	161724142	385	56	132164	1.5435	0.06135	FCRLA
ENSG00000162746	1	161641353	161737933	444	59	132164	1.6642	0.048038	FCRLB
ENSG00000081721	1	161669548	161767028	422	50	132164	1.4846	0.068825	DUSP12
ENSG00000118217	1	161686084	161973860	1059	44	132164	1.423	0.077373	ATF6
ENSG00000162745	1	161912982	162043644	467	73	132164	0.6922	0.24441	OLFML2B
ENSG00000198929	1	161989564	162393321	1590	100	132164	-0.48649	0.68669	NOS1AP
ENSG00000254706	1	162285197	162391905	397	63	132164	-0.81164	0.7915	RP11-565P22.6
ENSG00000239887	1	162286698	162396600	410	62	132164	-0.83522	0.7982	C1orf226
ENSG00000171722	1	162302993	162396660	366	54	132164	-0.89431	0.81442	C1orf111
ENSG00000198574	1	162325056	162431928	405	44	132164	-1.6319	0.94865	SH2D1B
ENSG00000152332	1	162417041	162539419	377	35	132164	-0.77801	0.78172	UHMK1
ENSG00000117143	1	162481323	162609627	348	45	132164	-1.0303	0.84857	UAP1
ENSG00000162733	1	162551163	162797190	750	63	132164	-1.2352	0.89161	DDR2
ENSG00000132196	1	162710492	162822607	372	47	132164	-2.9186	0.99824	HSD17B7
ENSG00000185860	1	162754248	162888605	599	59	132164	0.27068	0.39332	C1orf110
ENSG00000117152	1	162988565	163086592	394	43	132164	-0.50206	0.69219	RGS4
ENSG00000143248	1	163040911	163341577	1353	80	132164	0.01604	0.4936	RGS5
ENSG00000143228	1	163186366	163365554	885	55	132164	0.55486	0.28949	NUF2
ENSG00000185630	1	164474821	164908533	1333	150	132164	-0.22382	0.58855	PBX1
ENSG00000162761	1	165131104	165375952	989	108	132164	0.32593	0.37224	LMX1A
ENSG00000143171	1	165330159	165464433	580	64	132164	1.1247	0.13035	RXRG
ENSG00000162763	1	165463244	165573198	517	29	132164	-0.27285	0.60752	LRRC52
ENSG00000143198	1	165550098	165671033	588	46	132164	-0.12574	0.55003	MGST3
ENSG00000143149	1	165591453	165718100	593	50	132164	-0.14514	0.5577	ALDH9A1
ENSG00000143183	1	165656032	165846992	561	57	132164	-0.58419	0.72045	TMCO1
ENSG00000143179	1	165746768	165920855	401	63	132164	0.043144	0.48279	UCK2
ENSG00000188859	1	165986674	166186206	668	44	132164	-1.3556	0.91238	FAM78B
ENSG00000267884	1	165986679	166078709	348	43	132164	-0.81921	0.79367	AL626787.1
ENSG00000143157	1	166758681	166865581	343	33	132164	0.5929	0.27662	POGK
ENSG00000152382	1	166785747	166895564	288	32	132164	0.74861	0.22705	TADA1
ENSG00000143195	1	166842443	166994719	360	41	132164	-0.1918	0.57605	ILDR2
ENSG00000143194	1	166908346	167031451	372	42	132164	-0.048352	0.51928	MAEL
ENSG00000143167	1	166982073	167109868	469	60	132164	0.70658	0.23991	GPA33
ENSG00000198842	1	167013282	167138402	551	62	132164	0.2545	0.39955	DUSP27
ENSG00000143190	1	167140066	167436582	808	53	132164	1.8226	0.034179	POU2F1
ENSG00000198821	1	167359877	167537847	673	103	132164	1.6506	0.04941	CD247
ENSG00000143162	1	167458914	167573004	489	68	132164	1.3823	0.083444	CREG1
ENSG00000198771	1	167549330	167715486	675	72	132164	-0.81398	0.79217	RCSD1
ENSG00000197965	1	167640429	167801156	592	54	132164	-1.4	0.91925	MPZL1
ENSG00000143199	1	167738625	167933453	680	72	132164	0.076482	0.46952	ADCY10
ENSG00000143158	1	167845967	167956278	281	20	132164	0.85945	0.19505	MPC2
ENSG00000143164	1	167855021	168085081	483	32	132164	0.78765	0.21545	DCAF6
ENSG00000143147	1	168013997	168156821	368	35	132164	0.81375	0.2079	GPR161
ENSG00000143155	1	168098171	168209950	320	29	132164	0.70399	0.24072	TIPRL
ENSG00000213064	1	168145176	168262263	306	30	132164	0.71878	0.23614	SFT2D2
ENSG00000143178	1	168200278	168323664	338	40	132164	0.96155	0.16814	TBX19
ENSG00000143185	1	168470003	168563235	323	35	132164	-0.29815	0.61721	XCL2
ENSG00000143184	1	168495711	168591315	349	39	132164	0.10081	0.45985	XCL1
ENSG00000143196	1	168624697	168748502	640	54	132164	1.4619	0.071882	DPT
ENSG00000143153	1	169024935	169141960	515	45	132164	-0.1588	0.56309	ATP1B1
ENSG00000143156	1	169061769	169387205	1345	33	132164	0.76448	0.22229	NME7
ENSG00000117475	1	169287208	169405778	424	32	132164	0.38667	0.3495	BLZF1
ENSG00000117477	1	169324108	169479907	514	35	132164	0.63869	0.26151	CCDC181
ENSG00000117479	1	169393147	169505241	352	42	132164	1.1673	0.12154	SLC19A2
ENSG00000198734	1	169443404	169605826	623	54	132164	2.2589	0.011944	F5
ENSG00000174175	1	169518087	169649431	582	40	132164	1.5208	0.064152	SELP
ENSG00000000460	1	169581245	169863221	1396	46	132164	1.2009	0.1149	C1orf112
ENSG00000188404	1	169619808	169730839	673	35	132164	1.1732	0.12036	SELL
ENSG00000007908	1	169651781	169783846	735	26	132164	1.4819	0.069184	SELE
ENSG00000171806	1	169721670	169814107	481	27	132164	1.363	0.086435	METTL18
ENSG00000000457	1	169778772	169913408	531	21	132164	0.75199	0.22603	SCYL3
ENSG00000075945	1	169850467	170104349	1011	23	132164	0.33679	0.36814	KIFAP3
ENSG00000203740	1	170065142	170176931	520	33	132164	0.68197	0.24763	METTL11B
ENSG00000120370	1	170451270	170562587	227	29	132164	-0.50668	0.69381	GORAB
ENSG00000116132	1	170581869	170748560	482	52	132164	0.55558	0.28925	PRRX1
ENSG00000117501	1	170854612	171073906	898	63	132164	-0.74633	0.77227	MROH9
ENSG00000007933	1	171010018	171126959	469	35	132164	0.068251	0.47279	FMO3
ENSG00000117507	1	171056879	171170707	586	36	132164	-0.27711	0.60915	FMO6P
ENSG00000094963	1	171104347	171221822	607	33	132164	-0.62814	0.73504	FMO2
ENSG00000010932	1	171167638	171295117	405	40	132164	-1.6232	0.94772	FMO1
ENSG00000076258	1	171233347	171351223	290	23	132164	-2.0589	0.98025	FMO4
ENSG00000117523	1	171404651	171602650	667	36	132164	-2.0352	0.97909	PRRC2C
ENSG00000034971	1	171564557	171671823	476	41	132164	0.1061	0.45775	MYOC
ENSG00000117533	1	171629300	171761387	593	23	132164	0.30913	0.37861	VAMP4
ENSG00000010165	1	171700788	171823163	500	29	132164	-1.3598	0.91306	METTL13
ENSG00000197959	1	171760621	172427606	1822	98	132164	-0.44634	0.67232	DNM3
ENSG00000135845	1	172299329	172463230	481	41	132164	0.31196	0.37754	PIGC
ENSG00000180999	1	172339828	172477971	443	43	132164	-0.29531	0.61612	C1orf105
ENSG00000094975	1	172451489	172620971	408	37	132164	0.36379	0.35801	SUCO
ENSG00000117560	1	172578154	172676014	256	33	132164	0.26959	0.39374	FASLG
ENSG00000120337	1	172969100	173070103	238	26	132164	0.082102	0.46728	TNFSF18
ENSG00000117586	1	173112873	173226452	336	40	132164	-0.6585	0.74489	TNFSF4
ENSG00000117592	1	173396405	173497946	248	19	132164	1.1231	0.1307	PRDX6
ENSG00000162753	1	173429603	173622233	416	26	132164	0.79814	0.2124	SLC9C2
ENSG00000183831	1	173538700	173689001	204	20	132164	0.84595	0.19879	ANKRD45
ENSG00000076321	1	173634080	173795840	226	17	132164	0.95367	0.17012	KLHL20
ENSG00000120334	1	173728688	173843858	185	19	132164	1.2253	0.11024	CENPL
ENSG00000117593	1	173743641	173867684	245	24	132164	1.0452	0.14797	DARS2
ENSG00000185278	1	173787220	173912687	285	24	132164	0.66711	0.25235	ZBTB37
ENSG00000117601	1	173832947	173936516	257	19	132164	0.087347	0.4652	SERPINC1
ENSG00000135870	1	173860352	174041435	402	17	132164	-0.90566	0.81744	RC3H1
ENSG00000152061	1	174078548	175004445	2307	33	132164	-1.472	0.92949	RABGAP1L
ENSG00000203737	1	174367212	174458683	220	16	132164	-1.3037	0.90384	GPR52
ENSG00000116161	1	174918300	175020851	208	30	132164	-1.6727	0.95281	CACYBP
ENSG00000120333	1	174939925	175042561	244	33	132164	-0.87475	0.80915	MRPS14
ENSG00000120332	1	174986994	175157202	638	52	132164	0.49672	0.30969	TNN
ENSG00000235750	1	175086123	175212135	482	54	132164	0.077844	0.46898	KIAA0040
ENSG00000116147	1	175244330	175762906	1698	156	132164	0.85016	0.19762	TNR
ENSG00000143207	1	175873967	176226629	1156	45	132164	-0.71169	0.76167	RFWD2
ENSG00000116183	1	176382307	176854735	1203	74	132164	1.244	0.10675	PAPPA2
ENSG00000152092	1	176786438	177184109	1097	79	132164	0.34147	0.36637	ASTN1
ENSG00000198797	1	177090633	177291558	499	50	132164	0.17361	0.43109	BRINP2
ENSG00000120341	1	177853091	178003438	616	61	132164	1.3767	0.084308	SEC16B
ENSG00000075391	1	178012864	178488644	1021	38	132164	-0.48811	0.68726	RASAL2
ENSG00000240021	1	178432212	178557734	377	30	132164	0.94027	0.17354	TEX35
ENSG00000213057	1	178461887	178558024	315	22	132164	1.0071	0.15695	C1orf220
ENSG00000184909	1	178461950	178557579	312	22	132164	0.99796	0.15915	C1ORF220
ENSG00000116191	1	178644300	178929238	823	46	132164	1.6984	0.044713	RALGPS2
ENSG00000116194	1	178778840	178890187	260	24	132164	1.2548	0.10478	ANGPTL1
ENSG00000116199	1	178944939	179085697	449	41	132164	1.5271	0.063363	FAM20B
ENSG00000186283	1	179000512	179107158	374	35	132164	1.4587	0.072324	TOR3A
ENSG00000143322	1	179028462	179248819	693	34	132164	1.8483	0.032278	ABL2
ENSG00000057252	1	179212925	179367815	760	38	132164	0.51199	0.30433	SOAT1
ENSG00000162779	1	179284855	179563870	1659	33	132164	0.25867	0.39795	AXDND1
ENSG00000269064	1	179403716	179507805	740	25	132164	0.34451	0.36523	AL160286.1
ENSG00000116218	1	179479674	179595087	463	36	132164	0.97283	0.16532	NPHS2
ENSG00000162782	1	179510748	179700407	744	35	132164	1.0497	0.14692	TDRD5
ENSG00000143340	1	179662298	179825333	622	58	132164	0.49779	0.30932	FAM163A
ENSG00000169905	1	179769102	179896938	443	40	132164	-0.84909	0.80208	TOR1AIP2
ENSG00000258664	1	179793916	179884311	298	29	132164	-0.74441	0.77169	IFRG15
ENSG00000143337	1	179801177	179934135	451	39	132164	-1.0126	0.84437	TOR1AIP1
ENSG00000135837	1	179873873	180124015	863	35	132164	-1.1551	0.87598	CEP350
ENSG00000116260	1	180073969	180213165	612	54	132164	-0.18186	0.57215	QSOX1
ENSG00000121454	1	180149421	180289380	552	66	132164	1.0785	0.14039	LHX4
ENSG00000135847	1	180204515	180522089	1112	44	132164	1.2365	0.10813	ACBD6
ENSG00000143324	1	180551140	180899387	896	56	132164	0.2065	0.4182	XPR1
ENSG00000135835	1	180832290	180960750	350	58	132164	-0.31591	0.62396	KIAA1614
ENSG00000234237	1	180891695	180989868	265	37	132164	0.56196	0.28707	AL162431.1
ENSG00000135823	1	180901861	181042047	430	55	132164	0.49673	0.30969	STX6
ENSG00000153029	1	180953067	181071074	372	47	132164	0.354	0.36167	MR1
ENSG00000162783	1	181007638	181099977	337	39	132164	0.0013462	0.49946	IER5
ENSG00000198216	1	181332238	181817219	1528	114	132164	0.67521	0.24977	CACNA1E
ENSG00000179930	1	181983705	182080847	336	31	132164	-1.291	0.90165	ZNF648
ENSG00000135821	1	182310839	182411341	402	40	132164	-0.7977	0.78748	GLUL
ENSG00000203730	1	182327252	182419751	328	36	132164	-0.99154	0.83929	TEDDM1
ENSG00000121446	1	182369256	182569734	660	46	132164	-0.49305	0.68901	RGSL1
ENSG00000135828	1	182502769	182608391	321	35	132164	-0.88143	0.81096	RNASEL
ENSG00000143333	1	182527758	182623543	249	46	132164	-1.0248	0.84727	RGS16
ENSG00000135824	1	182575239	182703711	373	53	132164	-0.10549	0.54201	RGS8
ENSG00000135838	1	182708428	182839519	351	40	132164	-1.4698	0.92919	NPL
ENSG00000135829	1	182758504	182896886	367	26	132164	-1.2579	0.89579	DHX9
ENSG00000157060	1	182829000	182972660	440	41	132164	0.61836	0.26817	SHCBP1L
ENSG00000135862	1	182942595	183154727	957	22	132164	1.0011	0.15839	LAMC1
ENSG00000058085	1	183105373	183254035	548	34	132164	-0.02571	0.51026	LAMC2
ENSG00000157064	1	183177372	183437737	775	43	132164	1.3777	0.084155	NMNAT2
ENSG00000116698	1	183391351	183607381	605	50	132164	0.18165	0.42793	SMG7
ENSG00000116701	1	183484698	183610011	436	32	132164	0.019917	0.49205	NCF2
ENSG00000162704	1	183552401	183654892	560	17	132164	0.33757	0.36784	ARPC5
ENSG00000143344	1	183555220	183937665	1354	63	132164	-0.010561	0.50421	RGL1
ENSG00000173627	1	183575541	183672451	539	10	132164	0.39961	0.34472	APOBEC4
ENSG00000198756	1	183858796	184056863	528	49	132164	1.8512	0.032068	COLGALT2
ENSG00000198860	1	183970811	184083346	249	33	132164	0.15888	0.43688	TSEN15
ENSG00000116667	1	184306192	184638154	1001	55	132164	0.25232	0.4004	C1orf21
ENSG00000116406	1	184619365	184774047	382	36	132164	0.55209	0.29044	EDEM3
ENSG00000135842	1	184719858	184993682	715	59	132164	2.0375	0.020801	FAM129A
ENSG00000121481	1	184964496	185111740	265	28	132164	2.6983	0.0034845	RNF2
ENSG00000121486	1	185047220	185176204	217	18	132164	2.6609	0.0038967	TRMT1L
ENSG00000116668	1	185076212	185300897	372	32	132164	1.9055	0.028355	SWT1
ENSG00000116679	1	185225520	185336461	208	24	132164	-0.0098654	0.50394	IVNS1ABP
ENSG00000143341	1	185653683	186200085	1097	53	132164	0.68881	0.24547	HMCN1
ENSG00000116690	1	186215405	186323694	317	31	132164	2.1856	0.014423	PRG4
ENSG00000047410	1	186240784	186394825	405	36	132164	1.0552	0.14568	TPR
ENSG00000157181	1	186294890	186430510	342	34	132164	0.30251	0.38113	C1orf27
ENSG00000262180	1	186319704	186410587	222	28	132164	0.29498	0.38401	OCLM
ENSG00000268662	1	186324123	186415908	217	28	132164	0.26094	0.39707	AL596220.1
ENSG00000116703	1	186372698	186480254	273	23	132164	0.52875	0.29849	PDC
ENSG00000073756	1	186600923	186699559	352	24	132164	-1.3224	0.90698	PTGS2
ENSG00000116711	1	186748085	186998113	874	75	132164	-1.5406	0.93829	PLA2G4A
ENSG00000162670	1	190026792	190496759	1273	59	132164	-1.0237	0.84702	BRINP3
ENSG00000150681	1	192077587	192194945	330	36	132164	-1.1439	0.87366	RGS18
ENSG00000253148	1	192236122	192376415	358	32	132164	0.91854	0.17917	RGS21
ENSG00000090104	1	192494857	192589161	324	37	132164	0.99446	0.16	RGS1
ENSG00000127074	1	192555275	192669390	386	35	132164	1.7753	0.037925	RGS13
ENSG00000116741	1	192728169	192821403	278	28	132164	1.5307	0.062927	RGS2
ENSG00000116750	1	192941380	193079237	335	32	132164	1.8846	0.029743	UCHL5
ENSG00000116747	1	192978552	193100907	282	23	132164	1.1949	0.11607	TROVE2
ENSG00000023572	1	193025598	193125244	252	20	132164	1.1157	0.13227	GLRX2
ENSG00000134371	1	193041147	193263031	627	24	132164	1.0917	0.13748	CDC73
ENSG00000162630	1	193108175	193205784	285	22	132164	1.1212	0.13111	B3GALT2
ENSG00000162687	1	196154909	196628355	1040	34	132164	-0.66381	0.74659	KCNT2
ENSG00000000971	1	196571008	196756634	380	34	132164	-1.0849	0.86101	CFH
ENSG00000116785	1	196693925	196803203	100	20	132164	-1.6249	0.94791	CFHR3
ENSG00000244414	1	196738887	196841319	131	19	132164	-0.54407	0.7068	CFHR1
ENSG00000080910	1	196738898	196968356	478	37	132164	-0.48995	0.68791	CFHR2
ENSG00000134365	1	196769371	196928102	362	29	132164	-0.41648	0.66147	CFHR4
ENSG00000134389	1	196896667	197018804	309	31	132164	-0.69658	0.75697	CFHR5
ENSG00000143278	1	196968321	197086397	273	20	132164	-0.046423	0.51851	F13B
ENSG00000066279	1	197013258	197165824	344	21	132164	0.043687	0.48258	ASPM
ENSG00000177888	1	197082810	197219672	280	26	132164	-0.54928	0.70859	ZBTB41
ENSG00000134376	1	197120592	197487585	670	59	132164	-2.4983	0.99376	CRB1
ENSG00000213047	1	197433878	197794826	622	22	132164	-0.76642	0.77829	DENND1B
ENSG00000203724	1	197821777	197916497	237	40	132164	0.21107	0.41642	C1orf53
ENSG00000143355	1	197831037	197944608	260	40	132164	0.40385	0.34316	LHX9
ENSG00000151414	1	198076093	198331550	909	37	132164	0.62334	0.26653	NEK7
ENSG00000151418	1	198452352	198560075	390	36	132164	-0.52064	0.69869	ATP6V1G3
ENSG00000081237	1	198557801	198766545	736	53	132164	-0.095942	0.53822	PTPRC
ENSG00000116833	1	199946730	200186552	1016	97	132164	1.0631	0.14387	NR5A2
ENSG00000162702	1	200334068	200429184	220	21	132164	-0.013431	0.50536	ZNF281
ENSG00000118193	1	200480628	200639862	658	47	132164	1.6705	0.047406	KIF14
ENSG00000118197	1	200553024	200689097	636	40	132164	1.0489	0.14712	DDX59
ENSG00000118200	1	200658686	200869832	749	44	132164	0.33804	0.36767	CAMSAP2
ENSG00000170128	1	200792083	200883306	324	45	132164	0.31598	0.37601	GPR25
ENSG00000163362	1	200810176	200924863	417	61	132164	0.62862	0.2648	C1orf106
ENSG00000116852	1	200898520	201042828	441	45	132164	0.7298	0.23276	KIF21B
ENSG00000081248	1	200968642	201131694	555	72	132164	2.05	0.020183	CACNA1S
ENSG00000232237	1	201043081	201146312	411	65	132164	2.1087	0.017484	ASCL5
ENSG00000116857	1	201063900	201190702	519	65	132164	1.5386	0.061946	TMEM9
ENSG00000163395	1	201109953	201238080	584	61	132164	0.28642	0.38728	IGFN1
ENSG00000081277	1	201202580	201342121	590	45	132164	-1.0019	0.84181	PKP1
ENSG00000118194	1	201288136	201396890	398	47	132164	-0.60408	0.7271	TNNT2
ENSG00000159166	1	201302372	201418736	407	60	132164	1.0171	0.15455	LAD1
ENSG00000159173	1	201333625	201448994	432	69	132164	1.9002	0.028705	TNNI1
ENSG00000174307	1	201394620	201488365	415	56	132164	2.3177	0.010233	PHLDA3
ENSG00000159176	1	201412658	201528584	542	50	132164	2.0785	0.018831	CSRP1
ENSG00000269690	1	201542013	201632738	273	38	132164	0.48919	0.31235	AC096677.1
ENSG00000134369	1	201542411	201836102	794	80	132164	0.044508	0.48225	NAV1
ENSG00000198700	1	201748269	201893422	337	37	132164	-1.1595	0.87688	IPO9
ENSG00000198892	1	201807808	201901434	233	28	132164	-1.3372	0.90943	SHISA4
ENSG00000163431	1	201825580	201965715	449	58	132164	-1.0529	0.85381	LMOD1
ENSG00000134375	1	201874619	201979789	409	53	132164	-0.9484	0.82854	TIMM17A
ENSG00000176393	1	201901500	202015275	422	51	132164	-0.21837	0.58643	RNPEP
ENSG00000163435	1	201927073	202026316	410	49	132164	-0.38037	0.64817	ELF3
ENSG00000170075	1	202041986	202142720	368	61	132164	1.4753	0.070067	GPR37L1
ENSG00000143862	1	202062532	202163869	379	56	132164	0.44522	0.32808	ARL8A
ENSG00000143851	1	202076141	202180716	369	50	132164	-0.70658	0.76009	PTPN7
ENSG00000133067	1	202113029	202328909	604	55	132164	1.2954	0.097594	LGR6
ENSG00000077152	1	202260785	202361108	225	22	132164	2.452	0.0071035	UBE2T
ENSG00000077157	1	202267827	202601834	629	31	132164	2.515	0.0059515	PPP1R12B
ENSG00000143858	1	202519724	202729545	540	58	132164	-0.13166	0.55238	SYT2
ENSG00000117139	1	202656526	202828598	533	31	132164	-1.391	0.91789	KDM5B
ENSG00000184774	1	202739394	202836353	299	30	132164	-0.5578	0.71151	RP11-480I12.4
ENSG00000183155	1	202808085	202908263	276	23	132164	0.71367	0.23772	RABIF
ENSG00000117153	1	202820228	202947764	372	33	132164	1.6708	0.047378	KLHL12
ENSG00000159346	1	202869951	202977700	342	41	132164	2.0691	0.019269	ADIPOR1
ENSG00000159348	1	202890997	202986408	310	43	132164	2.4129	0.0079123	CYB5R1
ENSG00000163444	1	202926514	203033976	313	52	132164	2.2698	0.011609	TMEM183A
ENSG00000143847	1	202945626	203087868	389	60	132164	1.3175	0.093837	PPFIA4
ENSG00000163485	1	203009782	203176533	507	69	132164	0.020051	0.492	ADORA1
ENSG00000122180	1	203012260	203105164	230	30	132164	0.39545	0.34625	MYOG
ENSG00000133055	1	203096939	203194941	364	57	132164	-0.48254	0.68529	MYBPH
ENSG00000133048	1	203108059	203205877	376	60	132164	-0.35819	0.6399	CHI3L1
ENSG00000133063	1	203141955	203292769	509	58	132164	-0.16963	0.56735	CHIT1
ENSG00000159388	1	203224619	203318730	279	36	132164	0.94413	0.17255	BTG2
ENSG00000122176	1	203269756	203370617	313	58	132164	0.78016	0.21765	FMOD
ENSG00000188783	1	203394956	203500480	391	43	132164	-2.1047	0.98234	PRELP
ENSG00000188770	1	203413271	203517992	378	46	132164	-0.82666	0.79578	OPTC
ENSG00000058668	1	203545689	203753209	546	63	132164	0.32647	0.37203	ATP2B4
ENSG00000122188	1	203684304	203785361	277	26	132164	1.4506	0.073446	LAX1
ENSG00000058673	1	203714782	203863252	492	27	132164	1.3216	0.093147	ZC3H11A
ENSG00000257315	1	203715437	203809686	313	21	132164	1.1977	0.11552	ZBED6
ENSG00000182004	1	203780731	203879678	322	19	132164	1.0189	0.15412	SNRPE
ENSG00000143842	1	203992243	204136863	450	80	132164	-0.54276	0.70635	SOX13
ENSG00000143845	1	204060190	204171307	364	61	132164	0.35489	0.36134	ETNK2
ENSG00000143839	1	204083944	204185465	332	52	132164	0.45005	0.32634	REN
ENSG00000170498	1	204119469	204215614	340	41	132164	-0.051264	0.52044	KISS1
ENSG00000174567	1	204127288	204233220	354	40	132164	-0.26986	0.60637	GOLT1A
ENSG00000143850	1	204147979	204396793	811	76	132164	-1.4023	0.91959	PLEKHA6
ENSG00000158615	1	204332515	204430919	251	36	132164	-0.74055	0.77052	PPP1R15B
ENSG00000133056	1	204351756	204513852	465	49	132164	-1.0506	0.85328	PIK3C2B
ENSG00000198625	1	204435511	204582871	505	27	132164	-0.44845	0.67309	MDM4
ENSG00000170382	1	204546298	204704861	549	50	132164	0.061498	0.47548	LRRN2
ENSG00000163531	1	204747779	205031950	970	89	132164	0.30113	0.38166	NFASC
ENSG00000184144	1	204962325	205087627	480	62	132164	0.71922	0.236	CNTN2
ENSG00000174529	1	205012258	205103645	347	34	132164	0.24515	0.40317	TMEM81
ENSG00000117222	1	205015270	205141143	459	38	132164	0.458	0.32348	RBBP5
ENSG00000133059	1	205071632	205230727	493	32	132164	1.1167	0.13207	DSTYK
ENSG00000133069	1	205147304	205282471	411	32	132164	1.0557	0.14554	TMCC2
ENSG00000163545	1	205231187	205340883	448	45	132164	0.09935	0.46043	NUAK2
ENSG00000162873	1	205265220	205376218	451	43	132164	0.3438	0.3655	KLHDC8A
ENSG00000186007	1	205310506	205475082	601	81	132164	0.26323	0.39619	LEMD1
ENSG00000117266	1	205423723	205541921	486	72	132164	-1.3273	0.90779	CDK18
ENSG00000174514	1	205488013	205612046	501	44	132164	-0.91194	0.8191	MFSD4
ENSG00000158711	1	205537071	205651090	432	54	132164	0.29211	0.3851	ELK4
ENSG00000158715	1	205586979	205699587	414	56	132164	1.2714	0.1018	SLC45A3
ENSG00000268313	1	205632497	205724153	310	41	132164	1.3834	0.083267	AC119673.1
ENSG00000069275	1	205641947	205769404	454	48	132164	1.3455	0.08923	NUCKS1
ENSG00000117280	1	205697114	205794588	333	39	132164	1.5743	0.057715	RAB7L1
ENSG00000133065	1	205718221	205832876	389	49	132164	1.7047	0.044125	SLC41A1
ENSG00000162877	1	205757150	205869260	359	46	132164	1.0693	0.14248	PM20D1
ENSG00000174502	1	205842176	205962588	293	42	132164	-0.5082	0.69434	SLC26A9
ENSG00000196550	1	206086916	206195151	80	9	132164	-0.48205	0.68512	FAM72A
ENSG00000198049	1	206173976	206271639	268	23	132164	0.35101	0.36279	AVPR1B
ENSG00000196533	1	206198872	206338647	340	32	132164	0.88182	0.18894	C1orf186
ENSG00000196188	1	206267459	206372104	119	12	132164	1.2922	0.098151	CTSE
ENSG00000163486	1	206466200	206677783	375	34	132164	-0.78051	0.78246	SRGAP2
ENSG00000143466	1	206593791	206710223	359	39	132164	-0.65206	0.74282	IKBKE
ENSG00000162888	1	206624449	206721061	263	35	132164	-0.053911	0.5215	C1orf147
ENSG00000136653	1	206630879	206802616	504	56	132164	1.0157	0.15489	RASSF5
ENSG00000143486	1	206704620	206835904	363	51	132164	1.8587	0.031535	EIF2D
ENSG00000143479	1	206758881	206897764	415	56	132164	1.6769	0.046784	DYRK3
ENSG00000162889	1	206808289	206947628	425	55	132164	0.70252	0.24118	MAPKAPK2
ENSG00000136634	1	206900947	206995839	308	54	132164	-0.43574	0.66849	IL10
ENSG00000142224	1	206922215	207056324	383	61	132164	-0.5507	0.70908	IL19
ENSG00000162891	1	206988699	207082568	228	32	132164	-0.95778	0.83091	IL20
ENSG00000162892	1	207020788	207117484	200	24	132164	-0.48578	0.68644	IL24
ENSG00000162894	1	207037731	207146592	230	22	132164	-0.49677	0.69032	FAIM3
ENSG00000162896	1	207061863	207169811	257	25	132164	-0.66419	0.74672	PIGR
ENSG00000162897	1	207091310	207193970	268	31	132164	-0.3375	0.63213	FCAMR
ENSG00000182795	1	207151866	207256101	225	27	132164	-0.48455	0.686	C1orf116
ENSG00000123836	1	207172801	207294369	273	41	132164	0.37485	0.35388	PFKFB2
ENSG00000180667	1	207177194	207276325	211	31	132164	-0.004949	0.50197	YOD1
ENSG00000123843	1	207212187	207313338	233	37	132164	0.33744	0.36789	C4BPB
ENSG00000123838	1	207227607	207358317	286	43	132164	0.4974	0.30945	C4BPA
ENSG00000196352	1	207444853	207574311	333	26	132164	1.1574	0.12356	CD55
ENSG00000117322	1	207577575	207703240	352	40	132164	-0.19027	0.57545	CR2
ENSG00000203710	1	207619492	207853992	680	49	132164	-1.0668	0.85697	CR1
ENSG00000197721	1	207768458	207951761	705	37	132164	-0.28406	0.61182	CR1L
ENSG00000117335	1	207875402	208008858	393	30	132164	0.34519	0.36497	CD46
ENSG00000174059	1	208017594	208134747	559	42	132164	-2.0058	0.97756	CD34
ENSG00000076356	1	208155587	208467665	1013	90	132164	0.20264	0.41971	PLXNA2
ENSG00000008118	1	209707062	209827283	432	57	132164	-1.2553	0.89531	CAMK1G
ENSG00000196878	1	209748215	209875811	434	70	132164	-1.8161	0.96532	LAMB3
ENSG00000123689	1	209798765	209889733	273	54	132164	-0.35291	0.63792	G0S2
ENSG00000117594	1	209809510	209948295	418	42	132164	0.8815	0.18902	HSD11B1
ENSG00000009790	1	209879377	209995668	406	31	132164	1.032	0.15104	TRAF3IP3
ENSG00000162757	1	209915661	210007904	380	33	132164	0.93678	0.17444	C1orf74
ENSG00000117595	1	209919036	210029465	451	37	132164	1.0377	0.14971	IRF6
ENSG00000117597	1	209951352	210070910	508	30	132164	0.86001	0.19489	DIEXF
ENSG00000143469	1	210061538	210377636	998	40	132164	-0.26987	0.60637	SYT14
ENSG00000082497	1	210356144	210459976	331	40	132164	1.0521	0.14638	SERTAD4
ENSG00000054392	1	210451596	210889638	1932	137	132164	-0.15457	0.56142	HHAT
ENSG00000143473	1	210816555	211357457	2178	126	132164	0.45577	0.32428	KCNH1
ENSG00000117625	1	211381719	211529727	540	36	132164	1.5352	0.062365	RCOR3
ENSG00000082512	1	211449957	211588288	463	44	132164	1.472	0.070515	TRAF5
ENSG00000198570	1	211609864	211716259	577	44	132164	1.0003	0.15859	RD3
ENSG00000170385	1	211704910	211802084	426	62	132164	0.48835	0.31265	SLC30A1
ENSG00000117650	1	211796114	211898960	463	52	132164	0.10773	0.4571	NEK2
ENSG00000123684	1	211876799	212054114	656	44	132164	1.4667	0.071231	LPGAT1
ENSG00000143493	1	212073741	212258884	785	37	132164	1.9311	0.026736	INTS7
ENSG00000143476	1	212158919	212320742	646	44	132164	1.8415	0.032774	DTL
ENSG00000066027	1	212408879	212575200	541	30	132164	-1.0952	0.86329	PPP2R5A
ENSG00000065600	1	212497273	212638243	453	49	132164	-1.5687	0.94164	TMEM206
ENSG00000117691	1	212556229	212659714	376	51	132164	-1.4035	0.91977	NENF
ENSG00000162772	1	212688676	212834119	560	67	132164	0.69628	0.24313	ATF3
ENSG00000162771	1	212747789	212840120	327	54	132164	0.95047	0.17094	FAM71A
ENSG00000123685	1	212819760	212923327	429	47	132164	0.78075	0.21747	BATF3
ENSG00000117697	1	212859495	213015124	829	32	132164	0.58384	0.27966	NSL1
ENSG00000203705	1	212915170	213029968	664	19	132164	0.36698	0.35682	TATDN3
ENSG00000185523	1	212963483	213070991	657	24	132164	-0.073242	0.52919	C1orf227
ENSG00000162769	1	212981597	213112705	777	30	132164	-0.11178	0.5445	FLVCR1
ENSG00000143494	1	213073862	213205379	433	56	132164	-0.45898	0.67688	VASH2
ENSG00000174606	1	213125524	213239168	246	28	132164	-0.23711	0.59372	ANGEL2
ENSG00000136643	1	213174589	213488116	505	30	132164	0.36953	0.35587	RPS6KC1
ENSG00000117707	1	214106524	214254595	426	46	132164	1.0694	0.14244	PROX1
ENSG00000143499	1	214404445	214550474	525	53	132164	0.81313	0.20807	SMYD2
ENSG00000152104	1	214482039	214775792	1262	99	132164	-0.18569	0.57365	PTPN14
ENSG00000117724	1	214726538	214877931	623	37	132164	0.20361	0.41933	CENPF
ENSG00000082482	1	215129118	215450436	1167	47	132164	1.3773	0.08421	KCNK2
ENSG00000136636	1	215690735	215835149	168	32	132164	0.21044	0.41666	KCTD3
ENSG00000042781	1	215756236	216646738	2832	200	132164	0.28161	0.38912	USH2A
ENSG00000196482	1	216636588	217361097	2715	211	132164	1.8252	0.033986	ESRRG
ENSG00000092978	1	217560334	217854424	939	89	132164	-0.61014	0.72912	GPATCH2
ENSG00000162814	1	217754666	218085038	1279	67	132164	0.095064	0.46213	SPATA17
ENSG00000067533	1	218408629	218551325	302	29	132164	0.022355	0.49108	RRP15
ENSG00000092969	1	218469577	218657961	389	45	132164	-0.46747	0.67992	TGFB2
ENSG00000228208	1	218633438	218739320	337	30	132164	-0.13393	0.55327	C1orf143
ENSG00000143353	1	219297186	219426207	336	28	132164	-1.5203	0.93579	LYPLAL1
ENSG00000196660	1	219818769	220181989	1471	70	132164	0.06215	0.47522	SLC30A10
ENSG00000136628	1	220101943	220270000	630	27	132164	0.62553	0.26581	EPRS
ENSG00000162813	1	220190824	220313804	364	35	132164	0.8669	0.193	BPNT1
ENSG00000067704	1	220217444	220361380	358	37	132164	0.45106	0.32597	IARS2
ENSG00000118873	1	220281635	220495796	636	45	132164	-0.070606	0.52814	RAB3GAP2
ENSG00000224867	1	220563286	220658023	327	28	132164	-0.4928	0.68892	AC096644.1
ENSG00000116141	1	220651568	220877803	663	33	132164	0.32432	0.37285	MARK1
ENSG00000162817	1	220813187	220912499	377	28	132164	0.03548	0.48585	C1orf115
ENSG00000117791	1	220871567	220998150	544	36	132164	0.4358	0.33149	2022-03-02
ENSG00000186205	1	220910101	221027735	417	47	132164	0.8371	0.20127	2022-03-01
ENSG00000136630	1	221001699	221098401	278	34	132164	0.31014	0.37823	HLX
ENSG00000143507	1	221834766	221965518	486	51	132164	0.99451	0.15999	DUSP10
ENSG00000143512	1	222655602	222771445	295	31	132164	-1.1124	0.86701	HHIPL2
ENSG00000143498	1	222691244	222813275	415	41	132164	-1.5481	0.9392	TAF1A
ENSG00000154305	1	222741428	222881354	372	34	132164	-1.8955	0.97099	MIA3
ENSG00000186063	1	222801355	222936552	299	28	132164	-2.4261	0.99237	AIDA
ENSG00000162819	1	222835895	222948538	256	25	132164	-2.3214	0.98987	BROX
ENSG00000197520	1	222860549	222964147	267	27	132164	-2.513	0.99401	FAM177B
ENSG00000154309	1	222938406	223219337	1033	60	132164	0.74707	0.22751	DISP1
ENSG00000187554	1	223242748	223366624	467	31	132164	0.17028	0.43239	TLR5
ENSG00000143502	1	223354161	223587544	626	39	132164	0.35711	0.3605	SUSD4
ENSG00000178395	1	223516715	223608812	253	17	132164	0.86133	0.19453	C1orf65
ENSG00000203697	1	223671349	223903436	671	55	132164	-1.1021	0.86478	CAPN8
ENSG00000162909	1	223839295	224003720	574	31	132164	-0.062273	0.52483	CAPN2
ENSG00000143514	1	223927601	224083674	421	26	132164	1.0599	0.1446	TP53BP2
ENSG00000269358	1	224175760	224266371	225	20	132164	-0.5971	0.72478	AC138393.1
ENSG00000143756	1	224251789	224389749	507	21	132164	0.77089	0.22038	FBXO28
ENSG00000143753	1	224313458	224421143	370	28	132164	0.93966	0.1737	DEGS1
ENSG00000143748	1	224375036	224568089	542	33	132164	0.91387	0.18039	NVL
ENSG00000143771	1	224494552	224607161	275	21	132164	1.5347	0.06243	CNIH4
ENSG00000162923	1	224532845	224674735	339	23	132164	1.9527	0.02543	WDR26
ENSG00000143786	1	224572362	224968251	1107	62	132164	0.72911	0.23297	CNIH3
ENSG00000185842	1	225033964	225626996	2255	53	132164	2.2355	0.012691	DNAH14
ENSG00000143815	1	225549204	225666627	413	44	132164	1.2131	0.11254	LBR
ENSG00000203691	1	225550404	225642040	290	35	132164	1.5054	0.066113	AC092811.1
ENSG00000154380	1	225634537	225890844	799	43	132164	-0.16038	0.56371	ENAH
ENSG00000143742	1	225915531	226018168	420	50	132164	1.0811	0.13982	SRP9
ENSG00000143819	1	225947794	226073260	533	54	132164	0.53957	0.29475	EPHX1
ENSG00000196187	1	225993237	226120069	474	51	132164	0.27738	0.39074	TMEM63A
ENSG00000243709	1	226033982	226149082	359	34	132164	0.40801	0.34163	LEFTY1
ENSG00000255835	1	226034396	226161978	383	38	132164	0.31571	0.37611	RP4-559A3.7
ENSG00000143811	1	226067578	226161978	266	36	132164	0.20118	0.42028	PYCR2
ENSG00000143768	1	226084298	226179189	198	42	132164	-0.50312	0.69256	LEFTY2
ENSG00000143751	1	226130403	226237032	233	33	132164	-0.41413	0.66061	SDE2
ENSG00000163041	1	226199552	226299702	237	29	132164	-0.51338	0.69616	H3F3A
ENSG00000182827	1	226292380	226424431	377	40	132164	-0.69832	0.75751	ACBD3
ENSG00000185155	1	226361319	226454755	212	25	132164	-0.74092	0.77063	MIXL1
ENSG00000183814	1	226378850	226547570	356	41	132164	-0.19455	0.57713	LIN9
ENSG00000143799	1	226508392	226645780	487	38	132164	0.34497	0.36506	PARP1
ENSG00000203685	1	226686501	226836915	458	70	132164	-0.24476	0.59668	C1orf95
ENSG00000143772	1	226779391	226977024	446	68	132164	0.5929	0.27663	ITPKB
ENSG00000143801	1	227007885	227123806	315	31	132164	0.44732	0.32732	PSEN2
ENSG00000163050	1	227035237	227215246	567	45	132164	0.027363	0.48909	ADCK3
ENSG00000143776	1	227137566	227556175	2336	37	132164	-0.10554	0.54203	CDC42BPA
ENSG00000181450	1	227701244	227905144	613	25	132164	0.5476	0.29198	ZNF678
ENSG00000143740	1	227866240	228008927	439	49	132164	0.872	0.1916	SNAP47
ENSG00000081692	1	227878126	227973112	297	34	132164	0.70564	0.24021	JMJD4
ENSG00000185888	1	227953394	228074171	421	60	132164	0.55874	0.28817	PRSS38
ENSG00000143816	1	228066357	228185599	453	30	132164	-0.16088	0.56391	WNT9A
ENSG00000154342	1	228144752	228288961	422	20	132164	0.1557	0.43813	WNT3A
ENSG00000143761	1	228220361	228326912	203	26	132164	-0.94648	0.82805	ARF1
ENSG00000143793	1	228248427	228343112	172	24	132164	-1.0643	0.8564	C1orf35
ENSG00000162910	1	228254380	228347013	169	25	132164	-1.1569	0.87634	MRPL55
ENSG00000143774	1	228277663	228376685	184	23	132164	-1.2482	0.89402	GUK1
ENSG00000198835	1	228287553	228387527	195	23	132164	-1.1743	0.87986	GJC2
ENSG00000181873	1	228303516	228409958	220	21	132164	-1.2111	0.88706	IBA57
ENSG00000203684	1	228311787	228403213	195	20	132164	-1.3876	0.91738	IBA57-AS1
ENSG00000154358	1	228345831	228606577	722	38	132164	-0.77783	0.78167	OBSCN
ENSG00000162913	1	228351207	228451365	285	15	132164	-0.65205	0.74282	C1orf145
ENSG00000154370	1	228541374	228644541	239	25	132164	-0.58065	0.71926	TRIM11
ENSG00000162931	1	228555641	228654562	203	21	132164	-0.37529	0.64628	TRIM17
ENSG00000168148	1	228572546	228663026	184	20	132164	-0.34709	0.63574	HIST3H3
ENSG00000196890	1	228595808	228686259	209	26	132164	-0.4806	0.6846	HIST3H2BB
ENSG00000181218	1	228605065	228695560	229	29	132164	-0.4187	0.66228	HIST3H2A
ENSG00000168159	1	228624762	228723467	260	35	132164	-0.42418	0.66428	RNF187
ENSG00000116574	1	228820824	228922416	341	33	132164	-0.087898	0.53502	RHOU
ENSG00000177800	1	229335383	229427557	263	45	132164	-0.12334	0.54908	TMEM78
ENSG00000168118	1	229356822	229481641	339	33	132164	-0.31633	0.62412	RAB4A
ENSG00000213029	1	229390129	229481248	223	17	132164	-0.30298	0.61905	SPHAR
ENSG00000154429	1	229416758	229529041	277	29	132164	-0.8464	0.80134	CCSAP
ENSG00000143632	1	229526992	229619845	206	26	132164	-0.96309	0.83225	ACTA1
ENSG00000069248	1	229537045	229694103	375	24	132164	0.11829	0.45292	NUP133
ENSG00000135776	1	229612329	229744442	310	21	132164	0.67113	0.25107	ABCB10
ENSG00000135801	1	229688858	229811794	313	32	132164	0.82175	0.20561	TAF5L
ENSG00000135763	1	229711981	229835946	351	31	132164	0.77571	0.21896	URB2
ENSG00000143641	1	230143536	230457870	1368	129	132164	3.2161	0.00064979	GALNT2
ENSG00000177614	1	230417392	230611475	892	90	132164	1.5533	0.060173	PGBD5
ENSG00000135775	1	230728235	230869728	658	62	132164	1.0024	0.15808	COG2
ENSG00000135744	1	230798269	230900043	537	49	132164	0.6079	0.27163	AGT
ENSG00000135773	1	230833130	230977749	713	67	132164	0.95027	0.17099	CAPN9
ENSG00000119280	1	230932865	231055335	478	64	132164	1.0463	0.14771	C1orf198
ENSG00000143643	1	231001989	231164621	710	43	132164	0.31387	0.37681	TTC13
ENSG00000173409	1	231064727	231176341	528	39	132164	0.39194	0.34755	ARV1
ENSG00000182118	1	231114704	231225992	513	54	132164	0.0121	0.49517	FAM89A
ENSG00000119283	1	231247858	231397302	488	73	132164	-0.39492	0.65355	TRIM67
ENSG00000143633	1	231319509	231426933	352	41	132164	-0.36967	0.64418	C1orf131
ENSG00000116906	1	231326953	231453719	372	41	132164	-0.52067	0.6987	GNPAT
ENSG00000010072	1	231422850	231530769	383	16	132164	1.2333	0.10873	SPRTN
ENSG00000116903	1	231428480	231523598	301	15	132164	1.1868	0.11765	EXOC8
ENSG00000135766	1	231459497	231610790	634	18	132164	1.1664	0.12173	EGLN1
ENSG00000116918	1	231614399	231742270	327	34	132164	1.4037	0.08021	TSNAX
ENSG00000270106	1	231614399	231994990	1075	99	132164	0.30063	0.38185	TSNAX-DISC1
ENSG00000162946	1	231712561	232217018	1671	160	132164	0.14193	0.44357	DISC1
ENSG00000116991	1	232493711	232747304	891	72	132164	1.5636	0.058954	SIPA1L2
ENSG00000212916	1	232890643	232986092	394	33	132164	1.0272	0.15215	MAP10
ENSG00000135778	1	233036351	233159628	395	37	132164	0.63021	0.26428	NTPCR
ENSG00000135749	1	233079181	233481459	1521	108	132164	-0.60131	0.72618	PCNXL2
ENSG00000143674	1	233413514	233560894	570	43	132164	0.81396	0.20783	MLK4
ENSG00000135750	1	233699750	233848258	607	77	132164	-0.66312	0.74637	KCNK1
ENSG00000183780	1	233990679	234500262	2010	165	132164	0.22042	0.41277	SLC35F3
ENSG00000168275	1	234459202	234559795	292	39	132164	-0.2321	0.59177	COA6
ENSG00000059588	1	234487059	234664849	822	93	132164	0.16693	0.43371	TARBP1
ENSG00000168264	1	234700015	234795271	376	53	132164	0.84597	0.19878	IRF2BP2
ENSG00000173726	1	235232651	235342251	269	24	132164	0.66599	0.25271	TOMM20
ENSG00000188739	1	235254498	235374772	317	24	132164	0.61694	0.26864	RBM34
ENSG00000054267	1	235254949	235541534	864	27	132164	0.64815	0.25844	ARID4B
ENSG00000152904	1	235440665	235547847	368	22	132164	0.62649	0.2655	GGPS1
ENSG00000116957	1	235480675	235652283	563	30	132164	0.62589	0.2657	TBCE
ENSG00000162885	1	235573238	235717781	575	31	132164	0.10664	0.45754	B3GALNT2
ENSG00000168243	1	235670987	235864054	650	59	132164	-0.87418	0.80899	GNG4
ENSG00000143669	1	235784341	236096940	663	40	132164	1.0063	0.15713	LYST
ENSG00000116962	1	236099130	236278462	505	45	132164	-0.85929	0.80491	NID1
ENSG00000077585	1	236255832	236425165	816	61	132164	-0.99242	0.8395	GPR137B
ENSG00000086619	1	236338855	236495319	779	29	132164	-2.5173	0.99409	ERO1LB
ENSG00000186197	1	236461562	236688214	1063	84	132164	-0.15889	0.56312	EDARADD
ENSG00000116977	1	236631300	236756281	829	46	132164	-0.7412	0.77071	LGALS8
ENSG00000119285	1	236672305	236817804	1021	28	132164	-0.48032	0.6845	HEATR1
ENSG00000077522	1	236799754	236967931	825	59	132164	0.78252	0.21695	ACTN2
ENSG00000116984	1	236908610	237107281	654	35	132164	-0.56269	0.71318	MTR
ENSG00000244020	1	237127403	237217718	251	33	132164	0.26456	0.39567	MT1HL1
ENSG00000198626	1	237155505	238037288	3408	289	132164	0.30285	0.381	RYR2
ENSG00000116996	1	238005705	238104094	473	38	132164	-1.6781	0.95334	ZP4
ENSG00000270188	1	238067024	238158575	402	38	132164	0.41527	0.33897	MTRNR2L11
ENSG00000133019	1	239499865	240118750	1888	167	132164	0.87535	0.19069	CHRM3
ENSG00000155816	1	240127648	240678489	2296	158	132164	-0.072246	0.5288	FMN2
ENSG00000268365	1	240589183	240693504	408	68	132164	0.14264	0.44329	AL646016.1
ENSG00000180875	1	240612873	240825449	638	111	132164	-0.35812	0.63987	GREM2
ENSG00000182901	1	240891554	241570530	2680	224	132164	-0.20436	0.58096	RGS7
ENSG00000091483	1	241620903	241733061	373	46	132164	0.010024	0.496	FH
ENSG00000117009	1	241645434	241798944	465	74	132164	-0.42346	0.66402	KMO
ENSG00000054277	1	241713404	241890678	597	94	132164	-0.75108	0.7737	OPN3
ENSG00000203668	1	241752155	241849232	309	57	132164	-0.84075	0.79976	CHML
ENSG00000162843	1	241765580	242005435	880	93	132164	-0.89734	0.81523	WDR64
ENSG00000174371	1	241961269	242098450	609	66	132164	-0.089554	0.53568	EXO1
ENSG00000197769	1	242118792	242212375	460	55	132164	-0.031659	0.51263	MAP1LC3C
ENSG00000180287	1	242206288	242737998	2273	164	132164	0.89238	0.18609	PLD5
ENSG00000143702	1	243247730	243468650	381	29	132164	1.4293	0.076462	CEP170
ENSG00000269795	1	243338058	243435911	197	18	132164	1.4535	0.073038	AC092782.1
ENSG00000054282	1	243369320	243703394	698	52	132164	2.2057	0.013704	SDCCAG8
ENSG00000117020	1	243611535	244064381	838	41	132164	2.8502	0.0021848	AKT3
ENSG00000179456	1	244164585	244260778	302	57	132164	-1.876	0.96967	ZBTB18
ENSG00000268146	1	244177632	244271211	267	63	132164	-1.0408	0.85101	AL590483.1
ENSG00000173728	1	244465937	244592965	531	53	132164	-0.69589	0.75675	C1orf100
ENSG00000035687	1	244531796	244665436	348	38	132164	0.018062	0.49279	ADSS
ENSG00000179397	1	244567679	244844479	925	53	132164	-0.30566	0.62007	C1orf101
ENSG00000121644	1	244766237	244912335	430	53	132164	0.28638	0.38729	DESI2
ENSG00000203667	1	244948624	245048359	205	25	132164	-1.3866	0.91722	COX20
ENSG00000153187	1	244974468	245077844	252	33	132164	-1.1099	0.86648	HNRNPU
ENSG00000203666	1	245083007	245330466	726	45	132164	-0.075338	0.53003	EFCAB2
ENSG00000272195	1	245092652	245184390	295	26	132164	0.64432	0.25968	RP11-156E8.1
ENSG00000162849	1	245268287	245912733	2678	269	132164	0.82811	0.2038	KIF26B
ENSG00000185420	1	245872642	246720614	4485	168	132164	1.2345	0.1085	SMYD3
ENSG00000162851	1	246663862	246779626	595	46	132164	0.22183	0.41222	TFB2M
ENSG00000162852	1	246679746	246871886	904	75	132164	0.55002	0.29115	CNST
ENSG00000143653	1	246837349	246971439	630	38	132164	0.043577	0.48262	SCCPDH
ENSG00000153207	1	246962400	247145280	666	54	132164	0.66318	0.25361	AHCTF1
[truncated: 17,292 more rows]

## Sheet: SNPs
Supplement File S3 – SNPs: The table presents the results of the GWAS for tinnitus-related distress for SNPs achieving the p-values <E-5.
uniqID	rsID	chr	pos	non_effect_allele	effect_allele	MAF	gwasP	beta	se	r2	IndSigSNP	GenomicLocus	nearestGene	dist	func	CADD	RDB	minChrState	commonChrState	posMapFilt	eqtlMapFilt	ciMapFilt
1:70922170:A:G	rs115099911	1	70922170	G	A	0.005513	1.50273e-06	0.117071	0.0243346	1	rs115099911	1	RP11-42O15.3	10950	intergenic	5.034	6	5	15	1	0	0
1:103421003:C:T	rs2622848	1	103421003	C	T	0.2672	8.45649e-05	-0.0164345	0.00418065	0.89672	rs11164650	2	COL11A1	0	intronic	1.067	7	4	15	1	0	0
1:103422643:C:T	rs10874665	1	103422643	C	T	0.2464	4.38258e-06	-0.0197196	0.004294	0.998383	rs11164650	2	COL11A1	0	intronic	0.847	7	4	15	1	0	0
1:103422730:C:T	rs3102053	1	103422730	C	T	0.2672	7.10493e-05	-0.016608	0.00418048	0.896225	rs11164650	2	COL11A1	0	intronic	1.899	7	4	15	1	0	0
1:103427381:A:G	rs1012282	1	103427381	G	A	0.267	5.6727e-05	-0.0168336	0.0041812	0.897513	rs11164650	2	COL11A1	0	intronic	1.491	5	4	15	1	0	0
1:103429202:G:T	rs1824691	1	103429202	T	G	0.267	5.65848e-05	-0.0168356	0.00418107	0.897513	rs11164650	2	COL11A1	0	intronic	2.511	7	4	15	1	0	0
1:103429411:G:T	rs2615987	1	103429411	T	G	0.267	5.67153e-05	-0.0168337	0.00418116	0.897513	rs11164650	2	COL11A1	0	intronic	0.893	7	4	15	1	0	0
1:103435001:A:G	rs10874668	1	103435001	A	G	0.2462	4.95747e-06	-0.0196058	0.00429332	0.999191	rs11164650	2	COL11A1	0	intronic	2.281	6	4	15	1	0	0
1:103436141:A:G	rs11164648	1	103436141	G	A	0.2462	4.96558e-06	-0.0196047	0.00429339	0.999191	rs11164650	2	COL11A1	0	intronic	5.895	4	4	15	1	0	0
1:103437293:C:G	rs2254082	1	103437293	C	G	0.267	5.5811e-05	-0.0168516	0.00418168	0.897957	rs11164650	2	COL11A1	0	intronic	2.092	6	4	15	1	0	0
1:103438223:C:T	rs2622854	1	103438223	T	C	0.2669	5.53325e-05	-0.0168597	0.00418159	0.897748	rs11164650	2	COL11A1	0	intronic	0.759	6	4	15	1	0	0
1:103438795:C:T	rs12118365	1	103438795	C	T	0.2462	4.78443e-06	-0.0196383	0.00429345	0.999191	rs11164650	2	COL11A1	0	intronic	7.486	7	4	15	1	0	0
1:103443205:A:T	rs2622844	1	103443205	A	T	0.2672	7.80387e-05	-0.0165123	0.00417997	0.897216	rs11164650	2	COL11A1	0	intronic	9.188	6	4	15	1	0	0
1:103444497:A:G	rs1903787	1	103444497	G	A	0.2671	7.76909e-05	-0.0165147	0.00417943	0.89723	rs11164650	2	COL11A1	0	intronic	1.656	7	4	15	1	0	0
1:103445223:A:G	rs2622846	1	103445223	A	G	0.2671	4.96741e-05	-0.016958	0.00417977	0.898602	rs11164650	2	COL11A1	0	intronic	6.037	6	4	15	1	0	0
1:103446952:A:AG	rs11375887	1	103446952	AG	A	0.2454	4.96547e-06	-0.0196464	0.00430253	0.99784	rs11164650	2	COL11A1	0	intronic	0.953	NA	4	15	1	0	0
1:103448242:G:T	rs11164650	1	103448242	G	T	0.2464	4.04045e-06	-0.0197832	0.00429203	1	rs11164650	2	COL11A1	0	intronic	1.369	7	4	15	1	0	0
1:103448795:C:T	rs986944	1	103448795	T	C	0.267	7.64293e-05	-0.016533	0.00417994	0.897366	rs11164650	2	COL11A1	0	intronic	3.468	6	4	15	1	0	0
1:103452392:A:C	rs2615977	1	103452392	C	A	0.2669	5.76235e-05	-0.0168192	0.00418146	0.89797	rs11164650	2	COL11A1	0	intronic	0.811	NA	4	15	1	0	0
1:103452742:C:T	rs12121824	1	103452742	C	T	0.2193	3.59327e-05	-0.0184715	0.00447015	0.857155	rs11164650	2	COL11A1	0	intronic	2.463	7	4	15	1	0	0
2:41551500:T:TA	rs201320186	2	41551500	TA	T	0.02921	6.35829e-07	0.0541451	0.0108725	1	rs201320186	3	HNRNPA1P57	166804	intergenic	0.946	NA	9	15	0	0	0
2:41567915:C:G	rs17766988	2	41567915	G	C	0.03006	3.75431e-06	0.0509365	0.0110144	0.932195	rs201320186	3	HNRNPA1P57	183219	intergenic	8.704	5	14	15	0	1	0
2:41612382:A:G	rs114828775	2	41612382	A	G	0.03132	2.31372e-06	0.0506403	0.01072	0.815272	rs201320186	3	AC010739.1	211143	intergenic	0.095	7	5	15	0	0	0
2:41613853:A:AAC	2:41613853_AAC_A	2	41613853	A	AAC	0.03034	7.41413e-07	0.0538073	0.0108697	0.837917	rs201320186	3	AC010739.1	209672	intergenic	0.9	NA	5	15	0	1	0
2:41661529:C:G	rs4952365	2	41661529	C	G	0.04029	5.33495e-06	0.0428396	0.00941287	1	rs4952365	3	AC010739.1	161996	intergenic	0.174	7	14	15	0	0	0
2:41664776:A:G	rs115300481	2	41664776	A	G	0.03138	2.78663e-06	0.0499546	0.0106605	0.857456	rs201320186	3	AC010739.1	158749	intergenic	0.041	6	9	15	0	1	0
2:41665518:C:G	rs6732929	2	41665518	C	G	0.04028	2.78574e-05	0.0393806	0.00939801	0.963856	rs4952365	3	AC010739.1	158007	intergenic	1.619	6	9	15	0	0	0
2:41667113:C:T	rs113559846	2	41667113	C	T	0.03157	6.2696e-06	0.0479887	0.0106238	0.84961	rs201320186	3	AC010739.1	156412	intergenic	4.081	6	9	15	0	1	0
2:41678450:A:G	rs74507525	2	41678450	G	A	0.03229	6.35975e-07	0.0525658	0.0105555	0.865373	rs201320186	3	AC010739.1	145075	intergenic	0.956	6	5	15	0	1	0
2:41719670:C:T	rs74477847	2	41719670	C	T	0.03182	2.35847e-06	0.0501638	0.0106279	0.846914	rs201320186	3	AC010739.1	103855	intergenic	2.993	7	5	15	0	1	0
2:41732261:C:G	rs116241383	2	41732261	G	C	0.03176	2.21733e-06	0.0503821	0.0106459	0.848423	rs201320186	3	AC010739.1	91264	intergenic	1.154	7	9	15	0	1	0
2:41741317:C:T	rs141056518	2	41741317	T	C	0.031	1.5846e-06	0.0515231	0.0107334	0.832119	rs201320186	3	AC010739.1	82208	intergenic	1.727	6	9	15	0	1	0
2:41755249:A:C	rs76289226	2	41755249	A	C	0.03201	1.99072e-06	0.0504654	0.0106145	0.83691	rs201320186	3	AC010739.1	68276	intergenic	4.641	3b	14	15	0	1	0
2:41781609:C:T	rs78352624	2	41781609	C	T	0.04742	2.85924e-06	0.0413977	0.00884438	1	rs78352624	3	AC010739.1	41916	intergenic	1.663	6	15	15	0	0	0
2:75699744:C:T	rs139919044	2	75699744	T	C	0.01064	2.98628e-07	0.0949797	0.0185351	1	rs139919044	4	EVA1A	0	intergenic	1.031	5	5	15	1	0	0
2:98357163:C:T	rs4851462	2	98357163	C	T	0.3697	2.1016e-06	-0.0183794	0.00387472	1	rs4851462	5	ZAP70	837	downstream	0.591	4	4	15	1	1	0
2:98365164:C:G	rs17488897	2	98365164	C	G	0.3963	6.63957e-05	-0.0151573	0.00379991	0.898713	rs4851462	5	TMEM131	7634	intergenic	0.757	4	2	5	1	1	0
2:98374567:C:T	rs34654057	2	98374567	T	C	0.3936	7.04288e-05	-0.0151002	0.00379895	0.88695	rs4851462	5	TMEM131	0	intronic	1.088	7	4	4	1	1	0
2:98377512:A:T	rs2044458	2	98377512	T	A	0.3942	8.6866e-05	-0.0149002	0.00379661	0.886158	rs4851462	5	TMEM131	0	intronic	1.357	5	3	4	1	1	0
2:98379267:C:T	rs11680321	2	98379267	T	C	0.3942	8.32473e-05	-0.0149362	0.00379587	0.886157	rs4851462	5	TMEM131	0	intronic	3.889	7	4	4	1	1	0
2:98379813:A:G	rs6711101	2	98379813	A	G	0.3942	8.44345e-05	-0.014923	0.00379581	0.886157	rs4851462	5	TMEM131	0	intronic	5.987	5	2	4	1	1	0
2:98382886:A:G	rs895438	2	98382886	A	G	0.3986	8.82145e-05	-0.0148927	0.00379828	0.878921	rs4851462	5	TMEM131	0	intronic	5.539	5	2	4	1	1	0
2:98384528:A:ATTTTC	rs755291719	2	98384528	A	ATTTTC	0.4015	3.87552e-05	-0.0156785	0.00381028	0.884293	rs4851462	5	TMEM131	0	intronic	1.9	NA	4	5	1	1	0
2:98386731:C:T	rs6738389	2	98386731	C	T	0.394	8.04618e-05	-0.0149662	0.00379561	0.885036	rs4851462	5	TMEM131	0	intronic	0.083	5	2	5	1	1	0
2:98393894:C:T	rs1470483	2	98393894	T	C	0.3944	7.28769e-05	-0.0150444	0.00379268	0.88399	rs4851462	5	TMEM131	0	intronic	0.124	7	4	5	1	1	0
2:98395653:A:C	rs35424768	2	98395653	C	A	0.3947	9.65095e-05	-0.0147805	0.00379063	0.883321	rs4851462	5	TMEM131	0	intronic	1.114	3a	4	5	1	1	0
2:98402772:C:G	rs13034929	2	98402772	C	G	0.3943	8.26361e-05	-0.0149359	0.00379408	0.882328	rs4851462	5	TMEM131	0	intronic	1.59	6	4	5	1	1	0
2:98405034:C:T	rs55776387	2	98405034	C	T	0.3947	8.74219e-05	-0.0148733	0.00379123	0.881691	rs4851462	5	TMEM131	0	intronic	0.387	7	4	4	1	1	0
2:98405695:C:T	rs12988571	2	98405695	T	C	0.3946	8.62184e-05	-0.014885	0.00379099	0.881691	rs4851462	5	TMEM131	0	intronic	0.348	4	4	4	1	1	0
2:98405929:A:G	rs34502870	2	98405929	G	A	0.3949	8.99021e-05	-0.0148434	0.00379012	0.881586	rs4851462	5	TMEM131	0	intronic	5.081	3a	4	4	1	1	0
2:98407350:C:T	rs17489454	2	98407350	T	C	0.3946	9.22338e-05	-0.0148209	0.00379036	0.88126	rs4851462	5	TMEM131	0	intronic	0.663	7	4	5	1	1	0
2:98409046:A:G	rs12995673	2	98409046	A	G	0.394	7.37446e-05	-0.0150361	0.0037933	0.881795	rs4851462	5	TMEM131	0	exonic	18.87	5	4	4	1	1	0
2:98409565:C:T	rs13032265	2	98409565	C	T	0.3944	9.36052e-05	-0.0148085	0.00379064	0.881374	rs4851462	5	TMEM131	0	intronic	0.091	6	4	4	1	1	0
2:98410769:G:T	rs13004090	2	98410769	T	G	0.3943	8.01493e-05	-0.0149551	0.0037919	0.880929	rs4851462	5	TMEM131	0	intronic	2.088	6	4	5	1	1	0
2:98413781:C:T	rs2305143	2	98413781	T	C	0.3944	9.20407e-05	-0.0148254	0.00379102	0.881128	rs4851462	5	TMEM131	0	intronic	0.711	7	4	5	1	1	0
2:98416848:A:C	rs956039	2	98416848	A	C	0.3928	9.52796e-05	-0.0148317	0.00380074	0.880642	rs4851462	5	TMEM131	0	intronic	3.475	NA	4	5	1	1	0
2:98416850:G:T	rs717417	2	98416850	G	T	0.3928	9.36419e-05	-0.0148476	0.00380074	0.880642	rs4851462	5	TMEM131	0	intronic	6.209	NA	4	5	1	1	0
2:98417089:C:T	rs2871183	2	98417089	T	C	0.3946	9.8894e-05	-0.0147577	0.00379054	0.882022	rs4851462	5	TMEM131	0	intronic	1.456	6	4	5	1	1	0
2:98419726:A:T	rs11691494	2	98419726	A	T	0.3947	9.88872e-05	-0.0147562	0.00379013	0.882062	rs4851462	5	TMEM131	0	intronic	5.647	7	4	5	1	1	0
2:98420142:C:G	rs11684749	2	98420142	C	G	0.3947	9.8951e-05	-0.0147555	0.00379013	0.882062	rs4851462	5	TMEM131	0	intronic	5.067	7	4	4	1	1	0
2:98420431:C:T	rs17489915	2	98420431	C	T	0.3947	9.88872e-05	-0.0147562	0.00379013	0.882062	rs4851462	5	TMEM131	0	intronic	8.313	7	4	5	1	1	0
2:98421364:A:G	rs17489984	2	98421364	G	A	0.3946	8.78052e-05	-0.0148695	0.00379127	0.8816	rs4851462	5	TMEM131	0	intronic	4.476	6	4	4	1	1	0
2:98424802:A:G	rs4311104	2	98424802	G	A	0.3947	9.99586e-05	-0.0147463	0.00379015	0.882062	rs4851462	5	TMEM131	0	intronic	3.82	4	4	5	1	1	0
2:98427382:C:T	rs2278700	2	98427382	C	T	0.3945	9.9138e-05	-0.0147546	0.00379033	0.88219	rs4851462	5	TMEM131	0	intronic	10.38	5	4	4	1	1	0
2:98435982:C:T	rs13008968	2	98435982	T	C	0.3944	8.80664e-05	-0.0148659	0.00379104	0.881145	rs4851462	5	TMEM131	0	intronic	7.27	5	4	5	1	1	0
2:98440234:C:T	rs2084176	2	98440234	T	C	0.3943	7.82961e-05	-0.0149786	0.00379247	0.880666	rs4851462	5	TMEM131	0	intronic	2.827	5	4	5	1	1	0
2:98442202:A:G	rs34373359	2	98442202	A	G	0.3939	8.17071e-05	-0.0149537	0.00379598	0.880301	rs4851462	5	TMEM131	0	intronic	3.931	7	4	5	1	1	0
2:98443039:C:G	rs34528940	2	98443039	C	G	0.3943	8.96644e-05	-0.0148496	0.00379107	0.880929	rs4851462	5	TMEM131	0	intronic	1.206	4	4	5	1	1	0
2:98443081:G:GA	2:98443081_GA_G	2	98443081	G	GA	0.3943	7.40389e-05	-0.0150345	0.0037938	0.882197	rs4851462	5	TMEM131	0	intronic	0.909	NA	4	5	1	1	0
2:98443658:C:T	rs12104810	2	98443658	T	C	0.3943	8.96644e-05	-0.0148496	0.00379107	0.880929	rs4851462	5	TMEM131	0	intronic	5.605	5	4	5	1	1	0
2:98447004:C:T	rs2044459	2	98447004	C	T	0.3943	8.05564e-05	-0.0149505	0.00379192	0.880508	rs4851462	5	TMEM131	0	intronic	4.929	NA	4	5	1	1	0
2:98448395:G:T	rs12052222	2	98448395	T	G	0.3944	9.06692e-05	-0.0148379	0.00379069	0.88097	rs4851462	5	TMEM131	0	intronic	9.048	7	4	5	1	1	0
2:98449024:A:G	rs17490429	2	98449024	A	G	0.3943	8.09338e-05	-0.0149459	0.00379181	0.880508	rs4851462	5	TMEM131	0	intronic	1.746	6	4	5	1	1	0
2:98454472:A:G	rs57804205	2	98454472	A	G	0.3934	8.38533e-05	-0.0149459	0.00380001	0.879432	rs4851462	5	TMEM131	0	intronic	2.226	5	4	5	1	1	0
2:98454473:C:T	rs57681139	2	98454473	T	C	0.3932	7.25838e-05	-0.0150757	0.00379965	0.87931	rs4851462	5	TMEM131	0	intronic	2.151	5	4	5	1	1	0
2:98454572:C:G	rs1838797	2	98454572	C	G	0.3943	8.99808e-05	-0.0148472	0.00379128	0.88086	rs4851462	5	TMEM131	0	intronic	1.995	7	4	5	1	1	0
2:98454931:A:G	rs147527372	2	98454931	A	G	0.3944	7.70832e-05	-0.0149896	0.00379166	0.882362	rs4851462	5	TMEM131	0	intronic	0.645	7	4	5	1	1	0
2:98455152:C:T	rs13018643	2	98455152	T	C	0.3944	9.06609e-05	-0.0148379	0.00379068	0.88097	rs4851462	5	TMEM131	0	intronic	2.056	7	4	5	1	1	0
2:98455510:C:G	rs78006955	2	98455510	C	G	0.3945	8.96004e-05	-0.0148495	0.0037909	0.880941	rs4851462	5	TMEM131	0	intronic	1.062	7	4	5	1	1	0
2:98461821:C:T	rs11690687	2	98461821	T	C	0.3944	9.15482e-05	-0.0148302	0.00379097	0.880737	rs4851462	5	TMEM131	0	intronic	0.604	5	4	5	1	1	0
2:98461953:C:T	rs11690737	2	98461953	T	C	0.3943	9.31258e-05	-0.0148139	0.00379083	0.880872	rs4851462	5	TMEM131	0	intronic	2.06	7	4	5	1	1	0
2:98565115:C:CT	rs137894541	2	98565115	CT	C	0.3939	9.85031e-05	-0.0148368	0.00380993	0.876807	rs4851462	5	TMEM131	0	intronic	1.425	NA	4	15	1	1	0
3:12780059:C:T	rs34632635	3	12780059	T	C	0.01865	8.01198e-06	-0.061544	0.0137841	1	rs34632635	6	TMEM40	0	exonic	3.261	5	4	15	1	1	0
3:85080898:C:G	rs2326124	3	85080898	C	G	0.1483	6.35565e-06	-0.0235815	0.00522384	1	rs2326124	7	CADM2	0	intronic	0.645	6	5	15	1	1	0
3:85218233:G:T	rs7633256	3	85218233	G	T	0.1103	1.25326e-05	-0.0262065	0.0059995	0.998458	rs1452118	7	CADM2	0	intronic	2.208	7	5	15	1	1	0
3:85233800:A:C	rs1452118	3	85233800	A	C	0.111	9.95749e-06	-0.0264458	0.0059858	1	rs1452118	7	CADM2	0	intronic	1.927	NA	5	15	1	1	0
3:156212997:C:T	rs12632151	3	156212997	T	C	0.1738	4.00055e-05	-0.0202186	0.00492242	0.913287	rs11715743	8	KCNAB1	0	intronic	1.73	7	5	15	1	1	0
3:156214233:C:T	rs11715743	3	156214233	C	T	0.1875	2.33083e-06	-0.0226006	0.00478583	1	rs11715743	8	KCNAB1	0	intronic	0.18	5	5	15	1	1	0
3:156217794:C:T	rs16826321	3	156217794	C	T	0.179	1.20823e-05	-0.0212566	0.00485743	0.942714	rs11715743	8	KCNAB1	0	intronic	2.169	6	5	15	1	1	0
3:156218007:C:T	rs16826325	3	156218007	T	C	0.179	1.20116e-05	-0.0212621	0.00485728	0.942714	rs11715743	8	KCNAB1	0	intronic	3.974	5	5	15	1	1	0
3:156224514:C:G	rs11716908	3	156224514	G	C	0.188	2.80285e-06	-0.0223898	0.00477928	0.998671	rs11715743	8	KCNAB1	0	intronic	11.48	7	5	15	1	1	0
3:156224604:A:T	rs11721167	3	156224604	A	T	0.1793	1.31598e-05	-0.0211504	0.00485386	0.941995	rs11715743	8	KCNAB1	0	intronic	2.47	5	5	15	1	1	0
4:1027977:C:T	rs147959096	4	1027977	C	T	0.005067	6.87717e-06	0.104001	0.0231245	1	rs147959096	9	RP11-460I19.2	5216	intergenic	7.245	6	1	14	1	0	0
4:1032867:A:G	rs185506186	4	1032867	A	G	0.005219	2.03418e-05	0.0966736	0.0226874	1	rs147959096	9	RP11-460I19.2	10106	intergenic	2.152	6	5	14	1	1	0
4:1095107:C:T	rs191735451	4	1095107	T	C	0.005173	5.67832e-05	0.0932784	0.0231702	0.90146	rs147959096	9	RNF212:RP11-20I20.1	00:00:00	ncRNA_exonic	0.144	4	5	15	1	1	0
4:35065403:C:T	rs13130514	4	35065403	T	C	0.02278	1.66441e-07	0.0637465	0.0121808	0.984384	rs28600198	10	snoU13	97436	intergenic	6.024	7	7	15	0	0	0
4:35066353:A:G	rs7654452	4	35066353	A	G	0.02283	1.31974e-07	0.0642198	0.0121719	0.988865	rs28600198	10	snoU13	98386	intergenic	1.721	7	5	15	0	0	0
4:35067243:C:T	rs28600198	4	35067243	T	C	0.02308	1.30308e-07	0.0638234	0.0120914	1	rs28600198	10	snoU13	99276	intergenic	0.147	7	9	15	0	0	0
4:35078683:C:T	rs4547814	4	35078683	T	C	0.0197	5.20823e-07	0.0663891	0.0132289	0.825568	rs28600198	10	snoU13	110716	intergenic	2.155	7	9	15	0	0	0
4:35078786:A:C	rs4441772	4	35078786	A	C	0.01965	5.29615e-07	0.0663909	0.0132378	0.825568	rs28600198	10	snoU13	110819	intergenic	1.171	7	9	15	0	0	0
4:35082493:A:T	rs13106225	4	35082493	A	T	0.01961	4.68468e-07	0.0666962	0.0132365	0.823376	rs28600198	10	snoU13	114526	intergenic	4.17	7	9	15	0	0	0
4:35094418:A:G	rs34570600	4	35094418	G	A	0.01951	3.66336e-07	0.0673403	0.0132412	0.823017	rs28600198	10	snoU13	126451	intergenic	9.361	7	9	15	0	0	0
4:35100007:C:G	rs7679959	4	35100007	C	G	0.01957	4.04977e-07	0.0671191	0.0132474	0.823016	rs28600198	10	snoU13	132040	intergenic	0.045	7	9	15	0	0	0
4:35101471:C:T	rs6845541	4	35101471	C	T	0.01957	3.70655e-07	0.0673564	0.0132502	0.823016	rs28600198	10	snoU13	133504	intergenic	1.104	6	15	15	0	0	0
4:35105160:A:T	rs58436453	4	35105160	T	A	0.01952	3.01662e-07	0.0678709	0.0132498	0.822654	rs28600198	10	snoU13	137193	intergenic	1	7	5	15	0	0	0
4:35109567:C:T	rs13123068	4	35109567	C	T	0.01957	3.56107e-07	0.0674091	0.0132407	0.818597	rs28600198	10	snoU13	141600	intergenic	2.857	6	1	15	0	0	0
4:35113447:A:C	rs35422856	4	35113447	A	C	0.01962	2.95209e-07	0.0678524	0.0132357	0.818597	rs28600198	10	snoU13	145480	intergenic	2.903	7	5	15	0	0	0
4:35117096:A:G	rs113012397	4	35117096	G	A	0.01962	2.8572e-07	0.0679319	0.0132353	0.818597	rs28600198	10	snoU13	149129	intergenic	1.538	6	4	15	0	0	0
4:35125397:A:C	rs36011337	4	35125397	A	C	0.01943	2.55641e-07	0.0684156	0.0132755	0.814885	rs28600198	10	snoU13	157430	intergenic	1.563	6	5	15	0	0	0
4:35126537:C:T	rs7660410	4	35126537	T	C	0.01967	2.6554e-07	0.0681047	0.0132335	0.816387	rs28600198	10	snoU13	158570	intergenic	1.37	6	5	15	0	0	0
4:35127201:A:G	rs35154577	4	35127201	A	G	0.01967	2.63172e-07	0.0681261	0.0132333	0.816387	rs28600198	10	snoU13	159234	intergenic	3.284	7	5	15	0	0	0
4:35136328:A:G	rs13141275	4	35136328	G	A	0.01972	2.09633e-07	0.0686835	0.0132323	0.812372	rs28600198	10	snoU13	168361	intergenic	4.713	6	5	15	0	0	0
4:80805430:C:T	rs10020809	4	80805430	T	C	0.1355	9.44735e-05	0.0211511	0.00541729	0.92243	rs6830642	11	PCAT4	6505	intergenic	2.656	6	14	15	1	1	0
4:80806880:C:T	rs4320093	4	80806880	C	T	0.1305	6.185e-05	0.0220319	0.00550023	0.969611	rs6830642	11	PCAT4	7955	intergenic	4.213	6	14	15	1	1	0
4:80806942:C:T	rs4320094	4	80806942	C	T	0.1305	6.26758e-05	0.0220158	0.00550051	0.969611	rs6830642	11	PCAT4	8017	intergenic	0.103	7	14	15	1	1	0
4:80807666:C:T	rs11932117	4	80807666	C	T	0.1328	1.34934e-05	0.0237038	0.00544672	0.990702	rs6830642	11	PCAT4	8741	intergenic	3.29	7	7	15	1	1	0
4:80810085:C:T	rs6534627	4	80810085	T	C	0.1339	1.16009e-05	0.0238349	0.00543561	0.999557	rs6830642	11	PCAT4	11160	intergenic	5.038	6	5	15	1	1	0
4:80810224:C:T	rs6534628	4	80810224	C	T	0.1338	1.01812e-05	0.0239981	0.00543769	0.999113	rs6830642	11	PCAT4	11299	intergenic	0.24	7	5	15	1	1	0
4:80810724:C:T	rs144715733	4	80810724	C	T	0.1322	1.11219e-05	0.0239427	0.0054488	1	rs6830642	11	ANTXR2	11578	intergenic	0.337	7	5	15	1	1	0
4:80812744:C:T	rs6830642	4	80812744	C	T	0.1323	5.5483e-06	0.0248063	0.00546043	1	rs6830642	11	ANTXR2	9558	intergenic	2.586	5	5	15	1	1	0
4:105577576:A:ACT	rs60301710	4	105577576	ACT	A	0.1198	4.65608e-06	-0.0255496	0.00557885	1	rs60301710	12	AC004053.1:RP11-556I14.2	00:00:00	ncRNA_intronic	2.606	NA	9	15	0	0	0
4:149582532:C:T	rs77874346	4	149582532	C	T	0.02995	9.14092e-06	0.0488512	0.0110111	1	rs77874346	13	RP11-503L19.1	31651	intergenic	9.001	7	5	15	0	0	0
4:149645430:A:G	rs76528335	4	149645430	G	A	0.03616	6.9528e-06	0.0439058	0.00976742	1	rs76528335	13	ATP5LP4	20445	intergenic	0.352	7	7	15	0	0	0
4:152454334:A:G	rs6814554	4	152454334	A	G	0.4739	3.97018e-06	0.0171994	0.00372852	0.992445	rs1946999	14	FAM160A1	0	intronic	8.683	6	4	15	1	1	0
4:152455339:C:T	rs1946999	4	152455339	C	T	0.4725	2.71107e-06	0.0174981	0.00372967	1	rs1946999	14	FAM160A1	0	intronic	6.012	NA	4	15	1	1	0
4:152455700:A:G	rs6826799	4	152455700	A	G	0.4745	3.83151e-06	0.0172138	0.00372567	0.994704	rs1946999	14	FAM160A1	0	intronic	2.632	7	4	15	1	1	0
4:152456180:A:G	rs1372978	4	152456180	G	A	0.4747	3.83645e-06	0.0172066	0.00372434	0.994704	rs1946999	14	FAM160A1	0	intronic	3.616	NA	4	15	1	1	0
4:152456387:A:G	rs3919716	4	152456387	G	A	0.4961	2.20607e-05	0.0157955	0.00372278	0.887693	rs1946999	14	FAM160A1	0	intronic	4.679	NA	5	15	1	1	0
4:152456724:C:T	rs1443094	4	152456724	T	C	0.474	4.2715e-06	0.0171133	0.00372213	0.992862	rs1946999	14	FAM160A1	0	intronic	0.895	NA	5	15	1	1	0
4:152469917:C:T	rs7680604	4	152469917	T	C	0.4943	3.30484e-05	0.0154455	0.00372058	0.892433	rs1946999	14	FAM160A1	0	intronic	2.212	5	5	9	1	1	0
4:152473828:C:G	rs55668815	4	152473828	G	C	0.4988	2.55623e-05	0.0156605	0.00372004	0.879087	rs1946999	14	FAM160A1	0	intronic	0.684	6	5	15	1	1	0
4:152479724:A:G	rs1561915	4	152479724	A	G	0.4704	4.11178e-06	0.017142	0.00372194	0.980098	rs1946999	14	FAM160A1	0	intronic	0.207	NA	5	15	1	1	0
4:152503100:A:T	rs73862064	4	152503100	A	T	0.463	5.5006e-06	0.0169225	0.00372355	0.950965	rs1946999	14	FAM160A1	0	intronic	1.047	5	5	15	1	1	0
4:152510541:A:G	rs7695162	4	152510541	A	G	0.4917	3.75465e-05	0.0153205	0.00371668	0.898162	rs7663045	14	FAM160A1	0	intronic	12.68	6	4	15	1	1	0
4:152535271:C:T	rs4696277	4	152535271	C	T	0.4922	3.37264e-05	0.0154113	0.0037165	0.89994	rs7663045	14	FAM160A1	0	intronic	0.142	7	5	15	1	1	0
4:152536412:T:TTGCCTTGATGTCTTCTTCTCAAAATAG	rs148345233	4	152536412	TTGCCTTGATGTCTTCTTCTCAAAATAG	T	0.493	3.57487e-05	0.0153667	0.00371771	0.899235	rs7663045	14	FAM160A1	0	intronic	9.839	NA	5	15	1	1	0
4:152543783:A:C	rs6825241	4	152543783	A	C	0.4633	4.92391e-06	0.0170128	0.00372433	0.951686	rs1946999	14	FAM160A1	0	intronic	1.466	5	5	15	1	1	0
4:152580516:A:G	rs4696283	4	152580516	G	A	0.4864	1.68655e-05	0.0159934	0.00371697	0.930823	rs7663045	14	FAM160A1	0	intronic	4.226	1b	2	7	1	1	0
4:152588421:A:C	rs1366909	4	152588421	C	A	0.4865	2.02498e-05	0.0158414	0.00371679	0.933485	rs7663045	14	RP11-164P12.4	0	ncRNA_exonic	9.021	5	4	5	1	1	0
4:152592191:C:T	rs4571	4	152592191	C	T	0.4927	3.5696e-05	0.0153696	0.00371811	0.914765	rs7663045	14	PET112	0	UTR3	0.224	5	2	5	1	1	0
4:152592469:A:ATTAC	rs112033226	4	152592469	ATTAC	A	0.487	2.69352e-05	0.0156259	0.00372228	0.936474	rs7663045	14	PET112	0	intronic	4.846	NA	4	5	1	1	0
4:152592933:A:G	rs6535809	4	152592933	G	A	0.486	2.59e-05	0.0156484	0.00371977	0.932562	rs7663045	14	PET112	0	intronic	0.901	4	4	5	1	1	0
4:152592953:C:T	rs6535810	4	152592953	T	C	0.4857	2.06148e-05	0.0158379	0.00371946	0.932984	rs7663045	14	PET112	0	intronic	0.919	4	4	5	1	1	0
4:152593409:C:T	rs2278304	4	152593409	C	T	0.4864	2.04075e-05	0.0158347	0.00371673	0.933143	rs7663045	14	PET112	0	intronic	9.48	1f	4	5	1	1	0
4:152594814:C:T	rs7439465	4	152594814	C	T	0.4924	3.10313e-05	0.0154864	0.00371755	0.91575	rs7663045	14	PET112	0	intronic	5.477	1f	1	5	1	1	0
4:152595373:A:G	rs1896883	4	152595373	G	A	0.4925	3.22092e-05	0.015457	0.00371809	0.915555	rs7663045	14	PET112	0	intronic	4.794	1f	1	5	1	1	0
4:152595836:C:G	rs4696284	4	152595836	G	C	0.4865	2.00789e-05	0.015846	0.00371622	0.933348	rs7663045	14	PET112:RP11-164P12.3	00:00:00	ncRNA_exonic	0.791	5	1	5	1	1	0
4:152596508:C:T	rs3749563	4	152596508	C	T	0.4924	3.23884e-05	0.0154509	0.00371774	0.91575	rs7663045	14	PET112:RP11-164P12.3	00:00:00	ncRNA_exonic	3.763	1f	1	7	1	1	0
4:152596540:C:T	rs3749562	4	152596540	C	T	0.4924	3.16949e-05	0.0154683	0.00371752	0.91575	rs7663045	14	PET112:RP11-164P12.3	00:00:00	ncRNA_exonic	4.711	NA	1	7	1	1	0
4:152596668:A:G	rs12502055	4	152596668	A	G	0.4865	2.06638e-05	0.0158215	0.00371607	0.933348	rs7663045	14	PET112:RP11-164P12.3	00:00:00	ncRNA_exonic	2.037	1f	2	7	1	1	0
4:152597202:C:G	rs7671651	4	152597202	G	C	0.4923	3.00476e-05	0.0155151	0.00371787	0.915541	rs7663045	14	PET112:RP11-164P12.3	00:00:00	ncRNA_exonic	4.197	5	4	5	1	1	0
4:152597540:A:G	rs17027798	4	152597540	G	A	0.4924	3.17081e-05	0.0154681	0.00371754	0.91575	rs7663045	14	PET112:RP11-164P12.3	00:00:00	ncRNA_exonic	4.538	1f	4	5	1	1	0
4:152598603:C:T	rs6841204	4	152598603	T	C	0.4864	2.073e-05	0.0158194	0.00371621	0.933143	rs7663045	14	PET112:RP11-164P12.3	00:00:00	ncRNA_intronic	2.342	1f	4	5	1	1	0
4:152598698:C:T	rs6818667	4	152598698	C	T	0.4864	2.15755e-05	0.0157857	0.00371608	0.933143	rs7663045	14	PET112:RP11-164P12.3	00:00:00	ncRNA_exonic	2.48	6	4	5	1	1	0
4:152598876:C:G	rs6841783	4	152598876	G	C	0.4865	2.11973e-05	0.0157992	0.00371582	0.933157	rs7663045	14	PET112:RP11-164P12.3	00:00:00	ncRNA_exonic	0.402	5	4	5	1	1	0
4:152598992:C:T	rs6535811	4	152598992	T	C	0.4865	2.14724e-05	0.0157875	0.00371558	0.933157	rs7663045	14	PET112:RP11-164P12.3	00:00:00	ncRNA_exonic	0.336	6	4	5	1	1	0
4:152599374:A:C	rs6535812	4	152599374	A	C	0.4865	2.15909e-05	0.0157832	0.00371565	0.933171	rs7663045	14	PET112	0	intronic	2.022	1d	4	5	1	1	0
4:152599589:T:TTC	4:152599589_TTC_T	4	152599589	T	TTC	0.4913	2.35109e-05	0.0157977	0.00373587	0.911105	rs7663045	14	PET112	0	intronic	1.205	NA	4	5	1	1	0
4:152599652:A:T	rs6535813	4	152599652	T	A	0.4865	2.13349e-05	0.0157928	0.00371557	0.933184	rs7663045	14	PET112	0	intronic	7.067	1f	4	5	1	1	0
4:152599902:A:G	rs6849050	4	152599902	A	G	0.4865	2.13035e-05	0.015794	0.00371556	0.933184	rs7663045	14	PET112	0	intronic	6.35	1f	4	5	1	1	0
4:152600035:G:GT	rs59396137	4	152600035	GT	G	0.4864	2.01057e-05	0.0158603	0.00371983	0.937877	rs7663045	14	PET112	0	intronic	1.095	NA	4	5	1	1	0
4:152600370:C:T	rs2007445	4	152600370	T	C	0.4865	2.1566e-05	0.0157824	0.00371522	0.933389	rs7663045	14	PET112	0	intronic	1.341	NA	4	5	1	1	0
4:152600451:A:G	rs4696104	4	152600451	G	A	0.4865	2.15303e-05	0.0157838	0.00371523	0.933389	rs7663045	14	PET112	0	intronic	0.285	6	4	5	1	1	0
4:152600699:C:T	rs2840130	4	152600699	C	T	0.4862	2.54777e-05	0.0156432	0.00371525	0.932206	rs7663045	14	PET112	0	intronic	0.621	NA	4	5	1	1	0
4:152601146:G:T	rs907237	4	152601146	G	T	0.4862	2.47486e-05	0.0156668	0.00371509	0.932206	rs7663045	14	PET112	0	intronic	2.914	NA	4	5	1	1	0
4:152601353:A:G	rs749982	4	152601353	G	A	0.4865	1.96237e-05	0.015863	0.00371574	0.933149	rs7663045	14	PET112	0	intronic	14.18	5	4	5	1	1	0
4:152601902:A:G	rs751014	4	152601902	A	G	0.4865	2.14521e-05	0.0157874	0.00371538	0.933389	rs7663045	14	PET112	0	intronic	0.782	NA	4	5	1	1	0
4:152602247:A:C	rs751012	4	152602247	C	A	0.4865	2.14023e-05	0.0157885	0.00371518	0.933389	rs7663045	14	PET112	0	intronic	3.787	NA	4	5	1	1	0
4:152602585:A:G	rs10776524	4	152602585	A	G	0.4865	2.14112e-05	0.0157884	0.00371523	0.933389	rs7663045	14	PET112	0	intronic	5.594	6	4	5	1	1	0
4:152602599:T:TA	4:152602599_TA_T	4	152602599	T	TA	0.4899	1.84086e-05	0.0159562	0.00372517	0.933341	rs7663045	14	PET112	0	intronic	0.524	NA	4	5	1	1	0
4:152602798:A:G	rs6832562	4	152602798	G	A	0.4865	2.14018e-05	0.0157885	0.00371518	0.933389	rs7663045	14	PET112	0	intronic	7.898	5	4	5	1	1	0
4:152603164:C:T	rs6810860	4	152603164	C	T	0.4866	2.03976e-05	0.0158286	0.0037152	0.933188	rs7663045	14	PET112	0	intronic	4.836	1f	4	5	1	1	0
4:152603177:A:G	rs6833368	4	152603177	G	A	0.4866	2.01094e-05	0.0158403	0.00371517	0.933188	rs7663045	14	PET112	0	intronic	6.658	1f	4	5	1	1	0
4:152603278:A:G	rs6834095	4	152603278	A	G	0.4864	1.96947e-05	0.015857	0.00371504	0.932589	rs7663045	14	PET112	0	intronic	6.685	6	4	5	1	1	0
4:152603357:A:G	rs6839074	4	152603357	A	G	0.4865	2.03273e-05	0.0158325	0.00371545	0.93316	rs7663045	14	PET112	0	intronic	6.157	1f	4	5	1	1	0
4:152603475:C:T	rs6838966	4	152603475	T	C	0.4865	2.02759e-05	0.0158346	0.00371546	0.93316	rs7663045	14	PET112	0	intronic	0.023	1f	4	5	1	1	0
4:152603528:C:G	rs10007015	4	152603528	G	C	0.4866	2.01669e-05	0.0158394	0.00371552	0.933188	rs7663045	14	PET112	0	intronic	6.633	6	4	5	1	1	0
4:152603615:C:T	rs10019048	4	152603615	C	T	0.4865	2.04005e-05	0.0158294	0.00371541	0.933174	rs7663045	14	PET112	0	intronic	0.758	6	4	5	1	1	0
4:152603655:C:T	rs10007167	4	152603655	T	C	0.4865	2.04019e-05	0.0158296	0.00371549	0.933174	rs7663045	14	PET112	0	intronic	0.074	6	4	5	1	1	0
4:152603865:C:T	rs6817058	4	152603865	C	T	0.4871	2.2707e-05	0.0157475	0.00371714	0.9337	rs7663045	14	PET112	0	intronic	2.798	5	4	5	1	1	0
4:152604031:A:G	rs6840360	4	152604031	A	G	0.4866	1.9507e-05	0.0158665	0.0037154	0.933202	rs7663045	14	PET112	0	intronic	4.263	6	4	5	1	1	0
4:152604331:C:G	rs6840678	4	152604331	G	C	0.4866	1.95299e-05	0.0158645	0.00371518	0.933202	rs7663045	14	PET112	0	intronic	3.729	1f	4	5	1	1	0
4:152604346:C:CTTTAT	rs112453532	4	152604346	CTTTAT	C	0.484	2.63275e-05	0.0156687	0.0037279	0.935774	rs7663045	14	PET112	0	intronic	1.569	NA	4	5	1	1	0
4:152604467:G:T	rs6823002	4	152604467	G	T	0.4866	1.98715e-05	0.0158514	0.00371546	0.932985	rs7663045	14	PET112	0	intronic	2.398	5	4	5	1	1	0
4:152604520:C:T	rs6845944	4	152604520	T	C	0.4871	1.67629e-05	0.0160154	0.00372092	0.932142	rs7663045	14	PET112	0	intronic	5.513	5	4	5	1	1	0
4:152604543:C:T	rs6823194	4	152604543	C	T	0.4872	1.68085e-05	0.0160137	0.00372105	0.931929	rs7663045	14	PET112	0	intronic	1.85	5	4	5	1	1	0
4:152604558:C:T	rs6846114	4	152604558	T	C	0.4871	1.69715e-05	0.0160037	0.00372056	0.932114	rs7663045	14	PET112	0	intronic	3.308	1f	4	5	1	1	0
4:152604719:C:T	rs6823421	4	152604719	C	T	0.4866	1.60972e-05	0.0160507	0.00372138	0.93184	rs7663045	14	PET112	0	intronic	4.833	7	4	5	1	1	0
4:152604723:C:T	rs6823423	4	152604723	C	T	0.486	1.79201e-05	0.0159656	0.00372214	0.931142	rs7663045	14	PET112	0	intronic	5.394	6	4	5	1	1	0
4:152605027:C:T	rs1105536	4	152605027	T	C	0.4864	2.39872e-05	0.015691	0.0037146	0.931858	rs7663045	14	PET112	0	intronic	0.743	NA	4	5	1	1	0
4:152605170:A:G	rs1105535	4	152605170	G	A	0.4864	2.41274e-05	0.015685	0.00371435	0.931858	rs7663045	14	PET112	0	intronic	0.41	NA	4	5	1	1	0
4:152605312:A:C	rs1105534	4	152605312	A	C	0.4868	1.86153e-05	0.0159015	0.00371454	0.933271	rs7663045	14	PET112	0	intronic	0.548	NA	4	5	1	1	0
4:152605449:A:G	rs4696285	4	152605449	G	A	0.4866	1.94644e-05	0.0158621	0.00371394	0.933947	rs7663045	14	PET112	0	intronic	5.456	6	4	5	1	1	0
4:152605621:A:G	rs1877187	4	152605621	A	G	0.4866	1.73544e-05	0.0159595	0.00371456	0.933569	rs7663045	14	PET112	0	intronic	3.739	NA	4	5	1	1	0
4:152606573:C:T	rs10028410	4	152606573	C	T	0.4873	2.13442e-05	0.0157763	0.00371176	0.937366	rs7663045	14	PET112	0	intronic	2.251	5	4	5	1	1	0
4:152606702:G:T	rs4696105	4	152606702	G	T	0.4872	2.35689e-05	0.0156972	0.00371261	0.943369	rs7663045	14	PET112	0	intronic	3.527	5	4	5	1	1	0
4:152609694:A:G	rs6535814	4	152609694	G	A	0.4866	3.09549e-05	0.015508	0.00372222	0.958625	rs7663045	14	PET112	0	intronic	1.256	5	2	5	1	1	0
4:152609700:A:C	rs6535815	4	152609700	C	A	0.4861	2.88363e-05	0.0155656	0.00372163	0.958881	rs7663045	14	PET112	0	intronic	2.277	5	2	5	1	1	0
4:152609920:T:TA	rs778169685	4	152609920	T	TA	0.4891	4.40159e-05	0.0152561	0.00373437	0.971481	rs7663045	14	PET112	0	intronic	7.822	NA	2	5	1	1	0
4:152610117:C:T	rs3749561	4	152610117	C	T	0.485	2.60232e-05	0.0156494	0.00372097	0.971181	rs7663045	14	PET112	0	intronic	0.095	NA	4	5	1	1	0
4:152613952:A:G	rs7667197	4	152613952	A	G	0.4851	2.95992e-05	0.0155291	0.00371819	0.972797	rs7663045	14	PET112	0	intronic	2.487	5	4	5	1	1	0
4:152619069:A:C	rs9995704	4	152619069	A	C	0.4847	2.98703e-05	0.0155304	0.00372036	0.975758	rs7663045	14	PET112	0	intronic	6.17	6	4	5	1	1	0
4:152627827:G:GGC	rs34538806	4	152627827	GGC	G	0.485	2.65308e-05	0.0156352	0.00372145	0.986363	rs7663045	14	PET112	0	intronic	4.003	NA	4	5	1	1	0
4:152630927:C:CTATA	4:152630927_CTATA_C	4	152630927	C	CTATA	0.4852	3.36171e-05	0.0154278	0.00371982	0.98561	rs7663045	14	PET112	0	intronic	0.393	NA	4	5	1	1	0
4:152631637:A:G	rs4696291	4	152631637	A	G	0.4844	3.03333e-05	0.0154995	0.00371605	0.982647	rs7663045	14	PET112	0	intronic	0.287	6	4	5	1	1	0
4:152633667:C:T	rs1355413	4	152633667	T	C	0.4843	2.99557e-05	0.0155088	0.00371575	0.982653	rs7663045	14	PET112	0	intronic	6.567	6	4	5	1	1	0
4:152635803:A:G	rs3792691	4	152635803	G	A	0.4848	2.55605e-05	0.0156449	0.00371632	0.982433	rs7663045	14	PET112	0	intronic	14.52	NA	4	5	1	1	0
4:152640305:A:G	rs6832872	4	152640305	G	A	0.4199	4.509e-06	0.0173078	0.00377371	1	rs6832872	14	PET112	0	intronic	7.553	4	2	5	1	1	0
4:152640387:C:T	rs2303866	4	152640387	T	C	0.4834	2.44321e-05	0.0156837	0.00371652	0.985484	rs7663045	14	PET112	0	intronic	7.641	1f	2	5	1	1	0
4:152641941:C:G	rs6535817	4	152641941	C	G	0.4836	3.11516e-05	0.0154759	0.0037158	0.988102	rs7663045	14	PET112	0	intronic	2.204	1f	5	5	1	1	0
4:152643184:A:G	rs6817586	4	152643184	A	G	0.4832	2.4674e-05	0.0156763	0.00371674	0.988503	rs7663045	14	PET112	0	UTR3	14.74	6	4	5	1	1	0
4:152643972:C:T	rs2007218	4	152643972	T	C	0.4844	1.35148e-05	0.0161657	0.00371488	0.995152	rs7663045	14	PET112	0	intronic	0.33	5	4	5	1	1	0
4:152646548:A:T	rs9998462	4	152646548	A	T	0.4853	1.017e-05	0.0163921	0.00371405	0.995557	rs7663045	14	PET112	0	intronic	3.657	5	5	15	1	1	0
4:152650882:G:T	rs6535818	4	152650882	G	T	0.485	1.06574e-05	0.0163519	0.00371347	0.996367	rs7663045	14	PET112	0	intronic	2.467	6	5	15	1	1	0
4:152651503:A:G	rs6535819	4	152651503	G	A	0.4852	9.98987e-06	0.0164053	0.00371379	0.995962	rs7663045	14	PET112	0	intronic	0.992	1f	2	15	1	1	0
4:152652501:A:G	rs28637056	4	152652501	G	A	0.4853	9.97218e-06	0.0164065	0.00371375	0.995559	rs7663045	14	PET112	0	intronic	3.309	5	5	15	1	1	0
4:152652878:C:T	rs369536874	4	152652878	C	T	0.485	1.18252e-05	0.016271	0.00371419	0.996769	rs7663045	14	PET112	0	intronic	2.841	7	5	15	1	1	0
4:152652984:C:T	rs10032365	4	152652984	C	T	0.4855	1.34134e-05	0.0161722	0.00371497	0.996361	rs7663045	14	PET112	0	intronic	3.619	7	5	15	1	1	0
4:152656740:C:T	rs79576043	4	152656740	C	T	0.4848	1.04588e-05	0.0163707	0.00371432	0.99697	rs7663045	14	PET112	0	intronic	10.91	6	5	15	1	1	0
4:152663326:C:T	rs1864300	4	152663326	C	T	0.4862	1.29193e-05	0.0162077	0.0037161	0.99514	rs7663045	14	PET112	0	intronic	1.175	7	4	5	1	1	0
4:152663394:C:T	rs1864301	4	152663394	C	T	0.4862	1.23606e-05	0.0162436	0.00371611	0.99514	rs7663045	14	PET112	0	intronic	1.449	7	4	5	1	1	0
4:152663971:A:G	rs12331037	4	152663971	A	G	0.4862	1.28366e-05	0.0162129	0.0037161	0.99514	rs7663045	14	PET112	0	intronic	1.798	6	5	5	1	1	0
4:152664163:A:T	rs10049991	4	152664163	T	A	0.4861	1.19889e-05	0.0162691	0.00371629	0.995342	rs7663045	14	PET112	0	intronic	3.479	5	5	5	1	1	0
4:152666768:A:C	rs10023298	4	152666768	C	A	0.4861	1.23914e-05	0.0162419	0.0037162	0.995342	rs7663045	14	PET112	0	intronic	3.989	5	1	5	1	1	0
4:152667171:C:T	rs28710456	4	152667171	C	T	0.4862	1.29882e-05	0.0162032	0.00371608	0.99514	rs7663045	14	PET112	0	intronic	1.426	4	1	5	1	1	0
4:152668224:A:G	rs10028961	4	152668224	G	A	0.4862	1.23766e-05	0.0162428	0.00371616	0.994938	rs7663045	14	PET112	0	intronic	6.958	3a	4	5	1	1	0
4:152668785:A:C	rs4696109	4	152668785	C	A	0.4862	1.29095e-05	0.0162082	0.00371608	0.99514	rs7663045	14	PET112	0	intronic	4.192	1f	4	5	1	1	0
4:152670613:A:G	rs9307887	4	152670613	G	A	0.4849	1.06782e-05	0.0163541	0.00371435	0.99677	rs7663045	14	PET112	0	intronic	1.657	6	5	5	1	1	0
4:152670780:A:C	rs62327352	4	152670780	A	C	0.4783	8.49317e-06	0.016614	0.0037315	0.99074	rs7663045	14	PET112	0	intronic	1.593	7	5	5	1	1	0
4:152670784:T:TATA	rs111234421	4	152670784	TATA	T	0.4783	8.4791e-06	0.0166155	0.00373154	0.99074	rs7663045	14	PET112	0	intronic	1.147	NA	5	5	1	1	0
4:152671405:C:T	rs4696111	4	152671405	C	T	0.4861	1.26436e-05	0.0162255	0.00371619	0.995545	rs7663045	14	PET112	0	intronic	1.506	NA	4	5	1	1	0
4:152671640:C:G	rs17360475	4	152671640	G	C	0.4845	8.47208e-06	0.0165412	0.0037147	0.996164	rs7663045	14	PET112	0	intronic	11.25	6	4	5	1	1	0
4:152672121:C:G	rs10049728	4	152672121	G	C	0.4847	9.31558e-06	0.0164606	0.00371364	0.996368	rs7663045	14	PET112	0	intronic	1.719	7	4	5	1	1	0
4:152672882:G:T	rs7684350	4	152672882	G	T	0.4847	9.41326e-06	0.0164523	0.00371364	0.996368	rs7663045	14	PET112	0	intronic	1.561	1f	4	5	1	1	0
4:152676350:C:T	rs7663045	4	152676350	C	T	0.4846	8.46408e-06	0.0165449	0.00371537	1	rs7663045	14	PET112	0	intronic	7.636	6	4	5	1	1	0
4:152677527:C:T	rs7669977	4	152677527	C	T	0.4845	9.79919e-06	0.0164197	0.00371356	0.996168	rs7663045	14	PET112	0	intronic	1.489	7	4	5	1	1	0
4:152678974:C:T	rs6535821	4	152678974	C	T	0.4827	3.40385e-05	0.0154281	0.00372244	0.934773	rs7663045	14	PET112	0	intronic	6.365	6	4	5	1	1	0
4:152690041:T:TTGTTTTA	rs3086483	4	152690041	TTGTTTTA	T	0.4791	2.52959e-05	0.0156625	0.00371842	0.965492	rs7663045	14	PET112	7865	intergenic	2.785	NA	5	15	1	1	0
4:152694383:C:T	rs4383600	4	152694383	C	T	0.4821	2.2784e-05	0.0157258	0.00371267	0.966373	rs7663045	14	PET112	12207	intergenic	2.863	6	5	15	1	1	0
4:152701110:C:T	rs1511170	4	152701110	C	T	0.4821	2.24507e-05	0.0157387	0.00371282	0.966373	rs7663045	14	PET112	18934	intergenic	9.317	6	2	15	1	1	0
4:152703778:T:TA	4:152703778_TA_T	4	152703778	T	TA	0.4862	5.83593e-05	0.0149963	0.00373104	0.96059	rs7663045	14	RP11-424M21.1	16873	intergenic	5.004	NA	5	15	1	1	0
4:152707380:A:G	rs4696293	4	152707380	G	A	0.4817	2.23095e-05	0.015761	0.00371685	0.964123	rs7663045	14	RP11-424M21.1	13271	intergenic	6.767	1f	5	15	1	1	0
4:152708740:A:G	rs6823462	4	152708740	A	G	0.4818	2.49948e-05	0.0156667	0.00371703	0.963713	rs7663045	14	RP11-424M21.1	11911	intergenic	3.934	1f	5	15	1	1	0
4:152709891:G:GT	4:152709891_GT_G	4	152709891	G	GT	0.4805	2.96135e-05	0.0155631	0.00372642	0.952983	rs7663045	14	RP11-424M21.1	10760	intergenic	0.809	NA	5	15	1	1	0
4:152710943:C:T	rs13137669	4	152710943	T	C	0.4784	2.02404e-05	-0.0158448	0.00371749	0.949865	rs7663045	14	RP11-424M21.1	9708	intergenic	2.395	1f	5	15	1	1	0
4:152713089:A:C	rs4696294	4	152713089	A	C	0.4795	3.35738e-05	-0.0154153	0.00371653	0.946183	rs7663045	14	RP11-424M21.1	7562	intergenic	0.018	6	5	15	1	1	0
4:152715081:A:G	rs11734799	4	152715081	A	G	0.4791	2.76688e-05	0.0155805	0.00371684	0.945064	rs7663045	14	RP11-424M21.1	5570	intergenic	1.049	6	5	15	1	1	0
4:152716136:C:T	rs11932383	4	152716136	C	T	0.4699	2.92308e-05	-0.0155516	0.00372103	0.911612	rs7663045	14	RP11-424M21.1	4515	intergenic	3.561	6	5	15	1	1	0
4:152717757:C:T	rs13149588	4	152717757	T	C	0.4699	3.69896e-05	-0.0153483	0.00372032	0.908446	rs7663045	14	RP11-424M21.1	2894	intergenic	2.197	6	5	15	1	1	0
4:152719310:C:T	rs13138986	4	152719310	C	T	0.4791	3.32093e-05	-0.015424	0.0037164	0.941646	rs7663045	14	RP11-424M21.1	1341	intergenic	7.613	5	2	15	1	1	0
4:152720703:C:T	rs13146981	4	152720703	C	T	0.4796	4.39046e-05	-0.0151854	0.00371652	0.944097	rs7663045	14	RP11-424M21.1	0	ncRNA_exonic	1.779	6	5	15	1	1	0
4:152730201:A:G	rs6846809	4	152730201	G	A	0.4507	5.42388e-05	-0.0150888	0.00373803	0.912574	rs6816292	14	RP11-424M21.1	7700	intergenic	4.86	5	5	15	1	1	0
4:152730221:A:G	rs6847303	4	152730221	A	G	0.4507	5.39324e-05	-0.0150934	0.00373794	0.912587	rs6816292	14	RP11-424M21.1	7720	intergenic	2.974	5	5	15	1	1	0
4:152730543:C:T	rs6816292	4	152730543	T	C	0.4276	9.18692e-06	-0.0166606	0.00375621	1	rs6816292	14	RP11-424M21.1	8042	intergenic	3.353	5	5	15	1	1	0
4:152731109:C:T	rs11944921	4	152731109	C	T	0.4369	4.21862e-05	-0.0153608	0.00375095	0.880562	rs6816292	14	RP11-424M21.1	8608	intergenic	7.882	5	5	15	1	1	0
4:152731283:G:T	rs13136369	4	152731283	G	T	0.4446	1.34447e-05	-0.0162942	0.00374344	0.830222	rs6816292	14	RP11-424M21.1	8782	intergenic	0.693	5	5	15	1	1	0
4:152733064:A:ACCTC	rs113692831	4	152733064	ACCTC	A	0.4543	5.08078e-05	-0.0151168	0.0037308	0.838549	rs6816292	14	RP11-424M21.1	10563	intergenic	1.082	NA	5	15	1	1	0
4:152735344:C:T	rs4337716	4	152735344	T	C	0.455	7.93159e-05	-0.0147301	0.00373249	0.83781	rs6816292	14	RP11-424M21.1	12843	intergenic	2.749	6	5	15	1	1	0
4:152737008:C:T	rs56175637	4	152737008	C	T	0.4484	9.5113e-05	-0.014597	0.00374021	0.851922	rs6816292	14	RP11-424M21.1	14507	intergenic	1.133	7	5	15	1	1	0
4:152737822:A:G	rs35833220	4	152737822	G	A	0.453	8.35584e-05	-0.0146971	0.00373595	0.82948	rs6816292	14	RP11-424M21.1	15321	intergenic	1.686	6	5	15	1	1	0
4:152746189:C:T	rs2136960	4	152746189	C	T	0.4463	6.46398e-05	-0.014949	0.00374173	0.847181	rs6816292	14	RP11-424M21.1	23688	intergenic	1.485	NA	2	15	1	1	0
4:152746469:G:T	rs12500453	4	152746469	G	T	0.4462	5.9521e-05	-0.0150225	0.00374188	0.847126	rs6816292	14	RP11-424M21.1	23968	intergenic	8.924	5	9	15	1	1	0
4:152752413:G:T	rs1397684	4	152752413	T	G	0.4606	4.68954e-05	-0.0153064	0.00376025	0.803019	rs6816292	14	RP11-424M21.1	29912	intergenic	1.753	NA	5	15	1	1	0
4:157029967:C:G	rs7356410	4	157029967	G	C	0.3211	2.93677e-05	-0.0166332	0.00398084	0.840787	rs4690854	15	FTH1P21	101826	intergenic	2.775	7	1	15	0	1	0
4:157030347:A:ACTT	4:157030347_ACTT_A	4	157030347	A	ACTT	0.3181	6.54727e-05	0.0159403	0.00399289	0.850901	rs4690854	15	FTH1P21	102206	intergenic	0.533	NA	1	15	0	1	0
4:157030610:A:G	rs11737334	4	157030610	G	A	0.3192	3.23214e-05	0.0165657	0.00398553	0.849458	rs4690854	15	FTH1P21	102469	intergenic	8.761	6	1	15	0	1	0
4:157031066:A:G	rs12639927	4	157031066	G	A	0.3191	3.10227e-05	0.0166054	0.00398609	0.849256	rs4690854	15	FTH1P21	102925	intergenic	3.282	3a	5	15	0	1	0
4:157031168:A:G	rs12639949	4	157031168	G	A	0.3191	3.07985e-05	0.0166124	0.0039862	0.849256	rs4690854	15	FTH1P21	103027	intergenic	2.55	4	5	15	0	1	0
4:157031395:G:T	rs6819297	4	157031395	T	G	0.3189	2.73886e-05	0.0167204	0.0039866	0.849594	rs4690854	15	FTH1P21	103254	intergenic	5.117	6	7	15	0	1	0
4:157033600:C:T	rs57277793	4	157033600	C	T	0.3119	2.03175e-05	0.0170839	0.00400902	0.879851	rs4690854	15	FTH1P21	105459	intergenic	4.273	6	5	15	0	1	0
4:157034642:G:T	rs4690853	4	157034642	G	T	0.3116	2.74916e-05	0.0168175	0.00401056	0.884316	rs4690854	15	FTH1P21	106501	intergenic	5.047	4	5	15	0	1	0
4:157034804:C:T	rs4691302	4	157034804	C	T	0.3116	2.73313e-05	0.0168174	0.00400926	0.884605	rs4690854	15	FTH1P21	106663	intergenic	5.347	5	5	15	0	1	0
4:157035323:C:T	rs6841339	4	157035323	T	C	0.3116	3.05183e-05	0.0167145	0.0040087	0.884829	rs4690854	15	FTH1P21	107182	intergenic	0.18	6	5	15	0	1	0
4:157035516:C:T	rs6846603	4	157035516	T	C	0.3116	3.00538e-05	0.0167257	0.00400802	0.884845	rs4690854	15	FTH1P21	107375	intergenic	0.383	6	5	15	0	1	0
4:157035989:A:G	rs62329281	4	157035989	A	G	0.3116	3.09421e-05	0.0166988	0.00400795	0.884807	rs4690854	15	FTH1P21	107848	intergenic	1.318	7	5	15	0	1	0
4:157036143:A:C	rs62329282	4	157036143	A	C	0.3118	2.97057e-05	0.0167323	0.00400706	0.885104	rs4690854	15	FTH1P21	108002	intergenic	0.024	7	5	15	0	1	0
4:157036526:C:T	rs4690854	4	157036526	T	C	0.2844	3.90176e-06	0.0190225	0.00412051	1	rs4690854	15	FTH1P21	108385	intergenic	0.119	7	5	15	0	1	0
4:157037408:A:G	rs55794664	4	157037408	G	A	0.3123	3.21181e-05	0.0166473	0.00400377	0.885129	rs4690854	15	FTH1P21	109267	intergenic	6.805	7	5	15	0	1	0
4:157037542:A:C	rs55970007	4	157037542	C	A	0.3118	3.30187e-05	0.016623	0.00400401	0.884692	rs4690854	15	FTH1P21	109401	intergenic	10.73	6	5	15	0	1	0
4:157037561:C:T	rs7439005	4	157037561	C	T	0.3118	3.0219e-05	0.0167044	0.00400411	0.884883	rs4690854	15	FTH1P21	109420	intergenic	15.47	7	5	15	0	1	0
4:157037584:C:T	rs55709226	4	157037584	T	C	0.3116	3.18112e-05	0.0166566	0.0040039	0.884251	rs4690854	15	FTH1P21	109443	intergenic	9.568	7	5	15	0	1	0
4:157037586:A:C	rs56178628	4	157037586	A	C	0.312	3.36783e-05	0.0165988	0.00400255	0.884199	rs4690854	15	FTH1P21	109445	intergenic	8.598	7	5	15	0	1	0
4:157037991:A:G	rs4473615	4	157037991	G	A	0.3124	3.39359e-05	0.0165953	0.0040034	0.885102	rs4690854	15	FTH1P21	109850	intergenic	4.311	6	5	15	0	1	0
4:157038118:T:TTA	rs5863198	4	157038118	TTA	T	0.3116	3.89511e-05	0.0164877	0.00400807	0.883059	rs4690854	15	FTH1P21	109977	intergenic	0.815	NA	5	15	0	1	0
4:157038218:C:CACAT	4:157038218_CACAT_C	4	157038218	C	CACAT	0.3194	1.19903e-05	0.0176409	0.00402966	0.863909	rs4690854	15	FTH1P21	110077	intergenic	0.547	NA	5	15	0	0	0
4:157038451:G:T	rs11732237	4	157038451	T	G	0.3124	3.26558e-05	0.0166317	0.00400367	0.885102	rs4690854	15	FTH1P21	110310	intergenic	0.952	6	5	15	0	1	0
4:157039049:A:G	rs62329286	4	157039049	G	A	0.3124	3.24728e-05	0.016638	0.00400395	0.885111	rs4690854	15	FTH1P21	110908	intergenic	5.575	7	5	15	0	1	0
4:157039091:A:G	rs62329287	4	157039091	A	G	0.3123	3.16082e-05	0.0166657	0.00400469	0.884869	rs4690854	15	FTH1P21	110950	intergenic	0.1	5	5	15	0	1	0
4:157039190:C:T	rs62329288	4	157039190	T	C	0.3124	3.3431e-05	0.0166119	0.00400409	0.885111	rs4690854	15	FTH1P21	111049	intergenic	0.487	5	5	15	0	1	0
4:157040518:C:CAACTT	rs772048299	4	157040518	C	CAACTT	0.3139	3.43851e-05	-0.0165743	0.00400124	0.878515	rs4690854	15	FTH1P21	112377	intergenic	0.874	NA	5	15	0	0	0
4:157040533:C:T	rs4691304	4	157040533	T	C	0.3123	3.38743e-05	0.0166026	0.00400475	0.884612	rs4690854	15	FTH1P21	112392	intergenic	1.174	5	5	15	0	1	0
4:157042910:T:TAAAG	4:157042910_TAAAG_T	4	157042910	T	TAAAG	0.3123	4.86586e-05	0.0162903	0.00401043	0.882957	rs4690854	15	FTH1P21	114769	intergenic	1.278	NA	15	15	0	0	0
4:157043068:C:T	rs4607164	4	157043068	T	C	0.312	3.86269e-05	0.0164919	0.00400722	0.884068	rs4690854	15	FTH1P21	114927	intergenic	1.391	7	15	15	0	1	0
4:157043950:A:AC	4:157043950_AC_A	4	157043950	A	AC	0.3112	4.91949e-05	0.0162961	0.0040144	0.882262	rs4690854	15	FTH1P21	115809	intergenic	0.756	NA	9	15	0	1	0
4:157047739:A:T	rs6821792	4	157047739	A	T	0.2841	4.61892e-06	0.0188944	0.00412417	0.998786	rs4690854	15	FTH1P21	119598	intergenic	9.599	6	9	15	0	1	0
4:157050142:C:T	rs4621381	4	157050142	T	C	0.2841	4.76936e-06	0.0188804	0.00412714	0.998786	rs4690854	15	FTH1P21	122001	intergenic	1.023	5	7	15	0	1	0
4:157050525:A:G	rs11723593	4	157050525	A	G	0.3119	4.01643e-05	0.0164804	0.00401322	0.884485	rs4690854	15	FTH1P21	122384	intergenic	0.141	7	5	15	0	1	0
4:157056122:A:C	rs62326767	4	157056122	A	C	0.3094	5.07259e-05	0.0163013	0.00402277	0.881018	rs4690854	15	FTH1P21	127981	intergenic	11.35	7	9	15	0	1	0
4:157056142:A:G	rs62326768	4	157056142	G	A	0.3095	5.09003e-05	0.0162983	0.00402283	0.881009	rs4690854	15	FTH1P21	128001	intergenic	9.878	7	9	15	0	1	0
4:157057971:A:G	rs62326770	4	157057971	A	G	0.3095	5.07411e-05	0.0163027	0.00402318	0.88084	rs4690854	15	FTH1P21	129830	intergenic	10.08	7	9	15	0	1	0
4:176198820:A:G	rs71613730	4	176198820	A	G	0.03285	3.34118e-07	0.0534474	0.0104735	0.968958	rs113604070	16	RP11-287F9.1	8935	intergenic	0.935	7	1	15	0	0	0
4:176199194:A:G	rs35775123	4	176199194	A	G	0.03294	3.85079e-07	0.0529958	0.0104401	0.972125	rs113604070	16	RP11-287F9.1	8561	intergenic	2.037	2b	1	15	0	0	0
4:176202658:A:G	rs13133924	4	176202658	A	G	0.03328	4.36526e-07	0.0525242	0.0103961	0.976925	rs113604070	16	RP11-287F9.1	5097	intergenic	0.328	6	9	15	0	0	0
4:176202700:C:T	rs13115890	4	176202700	C	T	0.03338	1.96268e-07	0.0540647	0.0103914	0.972326	rs113604070	16	RP11-287F9.1	5055	intergenic	9.158	6	9	15	0	0	0
4:176205023:G:T	rs35262949	4	176205023	G	T	0.03396	1.94765e-07	0.0537564	0.0103293	0.972717	rs113604070	16	RP11-287F9.1	2732	intergenic	2.467	7	9	15	0	0	0
4:176206160:A:T	rs13138428	4	176206160	T	A	0.03434	2.37569e-07	0.0532925	0.0103135	0.973081	rs113604070	16	RP11-287F9.1	1595	intergenic	6.598	6	9	15	0	0	0
4:176208934:A:G	rs77660257	4	176208934	G	A	0.03421	3.249e-07	0.0528161	0.0103391	0.973058	rs113604070	16	RP11-287F9.1	0	ncRNA_intronic	2.07	6	9	15	0	0	0
4:176209676:C:T	rs35730655	4	176209676	T	C	0.03421	2.81858e-07	0.0531016	0.0103407	0.973058	rs113604070	16	RP11-287F9.1	0	ncRNA_intronic	3.019	7	9	15	0	0	0
4:176213508:A:G	rs7694183	4	176213508	A	G	0.03443	2.07372e-07	0.0535202	0.010307	0.973151	rs113604070	16	RP11-287F9.1	1589	intergenic	1.69	6	7	15	0	0	0
4:176214313:A:C	rs35651928	4	176214313	A	C	0.03427	4.55995e-07	0.0520611	0.0103215	0.977576	rs113604070	16	RP11-287F9.1	2394	intergenic	0.091	7	9	15	0	0	0
4:176215150:C:T	rs551934	4	176215150	T	C	0.04556	8.27389e-06	0.0406279	0.00911355	1	rs551934	16	RP11-287F9.1	3231	intergenic	1.012	7	9	15	0	0	0
4:176219205:C:T	rs60843395	4	176219205	C	T	0.03442	2.40392e-07	0.0532265	0.0103052	0.973151	rs113604070	16	RP11-287F9.1	7286	intergenic	1.85	4	7	15	0	0	0
4:176220482:A:C	rs7684301	4	176220482	C	A	0.03427	4.78564e-07	0.051942	0.0103168	0.977576	rs113604070	16	RP11-287F9.1	8563	intergenic	4.799	7	9	15	0	0	0
4:176222988:A:G	rs13128151	4	176222988	G	A	0.03447	4.82081e-07	0.0518421	0.0102998	0.971685	rs113604070	16	RP11-287F9.1	11069	intergenic	0.981	6	9	15	0	0	0
4:176225032:A:G	rs114387376	4	176225032	G	A	0.03427	4.61775e-07	0.0520006	0.0103144	0.977576	rs113604070	16	RP11-287F9.1	13113	intergenic	9.797	NA	9	15	0	0	0
4:176227573:A:G	rs34792473	4	176227573	G	A	0.03425	6.32412e-07	0.0515176	0.0103427	0.979087	rs113604070	16	RP11-287F9.1	15654	intergenic	1.567	6	7	15	0	0	0
4:176227811:A:G	rs35393755	4	176227811	A	G	0.03425	6.33403e-07	0.0515142	0.0103427	0.979087	rs113604070	16	RP11-287F9.1	15892	intergenic	0.033	5	7	15	0	0	0
4:176227974:A:G	rs4417946	4	176227974	G	A	0.04545	1.60842e-05	0.0393299	0.00911829	0.996519	rs551934	16	RP11-287F9.1	16055	intergenic	1.326	5	7	15	0	0	0
4:176228161:A:G	rs35908510	4	176228161	A	G	0.03431	4.87854e-07	0.0518912	0.0103142	0.977605	rs113604070	16	RP11-287F9.1	16242	intergenic	0.998	5	5	15	0	0	0
4:176228703:A:G	rs34780820	4	176228703	A	G	0.03425	6.25922e-07	0.0515387	0.0103428	0.979087	rs113604070	16	RP11-287F9.1	16784	intergenic	1.404	7	5	15	0	0	0
4:176230607:C:T	rs71613732	4	176230607	C	T	0.03424	6.98216e-07	0.0513471	0.0103484	0.979087	rs113604070	16	RP11-287F9.1	18688	intergenic	1.106	5	9	15	0	0	0
4:176230652:A:G	rs646077	4	176230652	G	A	0.04545	1.77955e-05	0.0391401	0.00912166	0.996519	rs551934	16	RP11-287F9.1	18733	intergenic	0.71	5	9	15	0	0	0
4:176231656:C:CAA	4:176231656_CAA_C	4	176231656	C	CAA	0.03532	7.00132e-07	0.0507437	0.0102278	0.945729	rs113604070	16	RP11-287F9.1	19737	intergenic	1.816	NA	9	15	0	0	0
4:176232768:A:G	rs111770916	4	176232768	A	G	0.03436	5.76196e-07	0.051563	0.0103146	0.979099	rs113604070	16	RP11-287F9.1	20849	intergenic	1.906	5	9	15	0	0	0
4:176232899:C:T	rs151186506	4	176232899	T	C	0.03431	4.77331e-07	0.0519721	0.0103217	0.977606	rs113604070	16	RP11-287F9.1	20980	intergenic	1.95	6	14	15	0	0	0
4:176237523:A:T	rs479488	4	176237523	T	A	0.0455	1.63923e-05	0.0393195	0.00912477	0.996519	rs551934	16	RP11-287F9.1	25604	intergenic	0.736	6	14	15	0	0	0
4:176241515:C:G	rs35110937	4	176241515	C	G	0.03479	5.13902e-07	0.0517119	0.010299	0.971939	rs113604070	16	RP11-287F9.2	25993	intergenic	1.725	6	9	15	0	0	0
4:176242388:A:G	rs13115670	4	176242388	A	G	0.04559	2.38117e-05	0.0386751	0.00915219	0.991864	rs551934	16	RP11-287F9.2	25120	intergenic	1.907	6	9	15	0	0	0
4:176244653:C:G	rs35790136	4	176244653	C	G	0.0352	4.67692e-07	0.0518882	0.0102971	0.97369	rs113604070	16	RP11-287F9.2	22855	intergenic	4.967	5	9	15	0	0	0
4:176244787:C:T	rs35484744	4	176244787	C	T	0.0352	4.54517e-07	0.0519216	0.0102925	0.97369	rs113604070	16	RP11-287F9.2	22721	intergenic	10.21	5	9	15	0	0	0
4:176244976:G:T	rs35265357	4	176244976	T	G	0.0352	4.65157e-07	0.0518967	0.0102967	0.97369	rs113604070	16	RP11-287F9.2	22532	intergenic	7.221	6	9	15	0	0	0
4:176245077:C:T	rs36092741	4	176245077	T	C	0.0352	4.89058e-07	0.0517986	0.0102968	0.97369	rs113604070	16	RP11-287F9.2	22431	intergenic	8.005	7	7	15	0	0	0
4:176247612:A:T	rs35762097	4	176247612	T	A	0.03539	3.55992e-07	0.0522964	0.0102721	0.979583	rs113604070	16	RP11-287F9.2	19896	intergenic	3.374	5	5	15	0	0	0
4:176249779:C:T	rs13110993	4	176249779	C	T	0.03538	3.5568e-07	0.0522816	0.0102689	0.979583	rs113604070	16	RP11-287F9.2	17729	intergenic	2.577	6	9	15	0	0	0
4:176250090:C:T	rs13136384	4	176250090	T	C	0.03506	4.16217e-07	0.0521895	0.0103113	0.988281	rs113604070	16	RP11-287F9.2	17418	intergenic	3.248	7	9	15	0	0	0
4:176252729:A:G	rs34724875	4	176252729	G	A	0.04602	1.42144e-05	0.0396561	0.00913626	0.982566	rs551934	16	RP11-287F9.2	14779	intergenic	2.261	7	9	15	0	0	0
4:176252966:C:T	rs13133504	4	176252966	C	T	0.04618	9.94604e-06	0.0402497	0.00910969	0.986053	rs551934	16	RP11-287F9.2	14542	intergenic	3.072	6	9	15	0	0	0
4:176253529:A:G	rs80350240	4	176253529	G	A	0.03556	3.4637e-07	0.0523039	0.0102631	0.979685	rs113604070	16	RP11-287F9.2	13979	intergenic	9.382	5	9	15	0	0	0
4:176253671:A:G	rs35698363	4	176253671	G	A	0.03557	3.24968e-07	0.0524067	0.010259	0.979685	rs113604070	16	RP11-287F9.2	13837	intergenic	4.018	7	9	15	0	0	0
4:176254207:A:T	rs34210299	4	176254207	A	T	0.03524	4.04259e-07	0.0522154	0.0103051	0.98834	rs113604070	16	RP11-287F9.2	13301	intergenic	3.266	7	9	15	0	0	0
4:176254788:G:T	rs80202698	4	176254788	T	G	0.03524	4.04529e-07	0.0522107	0.0103044	0.988341	rs113604070	16	RP11-287F9.2	12720	intergenic	9.248	7	9	15	0	0	0
4:176255512:C:T	rs34181180	4	176255512	T	C	0.04576	1.31695e-05	0.0398661	0.00914934	0.977916	rs551934	16	RP11-287F9.2	11996	intergenic	2.768	7	9	15	0	0	0
4:176255579:C:T	rs34562666	4	176255579	T	C	0.04576	1.27262e-05	0.039936	0.00914964	0.977916	rs551934	16	RP11-287F9.2	11929	intergenic	1.13	5	9	15	0	0	0
4:176255880:A:AATC	rs111477748	4	176255880	AATC	A	0.04601	1.12546e-05	0.040226	0.00915986	0.977978	rs551934	16	RP11-287F9.2	11628	intergenic	1.062	NA	9	15	0	0	0
4:176257036:A:G	rs13129016	4	176257036	A	G	0.0458	1.27172e-05	0.0399182	0.00914524	0.977916	rs551934	16	RP11-287F9.2	10472	intergenic	0.817	6	9	15	0	0	0
4:176257207:A:G	rs13134544	4	176257207	A	G	0.03518	4.73031e-07	0.0519516	0.0103141	0.985446	rs113604070	16	RP11-287F9.2	10301	intergenic	1.364	6	9	15	0	0	0
4:176257461:C:T	rs28404111	4	176257461	T	C	0.0458	1.33015e-05	0.0398405	0.00914804	0.977916	rs551934	16	RP11-287F9.2	10047	intergenic	0.004	7	9	15	0	0	0
4:176257561:A:G	rs13135411	4	176257561	A	G	0.0458	1.23771e-05	0.039971	0.00914494	0.977916	rs551934	16	RP11-287F9.2	9947	intergenic	0.435	7	9	15	0	0	0
4:176257766:A:G	rs13112237	4	176257766	G	A	0.04539	1.3017e-05	0.0399614	0.00916584	0.976575	rs551934	16	RP11-287F9.2	9742	intergenic	0.095	7	9	15	0	0	0
4:176257885:G:T	rs112752644	4	176257885	T	G	0.04585	1.29277e-05	0.0398757	0.00914301	0.979077	rs551934	16	RP11-287F9.2	9623	intergenic	0.489	7	9	15	0	0	0
4:176257979:A:ATAGGTAGAAGTATATTTCCGTATCACTCAGCAGAAAAACTACAGAGAAACCAG	4:176257979_A_ATAGGTAGAAGTATATTTCCGTATCACTCAGCAGAAAAACTACAGAGAAACCAG	4	176257979	ATAGGTAGAAGTATATTTCCGTATCACTCAGCAGAAAAACTACAGAGAAACCAG	A	0.04601	9.01156e-06	0.0406846	0.00916398	0.979116	rs551934	16	RP11-287F9.2	9529	intergenic	0.506	NA	9	15	0	0	0
4:176258130:A:G	rs13353684	4	176258130	A	G	0.0458	1.22121e-05	0.039979	0.00914063	0.977916	rs551934	16	RP11-287F9.2	9378	intergenic	0.107	7	9	15	0	0	0
4:176258518:C:T	rs13353541	4	176258518	T	C	0.04586	1.22942e-05	0.039957	0.00913866	0.979076	rs551934	16	RP11-287F9.2	8990	intergenic	3.362	6	9	15	0	0	0
4:176259423:C:T	rs13144292	4	176259423	C	T	0.04697	1.39511e-05	0.0392523	0.00903469	0.955319	rs551934	16	RP11-287F9.2	8085	intergenic	0.141	6	9	15	0	0	0
4:176260059:A:C	rs6553864	4	176260059	C	A	0.04585	1.19371e-05	0.0400126	0.00913793	0.979076	rs551934	16	RP11-287F9.2	7449	intergenic	1.367	5	7	15	0	0	0
4:176260543:C:T	rs7673648	4	176260543	C	T	0.04696	1.33515e-05	0.0393375	0.00903424	0.955319	rs551934	16	RP11-287F9.2	6965	intergenic	0.133	4	7	15	0	0	0
4:176262450:C:T	rs71613733	4	176262450	C	T	0.03532	3.7935e-07	0.052263	0.0102899	0.98981	rs113604070	16	RP11-287F9.2	5058	intergenic	3.517	5	9	15	0	0	0
4:176262692:A:G	rs35328860	4	176262692	A	G	0.03616	4.20349e-07	0.0515582	0.0101904	0.981372	rs113604070	16	RP11-287F9.2	4816	intergenic	0.591	6	9	15	0	0	0
4:176263049:A:C	rs35793947	4	176263049	C	A	0.03616	3.93813e-07	0.0516737	0.0101882	0.981372	rs113604070	16	RP11-287F9.2	4459	intergenic	0.795	6	9	15	0	0	0
4:176263447:A:G	rs71644864	4	176263447	G	A	0.0361	3.70519e-07	0.0518202	0.0101938	0.979915	rs113604070	16	RP11-287F9.2	4061	intergenic	1.967	5	9	15	0	0	0
4:176263760:A:T	rs34250316	4	176263760	A	T	0.03616	3.93369e-07	0.0516716	0.0101874	0.981372	rs113604070	16	RP11-287F9.2	3748	intergenic	1.249	6	9	15	0	0	0
4:176265292:C:T	rs34445889	4	176265292	T	C	0.03532	3.77746e-07	0.0522543	0.0102866	0.98981	rs113604070	16	RP11-287F9.2	2216	intergenic	0.174	7	9	15	0	0	0
4:176265586:C:CAT	rs34376323	4	176265586	CAT	C	0.03626	2.89574e-07	0.0522864	0.0101921	0.979988	rs113604070	16	RP11-287F9.2	1922	intergenic	4.211	NA	9	15	0	0	0
4:176265800:A:T	rs71613734	4	176265800	T	A	0.03616	3.92518e-07	0.0516597	0.0101842	0.981372	rs113604070	16	RP11-287F9.2	1708	intergenic	6.458	7	9	15	0	0	0
4:176265920:A:C	rs34119947	4	176265920	A	C	0.03532	3.77129e-07	0.0522539	0.0102859	0.98981	rs113604070	16	RP11-287F9.2	1588	intergenic	2.378	7	9	15	0	0	0
4:176266450:C:T	rs13111830	4	176266450	T	C	0.03616	4.10923e-07	0.0515643	0.0101829	0.981372	rs113604070	16	RP11-287F9.2	1058	intergenic	1.36	7	8	15	0	0	0
4:176266866:C:T	rs6842523	4	176266866	T	C	0.03621	4.09374e-07	0.0515698	0.0101825	0.979966	rs113604070	16	RP11-287F9.2	642	downstream	3.969	6	5	15	0	0	0
4:176267624:C:T	rs71613736	4	176267624	C	T	0.03532	3.58897e-07	0.0523418	0.0102841	0.98981	rs113604070	16	RP11-287F9.2	0	ncRNA_exonic	3.389	2b	7	15	0	0	0
4:176268134:A:AT	rs70956158	4	176268134	AT	A	0.03435	7.27981e-07	0.0513953	0.010375	0.98021	rs113604070	16	RP11-287F9.2	0	ncRNA_exonic	2.344	NA	7	15	0	0	0
4:176268619:A:G	rs35378354	4	176268619	G	A	0.03532	3.74964e-07	0.0522478	0.0102825	0.98981	rs113604070	16	RP11-287F9.2	0	ncRNA_intronic	4.462	7	7	15	0	0	0
4:176268641:C:T	rs6819416	4	176268641	T	C	0.03616	3.60786e-07	0.0518162	0.0101829	0.981372	rs113604070	16	RP11-287F9.2	0	ncRNA_intronic	1.217	6	7	15	0	0	0
4:176268760:A:C	rs6819751	4	176268760	A	C	0.03616	3.93731e-07	0.051639	0.0101813	0.981372	rs113604070	16	RP11-287F9.2	0	ncRNA_intronic	0.43	6	7	15	0	0	0
4:176268829:A:AT	4:176268829_AT_A	4	176268829	A	AT	0.03621	1.39082e-06	0.0487238	0.0100955	0.969773	rs113604070	16	RP11-287F9.2	0	ncRNA_intronic	0.699	NA	7	15	0	0	0
4:176268902:C:T	rs6820003	4	176268902	T	C	0.04662	1.63795e-05	0.0390811	0.00906909	0.973441	rs551934	16	RP11-287F9.2	0	ncRNA_intronic	0.496	6	7	15	0	1	0
4:176269891:C:T	rs7698531	4	176269891	C	T	0.03606	3.84893e-07	0.0516824	0.0101811	0.984196	rs113604070	16	RP11-287F9.2	0	ncRNA_intronic	6.613	7	5	15	0	0	0
4:176270210:A:C	rs35206100	4	176270210	C	A	0.03522	3.83319e-07	0.0521993	0.0102814	0.992723	rs113604070	16	RP11-287F9.2	0	ncRNA_intronic	1.054	5	5	15	0	0	0
4:176270341:A:G	rs71613737	4	176270341	G	A	0.03517	3.6166e-07	0.0523208	0.010283	0.991268	rs113604070	16	RP11-287F9.2	0	ncRNA_intronic	0.061	7	5	15	0	0	0
4:176271413:A:G	rs7659318	4	176271413	G	A	0.03606	4.0398e-07	0.0515736	0.0101782	0.984196	rs113604070	16	RP11-287F9.2	0	ncRNA_intronic	3.133	6	7	15	0	0	0
4:176272106:A:G	rs34058786	4	176272106	G	A	0.03606	4.03645e-07	0.0515762	0.0101784	0.984196	rs113604070	16	RP11-287F9.2	0	ncRNA_intronic	0.079	5	5	15	0	0	0
4:176272258:A:C	rs34474670	4	176272258	C	A	0.03606	4.02856e-07	0.0515797	0.0101783	0.984196	rs113604070	16	RP11-287F9.2	0	ncRNA_intronic	2.6	5	5	15	0	0	0
4:176272445:C:T	rs34244206	4	176272445	T	C	0.03517	3.58245e-07	0.0523291	0.010281	0.991268	rs113604070	16	RP11-287F9.2	0	ncRNA_intronic	0.179	6	5	15	0	0	0
4:176272703:C:T	rs13117738	4	176272703	T	C	0.03606	3.99659e-07	0.0515885	0.010177	0.984196	rs113604070	16	RP11-287F9.2	0	ncRNA_intronic	2.128	6	1	15	0	0	0
4:176273451:A:G	rs6851885	4	176273451	A	G	0.03606	3.83645e-07	0.0516663	0.0101767	0.984196	rs113604070	16	RP11-287F9.2	0	ncRNA_intronic	1.22	6	5	15	0	0	0
4:176274536:A:G	rs7653918	4	176274536	A	G	0.03606	3.8286e-07	0.0516657	0.0101758	0.984196	rs113604070	16	RP11-287F9.2	0	ncRNA_intronic	1.482	7	9	15	0	0	0
4:176276262:A:G	rs7691963	4	176276262	G	A	0.03606	3.80391e-07	0.0516702	0.0101743	0.984196	rs113604070	16	RP11-287F9.2	0	ncRNA_intronic	2.954	6	9	15	0	0	0
4:176276440:A:C	rs13121154	4	176276440	C	A	0.03517	3.06493e-07	0.0526299	0.0102805	0.991268	rs113604070	16	RP11-287F9.2	0	ncRNA_intronic	0.446	6	9	15	0	0	0
4:176276535:C:T	rs13126994	4	176276535	C	T	0.03606	3.422e-07	0.0518857	0.0101765	0.984196	rs113604070	16	RP11-287F9.2	0	ncRNA_intronic	5.577	7	9	15	0	0	0
4:176277359:A:G	rs9784434	4	176277359	G	A	0.03605	3.98547e-07	0.0515733	0.010173	0.984196	rs113604070	16	RP11-287F9.2	0	ncRNA_intronic	1.627	7	9	15	0	0	0
4:176277423:A:G	rs71613738	4	176277423	A	G	0.03517	3.40738e-07	0.0524067	0.010277	0.991268	rs113604070	16	RP11-287F9.2	0	ncRNA_exonic	1.567	6	9	15	0	0	0
4:176277835:A:G	rs34434848	4	176277835	A	G	0.03522	3.60338e-07	0.0522871	0.0102749	0.992723	rs113604070	16	RP11-287F9.2	0	ncRNA_intronic	2.351	6	9	15	0	0	0
4:176278624:A:AT	rs527366193	4	176278624	AT	A	0.03809	2.63609e-06	0.0463595	0.00986936	0.937166	rs113604070	16	RP11-287F9.2	0	ncRNA_intronic	0.627	NA	9	15	0	0	0
4:176278984:G:T	rs76712035	4	176278984	T	G	0.03516	3.12622e-07	0.0526058	0.0102833	0.989826	rs113604070	16	RP11-287F9.2	0	ncRNA_intronic	0.746	7	9	15	0	0	0
4:176278985:G:T	rs79752491	4	176278985	T	G	0.03515	2.61415e-07	0.0529144	0.010276	0.988389	rs113604070	16	RP11-287F9.2	0	ncRNA_intronic	1.288	7	9	15	0	0	0
4:176279900:A:G	rs35608566	4	176279900	G	A	0.03606	3.04341e-07	0.0521166	0.0101776	0.984196	rs113604070	16	RP11-287F9.2	0	ncRNA_intronic	0.532	6	9	15	0	0	0
4:176279944:A:C	rs71613739	4	176279944	C	A	0.03606	3.31726e-07	0.0519408	0.0101756	0.984196	rs113604070	16	RP11-287F9.2	0	ncRNA_intronic	5.796	7	9	15	0	0	0
4:176280168:A:G	rs35531092	4	176280168	A	G	0.03517	2.68534e-07	0.0528867	0.0102807	0.991268	rs113604070	16	RP11-287F9.2	0	ncRNA_intronic	0.184	6	9	15	0	0	0
4:176280197:G:T	rs34390060	4	176280197	T	G	0.03606	3.05401e-07	0.0521296	0.0101814	0.984196	rs113604070	16	RP11-287F9.2	0	ncRNA_intronic	1.219	7	9	15	0	0	0
4:176280422:A:G	rs13111661	4	176280422	G	A	0.03522	3.05731e-07	0.0526176	0.0102771	0.992723	rs113604070	16	RP11-287F9.2	0	ncRNA_intronic	3.713	6	9	15	0	0	0
4:176280616:A:ATATATATT	4:176280616_ATATATATT_A	4	176280616	A	ATATATATT	0.03632	3.39188e-07	0.0518831	0.0101726	0.981413	rs113604070	16	RP11-287F9.2	0	ncRNA_intronic	0.87	NA	9	15	0	0	0
4:176280755:C:G	rs13137571	4	176280755	G	C	0.03814	2.70944e-07	0.0505303	0.00982581	0.934523	rs113604070	16	RP11-287F9.2	0	ncRNA_intronic	2.68	6	9	15	0	0	0
4:176280842:C:T	rs13137771	4	176280842	T	C	0.03606	2.94076e-07	0.0521863	0.0101783	0.984196	rs113604070	16	RP11-287F9.2	0	ncRNA_intronic	1.739	4	9	15	0	0	0
4:176283363:A:C	rs74568829	4	176283363	A	C	0.03518	2.93616e-07	0.0527135	0.0102806	0.992714	rs113604070	16	RP11-287F9.2	0	ncRNA_intronic	1.031	6	14	15	0	0	0
4:176284089:A:AC	4:176284089_AC_A	4	176284089	A	AC	0.03521	2.77204e-07	0.0528554	0.0102865	0.991279	rs113604070	16	RP11-287F9.2	0	ncRNA_intronic	1.862	NA	14	15	0	0	0
4:176284479:C:T	rs71613740	4	176284479	C	T	0.03522	2.91179e-07	0.052729	0.0102804	0.992723	rs113604070	16	RP11-287F9.2	0	ncRNA_intronic	0.514	6	9	15	0	0	0
4:176284511:A:G	rs71613741	4	176284511	G	A	0.03527	3.08539e-07	0.0526077	0.0102786	0.994178	rs113604070	16	RP11-287F9.2	0	ncRNA_intronic	4.744	7	9	15	0	0	0
4:176285269:C:G	rs71613742	4	176285269	G	C	0.03527	3.06909e-07	0.0526164	0.0102783	0.994178	rs113604070	16	RP11-287F9.2	0	ncRNA_intronic	0.236	7	9	15	0	0	0
4:176285535:A:G	rs35520942	4	176285535	A	G	0.03553	2.0407e-07	0.053208	0.010241	1	rs113604070	16	RP11-287F9.2	0	ncRNA_intronic	0.563	7	9	15	0	0	0
4:176285726:C:T	rs35072581	4	176285726	T	C	0.03386	2.90228e-07	0.0535158	0.0104326	0.975992	rs113604070	16	RP11-287F9.2	0	ncRNA_intronic	0.731	5	9	15	0	0	0
4:176285729:A:T	rs35953803	4	176285729	T	A	0.03374	2.96804e-07	0.0535901	0.0104557	0.978997	rs113604070	16	RP11-287F9.2	0	ncRNA_intronic	1.485	5	9	15	0	0	0
4:176286098:A:C	rs74923079	4	176286098	A	C	0.03522	2.88217e-07	0.0527477	0.0102802	0.992723	rs113604070	16	RP11-287F9.2	0	ncRNA_intronic	0.355	6	9	15	0	0	0
4:176286204:C:T	rs112607764	4	176286204	C	T	0.03527	2.70957e-07	0.0528701	0.0102808	0.994178	rs113604070	16	RP11-287F9.2	0	ncRNA_intronic	8.054	6	9	15	0	0	0
4:176286630:A:G	rs71613743	4	176286630	A	G	0.03527	2.82651e-07	0.0527873	0.0102806	0.992732	rs113604070	16	RP11-287F9.2	0	ncRNA_intronic	0.821	7	9	15	0	0	0
4:176286729:G:T	rs35363864	4	176286729	T	G	0.03527	2.79776e-07	0.0528052	0.0102802	0.992732	rs113604070	16	RP11-287F9.2	0	ncRNA_intronic	2.138	6	9	15	0	0	0
4:176287656:A:G	rs35769779	4	176287656	A	G	0.03558	1.91531e-07	0.0533324	0.0102417	1	rs113604070	16	RP11-287F9.2	0	ncRNA_intronic	0.64	6	9	15	0	0	0
4:176290085:C:T	rs71613744	4	176290085	T	C	0.03559	1.90941e-07	0.0533288	0.0102399	1	rs113604070	16	RP11-287F9.2	0	ncRNA_intronic	1.132	7	9	15	0	0	0
4:176290182:A:G	rs71613745	4	176290182	A	G	0.03528	2.39205e-07	0.0531201	0.0102827	0.992732	rs113604070	16	RP11-287F9.2	0	ncRNA_intronic	1.825	7	9	15	0	0	0
4:176290921:A:T	rs13111129	4	176290921	T	A	0.03559	1.70349e-07	0.0535623	0.0102431	1	rs113604070	16	RP11-287F9.2	0	ncRNA_intronic	4.718	6	9	15	0	0	0
4:176290984:C:T	rs13136466	4	176290984	T	C	0.03528	2.39431e-07	0.0531178	0.0102826	0.992732	rs113604070	16	RP11-287F9.2	0	ncRNA_intronic	5.972	6	9	15	0	0	0
4:176290985:C:T	rs13136467	4	176290985	T	C	0.03528	2.54132e-07	0.0530006	0.0102821	0.992732	rs113604070	16	RP11-287F9.2	0	ncRNA_intronic	6.065	6	9	15	0	0	0
4:176291102:A:T	rs13122227	4	176291102	A	T	0.03559	1.83853e-07	0.0534078	0.0102413	1	rs113604070	16	RP11-287F9.2	0	ncRNA_intronic	2.098	7	9	15	0	0	0
4:176291213:C:T	rs28544150	4	176291213	T	C	0.04904	1.85451e-05	-0.038034	0.00888287	0.937932	rs551934	16	RP11-287F9.2	0	ncRNA_intronic	1.97	6	9	15	0	1	0
4:176291501:C:T	rs113604070	4	176291501	C	T	0.03559	1.57576e-07	0.0536949	0.0102403	1	rs113604070	16	RP11-287F9.2	0	ncRNA_intronic	1.847	6	9	15	0	0	0
4:176292344:A:C	rs76695121	4	176292344	A	C	0.03559	1.83806e-07	0.0534098	0.0102416	1	rs113604070	16	RP11-287F9.2	0	ncRNA_intronic	0.972	5	7	15	0	0	0
4:176293183:A:G	rs34740999	4	176293183	G	A	0.03528	2.36135e-07	0.0531489	0.0102835	0.992732	rs113604070	16	RP11-287F9.2	0	ncRNA_intronic	0.104	6	5	15	0	0	0
4:176294401:A:G	rs35779247	4	176294401	G	A	0.03528	2.45166e-07	0.0530839	0.0102849	0.992732	rs113604070	16	RP11-287F9.2	0	ncRNA_intronic	2.293	5	5	15	0	0	0
4:176294890:C:CATAT	rs35538271	4	176294890	CATAT	C	0.03554	1.61343e-07	0.0536566	0.0102415	1	rs113604070	16	RP11-287F9.2	0	ncRNA_intronic	2.499	NA	5	15	0	0	0
4:176295120:C:T	rs35339386	4	176295120	C	T	0.03528	2.35787e-07	0.0531562	0.0102844	0.992732	rs113604070	16	RP11-287F9.2	0	ncRNA_intronic	2.107	7	5	15	0	0	0
4:176295292:C:T	rs35973235	4	176295292	T	C	0.03554	1.75376e-07	0.0535148	0.0102446	0.998548	rs113604070	16	RP11-287F9.2	0	ncRNA_intronic	0.776	6	5	15	0	0	0
4:176295325:C:T	rs36098025	4	176295325	C	T	0.03554	1.7262e-07	0.0535451	0.0102447	0.998548	rs113604070	16	RP11-287F9.2	0	ncRNA_intronic	9.179	6	5	15	0	0	0
4:176295503:G:T	rs35467938	4	176295503	T	G	0.03528	2.27735e-07	0.0532374	0.0102871	0.992732	rs113604070	16	RP11-287F9.2	0	ncRNA_intronic	0.212	6	5	15	0	0	0
4:176295653:A:G	rs71613746	4	176295653	A	G	0.03528	2.35537e-07	0.0531603	0.0102847	0.992732	rs113604070	16	RP11-287F9.2	0	ncRNA_intronic	0.685	6	5	15	0	0	0
4:176295851:C:T	rs35414947	4	176295851	T	C	0.03559	1.81978e-07	0.0534336	0.0102425	1	rs113604070	16	RP11-287F9.2	0	ncRNA_intronic	0.677	5	5	15	0	0	0
4:176296049:A:G	rs13147690	4	176296049	G	A	0.03554	1.74209e-07	0.0535257	0.0102443	0.998548	rs113604070	16	RP11-287F9.2	0	ncRNA_intronic	3.965	7	5	15	0	0	0
4:176297859:A:G	rs34710974	4	176297859	A	G	0.03513	2.35641e-07	0.0531777	0.0102883	0.991232	rs113604070	16	RP11-287F9.2	0	ncRNA_intronic	10.02	5	5	15	0	0	0
4:176299623:C:G	rs28541933	4	176299623	G	C	0.03539	2.93386e-07	0.0526511	0.0102681	0.982483	rs113604070	16	RP11-287F9.2	0	ncRNA_intronic	1.262	5	5	15	0	0	0
4:176303273:A:T	rs13114366	4	176303273	T	A	0.0354	3.13307e-07	0.0525799	0.010279	0.982483	rs113604070	16	RP11-287F9.2	0	ncRNA_intronic	1.334	6	5	15	0	0	0
4:176310931:A:AATAG	4:176310931_AATAG_A	4	176310931	A	AATAG	0.03775	1.15305e-06	0.0484945	0.00997102	0.903766	rs113604070	16	RP11-287F9.2	0	ncRNA_intronic	2.314	NA	5	15	0	0	0
4:176319556:A:T	rs35128403	4	176319556	T	A	0.04786	2.88888e-05	0.0372747	0.00891302	0.877687	rs551934	16	RP11-287F9.2	0	ncRNA_intronic	2.611	7	9	15	0	1	0
4:176319946:C:T	rs13109130	4	176319946	C	T	0.04969	3.26445e-05	-0.0364619	0.00877715	0.858421	rs551934	16	RP11-287F9.2	0	ncRNA_intronic	7.171	7	9	15	0	1	0
4:176320530:A:G	rs2333158	4	176320530	A	G	0.04814	3.16352e-05	-0.0369753	0.00888538	0.878023	rs551934	16	RP11-287F9.2	0	ncRNA_intronic	1.062	6	9	15	0	0	0
4:176320638:A:G	rs2877867	4	176320638	G	A	0.04964	3.53256e-05	-0.0363005	0.0087765	0.858334	rs551934	16	RP11-287F9.2	0	ncRNA_intronic	4.143	6	9	15	0	1	0
4:176320993:A:G	rs10004878	4	176320993	A	G	0.0364	1.12639e-06	0.0495513	0.0101786	0.941886	rs113604070	16	RP11-287F9.2	0	ncRNA_intronic	0.045	7	9	15	0	0	0
4:176321573:A:G	rs34941862	4	176321573	G	A	0.03563	1.3093e-06	0.0497056	0.0102733	0.953758	rs113604070	16	RP11-287F9.2	0	ncRNA_intronic	0.212	6	9	15	0	0	0
4:176321600:C:G	rs10030679	4	176321600	G	C	0.04809	2.4359e-05	-0.0375375	0.00889377	0.877972	rs551934	16	RP11-287F9.2	0	ncRNA_intronic	0.522	6	9	15	0	0	0
4:176322704:A:G	rs28695640	4	176322704	G	A	0.04809	3.08255e-05	-0.0370207	0.00888366	0.877972	rs551934	16	RP11-287F9.2	0	ncRNA_intronic	4.397	6	9	15	0	0	0
4:176322876:C:G	rs6829303	4	176322876	G	C	0.04823	3.26197e-05	-0.0369011	0.00888249	0.874988	rs551934	16	RP11-287F9.2	0	ncRNA_intronic	1.373	6	9	15	0	0	0
4:176323585:A:G	rs35893719	4	176323585	A	G	0.0364	1.26099e-06	0.0493069	0.0101752	0.941886	rs113604070	16	RP11-287F9.2	0	ncRNA_intronic	3.237	7	1	15	0	0	0
4:176323828:A:C	rs7678596	4	176323828	A	C	0.04973	3.76955e-05	-0.0361604	0.0087743	0.855415	rs551934	16	RP11-287F9.2	0	ncRNA_intronic	0.962	7	9	15	0	1	0
4:176324038:A:G	rs6553869	4	176324038	A	G	0.04823	3.25642e-05	-0.0369093	0.00888364	0.874988	rs551934	16	RP11-287F9.2	0	ncRNA_intronic	8.587	7	9	15	0	0	0
4:176324238:C:G	rs6553870	4	176324238	G	C	0.04821	3.04635e-05	-0.0370455	0.00888386	0.874993	rs551934	16	RP11-287F9.2	0	ncRNA_exonic	1.739	7	9	15	0	0	0
4:176325343:A:G	rs13145889	4	176325343	G	A	0.04149	6.24568e-06	0.0432735	0.00957824	0.847474	rs551934	16	RP11-287F9.2	1081	intergenic	0.181	6	5	15	0	0	0
4:176325771:C:T	rs6553872	4	176325771	T	C	0.0483	2.69557e-05	-0.0372204	0.0088667	0.872947	rs551934	16	RP11-287F9.2	1509	intergenic	1.758	6	5	15	0	0	0
4:176326484:C:T	rs2333159	4	176326484	T	C	0.04982	3.27748e-05	-0.0364399	0.00877378	0.851581	rs551934	16	RP11-287F9.2	2222	intergenic	0.512	5	5	15	0	1	0
4:176327713:C:T	rs4550897	4	176327713	T	C	0.04987	3.59096e-05	-0.0362502	0.00877233	0.850645	rs551934	16	RP11-287F9.2	3451	intergenic	1.857	6	5	15	0	1	0
4:176328015:C:T	rs4440200	4	176328015	C	T	0.04837	3.21078e-05	-0.0369302	0.00888176	0.870008	rs551934	16	RP11-287F9.2	3753	intergenic	1.63	6	5	15	0	0	0
4:176330521:A:G	rs6823517	4	176330521	G	A	0.03648	1.80148e-06	0.0485382	0.0101661	0.935055	rs113604070	16	RP11-287F9.2	6259	intergenic	2.205	6	5	15	0	0	0
4:176330622:A:G	rs11731970	4	176330622	A	G	0.04841	3.27393e-05	-0.0368877	0.00888106	0.867991	rs551934	16	RP11-287F9.2	6360	intergenic	0.286	6	5	15	0	0	0
4:176330911:C:CACA	4:176330911_CACA_C	4	176330911	C	CACA	0.04803	2.48422e-05	-0.0375685	0.00891044	0.876856	rs551934	16	RP11-287F9.2	6649	intergenic	8.262	NA	5	15	0	0	0
4:176330974:A:C	rs6824499	4	176330974	C	A	0.04193	8.76133e-06	0.042171	0.00948582	0.82399	rs113604070	16	RP11-287F9.2	6712	intergenic	3.055	7	5	15	0	0	0
4:176331505:G:T	rs6419993	4	176331505	T	G	0.04846	3.65359e-05	-0.0366772	0.00888421	0.864882	rs551934	16	RP11-287F9.2	7243	intergenic	0.299	6	5	15	0	0	0
4:176332540:G:T	rs6842506	4	176332540	G	T	0.04856	2.74258e-05	-0.0372675	0.00888622	0.854857	rs551934	16	RP11-287F9.2	8278	intergenic	3.771	5	5	15	0	0	0
4:176333406:A:G	rs11133094	4	176333406	A	G	0.0502	3.59443e-05	-0.0362526	0.00877337	0.837193	rs551934	16	RP11-287F9.2	9144	intergenic	2.381	2b	5	15	0	1	0
4:176334509:G:GAA	rs33989980	4	176334509	GAA	G	0.04131	5.66852e-06	0.0431685	0.00951184	0.830007	rs113604070	16	RP11-287F9.2	10247	intergenic	0.699	NA	2	15	0	0	0
4:176334771:G:T	rs34576521	4	176334771	T	G	0.03603	1.99816e-06	0.0487949	0.0102648	0.930357	rs113604070	16	RP11-287F9.2	10509	intergenic	0.414	6	2	15	0	0	0
4:176334902:C:T	rs10866376	4	176334902	C	T	0.04875	3.26437e-05	-0.0368967	0.00888179	0.854286	rs551934	16	RP11-287F9.2	10640	intergenic	7.619	5	5	15	0	0	0
4:176336526:A:T	rs28766990	4	176336526	A	T	0.03603	1.75428e-06	0.0490449	0.0102608	0.930357	rs113604070	16	RP11-287F9.2	12264	intergenic	1.946	6	5	15	0	0	0
4:176336760:A:T	rs7660085	4	176336760	T	A	0.04865	3.40197e-05	-0.0368248	0.00888472	0.855117	rs551934	16	RP11-287F9.2	12498	intergenic	2.527	5	5	15	0	0	0
4:176337035:A:G	rs6817361	4	176337035	G	A	0.04865	3.41554e-05	-0.036812	0.00888357	0.855117	rs551934	16	RP11-287F9.2	12773	intergenic	4.457	6	5	15	0	0	0
4:176337308:C:T	rs34816850	4	176337308	C	T	0.0421	7.96948e-06	0.0423526	0.00948335	0.813807	rs113604070	16	RP11-287F9.2	13046	intergenic	9.579	6	5	15	0	0	0
4:176337422:A:T	rs8180166	4	176337422	T	A	0.05017	4.28568e-05	-0.035903	0.00877499	0.836209	rs551934	16	RP11-287F9.2	13160	intergenic	2.952	7	5	15	0	1	0
4:176338666:C:T	rs6553873	4	176338666	T	C	0.04865	2.65919e-05	-0.0373052	0.00888041	0.856207	rs551934	16	RP11-287F9.2	14404	intergenic	2.112	5	5	15	0	0	0
4:176339449:A:G	rs28377094	4	176339449	A	G	0.04211	1.07298e-05	0.0417229	0.00947835	0.813804	rs113604070	16	RP11-287F9.2	15187	intergenic	0.741	7	5	15	0	0	0
4:176340150:T:TA	rs11463582	4	176340150	TA	T	0.0478	2.77096e-05	-0.037439	0.00893209	0.854199	rs551934	16	RP11-287F9.2	15888	intergenic	5.06	NA	2	15	0	0	0
4:176341843:A:G	rs34790409	4	176341843	G	A	0.03682	2.16711e-06	0.0481051	0.0101548	0.917742	rs113604070	16	RP11-287F9.2	17581	intergenic	0.396	7	5	15	0	0	0
4:176343025:C:T	rs28676606	4	176343025	C	T	0.03682	2.32274e-06	0.0479454	0.0101513	0.917742	rs113604070	16	RP11-287F9.2	18763	intergenic	6.226	2b	2	15	0	0	0
4:176343297:C:T	rs7438159	4	176343297	C	T	0.0499	3.56303e-05	-0.0363297	0.00878775	0.839062	rs551934	16	RP11-287F9.2	19035	intergenic	7.374	7	2	15	0	1	0
4:176343579:A:G	rs6553874	4	176343579	G	A	0.05013	4.00608e-05	-0.0359905	0.00876293	0.836222	rs551934	16	RP11-287F9.2	19317	intergenic	0.601	4	5	15	0	1	0
4:176343894:C:G	rs35474135	4	176343894	C	G	0.03807	3.01544e-06	0.0466973	0.00999992	0.885027	rs113604070	16	RP11-287F9.2	19632	intergenic	4.975	3a	5	15	0	0	0
4:176343980:A:G	rs71613748	4	176343980	A	G	0.04971	4.24219e-05	0.0359839	0.00878968	0.838755	rs551934	16	RP11-287F9.2	19718	intergenic	0.857	6	5	15	0	1	0
4:176344294:C:T	rs9994051	4	176344294	C	T	0.04971	4.35472e-05	0.0359316	0.00878995	0.838755	rs551934	16	RP11-287F9.2	20032	intergenic	0.551	6	5	15	0	1	0
4:176346200:C:T	rs10031097	4	176346200	T	C	0.04971	4.30894e-05	0.0359556	0.00879053	0.838755	rs551934	16	RP11-287F9.2	21938	intergenic	0.028	7	9	15	0	1	0
4:176346365:C:T	rs10031289	4	176346365	T	C	0.04971	4.35953e-05	0.0359318	0.00879054	0.838753	rs551934	16	RP11-287F9.2	22103	intergenic	3.383	7	9	15	0	1	0
4:176347198:A:T	rs34589493	4	176347198	A	T	0.03682	2.28465e-06	0.0479721	0.0101497	0.917742	rs113604070	16	RP11-287F9.2	22936	intergenic	3.086	6	9	15	0	0	0
4:176348180:C:T	rs6848773	4	176348180	T	C	0.04971	4.42069e-05	0.0359042	0.00879074	0.838753	rs551934	16	RP11-287F9.2	23918	intergenic	1.195	5	9	15	0	1	0
4:176349089:G:T	rs35509900	4	176349089	T	G	0.03692	3.4574e-06	0.0470646	0.0101398	0.915324	rs113604070	16	RP11-287F9.2	24827	intergenic	0.842	5	1	15	0	0	0
4:176349188:C:T	rs13107335	4	176349188	C	T	0.04976	5.58933e-05	0.0354025	0.0087858	0.838069	rs551934	16	RP11-287F9.2	24926	intergenic	1.494	5	1	15	0	1	0
4:176349560:C:T	rs9685446	4	176349560	T	C	0.05027	6.00593e-05	-0.0351708	0.00876515	0.833718	rs551934	16	RP11-287F9.2	25298	intergenic	0.061	5	9	15	0	1	0
4:176349582:C:G	rs6856483	4	176349582	G	C	0.04992	4.63308e-05	0.0357636	0.00877977	0.835318	rs551934	16	RP11-287F9.2	25320	intergenic	0.726	5	9	15	0	1	0
4:176349745:C:T	rs10024403	4	176349745	T	C	0.03692	3.53265e-06	0.0470206	0.01014	0.915324	rs113604070	16	RP11-287F9.2	25483	intergenic	0.065	5	9	15	0	0	0
4:176349747:G:T	rs10001350	4	176349747	T	G	0.03692	3.48915e-06	0.0470468	0.0101401	0.915324	rs113604070	16	RP11-287F9.2	25485	intergenic	0.639	5	9	15	0	0	0
4:176349829:A:G	rs9684098	4	176349829	A	G	0.05022	4.85076e-05	-0.0355942	0.0087612	0.835681	rs551934	16	RP11-287F9.2	25567	intergenic	0.024	5	9	15	0	1	0
4:176349877:C:T	rs6857110	4	176349877	T	C	0.03817	5.02296e-06	0.0455927	0.00999	0.884189	rs113604070	16	RP11-287F9.2	25615	intergenic	0.101	6	9	15	0	0	0
4:176350084:C:T	rs10027035	4	176350084	T	C	0.03612	3.1186e-06	0.0477526	0.0102411	0.927804	rs113604070	16	RP11-287F9.2	25822	intergenic	2.54	5	9	15	0	0	0
4:176350260:C:T	rs6814305	4	176350260	T	C	0.04978	4.98207e-05	0.0356507	0.00878862	0.838065	rs551934	16	RP11-287F9.2	25998	intergenic	1.455	5	9	15	0	1	0
4:176350371:C:T	rs11944689	4	176350371	T	C	0.03817	5.09554e-06	0.0455639	0.0099903	0.884189	rs113604070	16	RP11-287F9.2	26109	intergenic	0.629	5	9	15	0	0	0
4:176350832:A:G	rs6840207	4	176350832	G	A	0.04983	5.34552e-05	0.035508	0.00878914	0.837145	rs551934	16	RP11-287F9.2	26570	intergenic	1.285	6	9	15	0	1	0
4:176351876:G:T	rs6820821	4	176351876	T	G	0.04991	4.79789e-05	-0.0356536	0.00877031	0.838912	rs551934	16	RP11-598D14.1	27563	intergenic	0.603	7	5	15	0	1	0
4:176352596:A:G	rs28498740	4	176352596	G	A	0.04984	5.67571e-05	0.0353943	0.00879164	0.836084	rs551934	16	RP11-598D14.1	26843	intergenic	0.737	6	5	15	0	1	0
4:176353118:C:T	rs10005679	4	176353118	C	T	0.04984	5.26611e-05	0.0355431	0.00879021	0.836084	rs551934	16	RP11-598D14.1	26321	intergenic	1.015	6	5	15	0	1	0
4:176353910:C:T	rs10006462	4	176353910	C	T	0.03599	3.36907e-06	0.0476066	0.0102447	0.924686	rs113604070	16	RP11-598D14.1	25529	intergenic	0.622	5	5	15	0	0	0
4:176354308:G:T	rs10009061	4	176354308	G	T	0.04951	3.24915e-05	-0.0364096	0.0087623	0.836356	rs551934	16	RP11-598D14.1	25131	intergenic	2.586	7	5	15	0	1	0
4:176354319:C:T	rs9995078	4	176354319	T	C	0.04927	4.0724e-05	0.0360948	0.00879647	0.836132	rs551934	16	RP11-598D14.1	25120	intergenic	0.017	7	5	15	0	1	0
4:176354817:C:T	rs10009568	4	176354817	C	T	0.04938	6.70749e-05	0.0350392	0.00878963	0.834275	rs551934	16	RP11-598D14.1	24622	intergenic	0.372	7	5	15	0	1	0
4:176356352:A:AAT	4:176356352_AAT_A	4	176356352	A	AAT	0.03559	1.21191e-05	0.0439591	0.0100468	0.924389	rs113604070	16	RP11-598D14.1	23087	intergenic	0.749	NA	5	15	0	0	0
4:176356623:A:C	rs7697575	4	176356623	A	C	0.03994	8.46681e-06	0.0429768	0.00965114	0.846447	rs113604070	16	RP11-598D14.1	22816	intergenic	1.845	3a	2	15	0	1	0
4:176357362:A:G	rs28509769	4	176357362	G	A	0.04058	9.45301e-06	0.0422752	0.00954439	0.830382	rs113604070	16	RP11-598D14.1	22077	intergenic	0.185	6	5	15	0	0	0
4:176357363:A:G	rs28430966	4	176357363	A	G	0.04058	9.50277e-06	0.0422673	0.00954505	0.830382	rs113604070	16	RP11-598D14.1	22076	intergenic	0.608	6	5	15	0	0	0
4:176359366:C:T	rs35670330	4	176359366	T	C	0.03651	3.56205e-06	0.0470248	0.0101447	0.911351	rs113604070	16	RP11-598D14.1	20073	intergenic	2.267	6	5	15	0	0	0
4:176363166:C:T	rs28464169	4	176363166	C	T	0.03651	3.16847e-06	0.0473266	0.0101568	0.911351	rs113604070	16	RP11-598D14.1	16273	intergenic	1.935	7	5	15	0	0	0
4:176364162:A:C	rs10021438	4	176364162	C	A	0.03637	3.62936e-06	0.0470693	0.0101628	0.913894	rs113604070	16	RP11-598D14.1	15277	intergenic	1.763	7	9	15	0	0	0
4:176364538:C:T	rs12715965	4	176364538	T	C	0.03961	1.44697e-05	0.0419022	0.00966242	0.851625	rs113604070	16	RP11-598D14.1	14901	intergenic	13.61	5	7	15	0	1	0
4:176364816:A:G	rs13435818	4	176364816	A	G	0.04597	5.00173e-05	0.0367546	0.00906281	0.80623	rs551934	16	RP11-598D14.1	14623	intergenic	3.532	4	7	15	0	1	0
4:176365605:A:G	rs10034963	4	176365605	A	G	0.04591	5.45155e-05	0.0365738	0.0090633	0.805085	rs551934	16	RP11-598D14.1	13834	intergenic	0.35	5	5	15	0	1	0
4:176366166:C:T	rs10030043	4	176366166	C	T	0.0437	3.7812e-05	0.0386274	0.00937453	0.836931	rs551934	16	RP11-598D14.1	13273	intergenic	8.045	7	5	15	0	1	0
4:176366182:A:G	rs9993093	4	176366182	A	G	0.04516	4.76091e-05	-0.0375577	0.00923461	0.823422	rs551934	16	RP11-598D14.1	13257	intergenic	0.238	7	5	15	0	1	0
4:176366314:A:G	rs13434491	4	176366314	A	G	0.04368	3.51836e-05	0.0387747	0.0093726	0.837976	rs551934	16	RP11-598D14.1	13125	intergenic	0.084	7	5	15	0	1	0
4:176370066:A:G	rs74402324	4	176370066	G	A	0.03628	2.81799e-06	0.0477143	0.0101874	0.913567	rs113604070	16	RP11-598D14.1	9373	intergenic	4.797	6	5	15	0	0	0
4:176370543:A:G	rs3923340	4	176370543	A	G	0.03635	2.86055e-06	0.0476897	0.0101888	0.900316	rs113604070	16	RP11-598D14.1	8896	intergenic	5.134	NA	5	15	0	0	0
4:176372923:C:T	rs13115821	4	176372923	T	C	0.03571	2.1275e-06	0.0486008	0.0102513	0.90754	rs113604070	16	RP11-598D14.1	6516	intergenic	3.549	6	5	15	0	0	0
4:176374175:A:T	rs13109262	4	176374175	A	T	0.03635	3.79009e-06	0.0472125	0.0102135	0.900316	rs113604070	16	RP11-598D14.1	5264	intergenic	2.272	7	5	15	0	0	0
4:176385617:G:T	rs71613754	4	176385617	G	T	0.03243	4.43119e-06	0.047924	0.0104408	0.904169	rs113604070	16	RP11-598D14.1	0	ncRNA_intronic	0.613	7	3	15	0	0	0
5:30364735:C:T	rs34480623	5	30364735	T	C	0.02429	6.72775e-05	0.047876	0.0120119	0.923366	rs13176556	17	RP11-136H13.2	776	downstream	2.454	5	9	15	0	0	0
5:30413396:A:G	rs13176556	5	30413396	G	A	0.02366	2.60825e-06	0.0564743	0.0120171	1	rs13176556	17	RP11-136H13.2	47604	intergenic	3.438	7	15	15	0	0	0
5:30436756:A:G	rs13168321	5	30436756	A	G	0.02591	7.15731e-05	0.0469814	0.0118311	0.806969	rs13176556	17	RP11-136H13.2	70964	intergenic	0.941	6	1	15	0	0	0
6:147524962:G:T	rs9497725	6	147524962	G	T	0.487	3.65511e-05	-0.0153152	0.00370983	0.850292	rs12199542	18	STXBP5-AS1	0	ncRNA_intronic	11.25	2a	1	1	1	1	0
6:147531081:G:T	rs2786189	6	147531081	T	G	0.4856	4.27287e-05	-0.0151594	0.00370446	0.850325	rs12199542	18	STXBP5	0	intronic	7.734	NA	2	5	1	1	0
6:147554226:A:T	rs2786187	6	147554226	A	T	0.4778	1.48248e-05	-0.0160751	0.00371139	0.92431	rs12199542	18	STXBP5	0	intronic	1.177	5	4	5	1	1	0
6:147592611:A:G	rs2582924	6	147592611	A	G	0.4775	1.52202e-05	-0.0160601	0.00371292	0.925404	rs12199542	18	STXBP5	0	intronic	3.586	6	4	5	1	1	0
6:147618024:C:T	rs673944	6	147618024	T	C	0.4773	1.71965e-05	-0.0159615	0.00371328	0.926266	rs12199542	18	STXBP5	0	intronic	1.433	7	4	5	1	1	0
6:147639534:C:T	rs9373522	6	147639534	T	C	0.4786	1.73936e-05	0.0159455	0.00371173	0.929492	rs12199542	18	STXBP5	0	intronic	9.585	6	4	5	1	1	0
6:147645472:A:G	rs9399597	6	147645472	A	G	0.4789	1.31299e-05	0.0161759	0.00371184	0.928456	rs12199542	18	STXBP5	0	intronic	0.23	7	4	5	1	1	0
6:147661862:A:G	rs7769576	6	147661862	A	G	0.4791	1.36795e-05	0.016147	0.00371285	0.929756	rs12199542	18	STXBP5	0	intronic	0.328	6	4	5	1	1	0
6:147670086:C:T	rs12191720	6	147670086	C	T	0.4626	6.2634e-06	0.0167925	0.00371737	0.99796	rs12199542	18	STXBP5	0	intronic	0.113	6	4	5	1	1	0
6:147670601:A:T	rs12199542	6	147670601	T	A	0.4629	6.06262e-06	0.0168212	0.00371804	1	rs12199542	18	STXBP5	0	intronic	1.731	5	5	5	1	1	0
6:147679631:G:T	rs4896907	6	147679631	G	T	0.4271	8.48946e-05	0.0147195	0.00374529	0.866054	rs12199542	18	STXBP5	0	intronic	0.921	6	4	5	1	1	0
6:147680359:A:G	rs9390459	6	147680359	G	A	0.427	7.38873e-05	0.0148453	0.0037456	0.864862	rs12199542	18	STXBP5	0	exonic	0.701	5	4	5	1	1	0
6:147689394:T:TA	6:147689394_TA_T	6	147689394	T	TA	0.4263	8.00811e-05	0.0148451	0.00376381	0.866904	rs12199542	18	STXBP5	0	intronic	0.509	NA	4	5	1	1	0
6:147689700:A:G	rs58987334	6	147689700	G	A	0.4267	7.0731e-05	0.0148968	0.00374874	0.865306	rs12199542	18	STXBP5	0	intronic	4.332	5	4	5	1	1	0
6:147702147:A:G	rs9390463	6	147702147	G	A	0.4977	5.51849e-05	0.0149569	0.00370909	0.865686	rs12199542	18	STXBP5	0	intronic	11.58	5	4	5	1	1	0
7:7059543:A:G	rs117964050	7	7059543	A	G	0.007769	7.13395e-06	0.0925992	0.020625	1	rs117964050	19	AC079804.1	24593	intergenic	0.062	5	5	15	0	0	0
7:7066840:C:T	rs117665897	7	7066840	C	T	0.007917	1.18716e-05	0.0886066	0.0202301	0.980638	rs117964050	19	AC079804.1	31890	intergenic	1.201	6	5	15	0	0	0
7:7071371:A:AGTC	7:7071371_AGTC_A	7	7071371	A	AGTC	0.007419	8.37838e-05	0.0807542	0.0205309	0.944818	rs117964050	19	AC092104.2	34870	intergenic	5.205	NA	7	15	0	0	0
7:7079072:A:G	rs77099092	7	7079072	A	G	0.008015	1.38102e-05	0.0876887	0.0201729	0.987146	rs117964050	19	AC092104.2	27169	intergenic	5.469	5	5	15	0	0	0
7:7113311:A:G	rs181227034	7	7113311	A	G	0.007365	1.36675e-05	0.0905689	0.0208246	0.918536	rs117964050	19	RP11-397J20.1	4614	intergenic	0.021	7	9	15	1	0	0
7:126455186:G:T	rs143454118	7	126455186	T	G	0.004767	5.13902e-06	-0.112224	0.0246158	0.989261	rs140626606	20	GRM8	0	intronic	0.283	5	14	15	1	0	0
7:126457019:A:T	rs184063205	7	126457019	T	A	0.004814	3.85115e-06	-0.113806	0.0246373	0.989147	rs140626606	20	GRM8	0	intronic	3.303	6	14	15	1	0	0
7:126482411:C:T	rs140626606	7	126482411	C	T	0.00482	3.4633e-06	-0.114226	0.0246112	1	rs140626606	20	GRM8	0	intronic	0.483	5	14	15	1	0	0
7:126549766:C:T	rs139468176	7	126549766	T	C	0.004958	1.06883e-05	-0.106707	0.0242363	0.978968	rs140626606	20	GRM8	0	intronic	0.199	6	15	15	1	0	0
7:126595259:A:G	rs141907391	7	126595259	G	A	0.005157	1.14248e-05	-0.105876	0.0241271	0.928728	rs140626606	20	GRM8	0	intronic	12.8	5	7	15	1	0	0
7:126595840:C:T	rs181940167	7	126595840	C	T	0.005107	6.41283e-06	-0.108556	0.0240577	0.938303	rs140626606	20	GRM8	0	intronic	1.323	7	9	15	1	0	0
7:126634935:A:G	rs192930296	7	126634935	G	A	0.004661	8.06789e-05	-0.0977849	0.0248036	0.841618	rs140626606	20	GRM8	0	intronic	3.467	7	7	15	1	0	0
8:80750978:C:T	rs140923797	8	80750978	C	T	0.007473	3.38501e-06	0.104411	0.0224736	1	rs143388378	21	RP11-26J3.1	0	ncRNA_intronic	3.022	7	5	15	1	0	0
8:80751403:A:G	rs143388378	8	80751403	A	G	0.007473	3.13942e-06	0.104655	0.022451	1	rs143388378	21	RP11-26J3.1	0	ncRNA_intronic	2.268	7	5	15	1	0	0
8:80753618:G:T	rs7839872	8	80753618	T	G	0.007326	4.27681e-06	0.102453	0.0222848	0.963841	rs143388378	21	RP11-26J3.1	0	ncRNA_intronic	0.289	7	5	15	1	0	0
8:80753619:A:C	rs7839479	8	80753619	C	A	0.007326	4.46653e-06	0.102332	0.0223024	0.963841	rs143388378	21	RP11-26J3.1	0	ncRNA_intronic	0.772	7	5	15	1	0	0
8:141644176:A:G	rs11166985	8	141644176	G	A	0.3205	9.00389e-05	0.015638	0.00399339	0.838197	rs10108278	22	AGO2	0	intronic	6.274	4	1	2	1	1	0
8:141652408:A:G	rs11994438	8	141652408	A	G	0.3026	4.24776e-06	0.0186485	0.00405501	0.969551	rs10108278	22	AGO2	6689	intergenic	3.086	5	5	15	1	1	0
8:141654803:C:T	rs12679974	8	141654803	C	T	0.2997	5.23034e-06	0.0185578	0.00407387	0.967194	rs10108278	22	AGO2	9084	intergenic	16.61	4	5	15	1	1	0
8:141660770:A:G	rs10108278	8	141660770	A	G	0.3078	3.77624e-06	0.018668	0.00403779	1	rs10108278	22	PTK2	7228	intergenic	0.187	5	5	15	1	1	0
8:143106899:C:T	rs72683321	8	143106899	T	C	0.011	1.52714e-05	0.0718424	0.016612	0.948088	rs72683362	23	RP11-953B20.2	56696	intergenic	0.608	5	5	15	0	0	0
8:143129570:C:T	rs72683362	8	143129570	C	T	0.01094	7.70424e-06	0.0747149	0.0167026	1	rs72683362	23	RP11-953B20.1	41617	intergenic	0.84	5	9	15	0	0	0
9:86368660:A:G	rs7047907	9	86368660	A	G	0.2547	4.99091e-07	-0.021342	0.00424576	0.960144	9:86553664_AT_A	24	GKAP1	0	intronic	0.259	6	5	15	1	1	0
9:86381318:C:CA	rs199816133	9	86381318	C	CA	0.254	6.40531e-07	-0.0211424	0.00424668	0.966483	9:86553664_AT_A	24	GKAP1	0	intronic	1.819	NA	4	15	1	1	0
9:86418422:A:G	rs6559744	9	86418422	A	G	0.2537	7.0912e-07	0.0210552	0.00424599	0.967045	9:86553664_AT_A	24	GKAP1	0	intronic	1.47	6	5	5	1	1	0
9:86424274:C:T	rs71502720	9	86424274	T	C	0.09092	6.09958e-06	0.0286517	0.00633479	1	rs71502720	24	GKAP1	0	intronic	3.604	4	4	5	1	1	0
9:86429305:C:T	rs295268	9	86429305	C	T	0.2538	9.82517e-07	0.0207841	0.00424588	0.967607	9:86553664_AT_A	24	GKAP1	0	intronic	7.823	7	5	5	1	1	0
9:86446618:C:CT	rs567969026	9	86446618	CT	C	0.2464	2.88337e-06	0.0201473	0.00430594	0.980918	9:86553664_AT_A	24	RP11-575L7.2:RP11-575L7.4	00:00:00	ncRNA_intronic	4.827	NA	15	15	1	1	0
9:86446938:A:T	rs295289	9	86446938	A	T	0.2537	1.38118e-06	0.0205138	0.00424918	0.984475	9:86553664_AT_A	24	RP11-575L7.2:RP11-575L7.4	00:00:00	ncRNA_intronic	1.131	6	15	15	1	1	0
9:86457387:G:GT	rs71365387	9	86457387	GT	G	0.2506	9.17023e-07	0.0209594	0.00426988	0.984872	9:86553664_AT_A	24	RP11-575L7.4:KIF27	00:00:00	ncRNA_intronic	0.8	NA	5	15	1	1	0
9:86459970:A:G	rs419250	9	86459970	G	A	0.2526	1.79275e-06	0.0203092	0.00425281	0.987222	9:86553664_AT_A	24	RP11-575L7.4:KIF27	00:00:00	ncRNA_intronic	4.99	6	4	15	1	1	0
9:86461095:C:G	rs418816	9	86461095	C	G	0.2526	1.80343e-06	0.0203039	0.00425275	0.987222	9:86553664_AT_A	24	RP11-575L7.4:KIF27	00:00:00	ncRNA_intronic	11.54	7	4	5	1	1	0
9:86462359:A:G	rs3119921	9	86462359	A	G	0.2525	1.9034e-06	0.0202564	0.0042525	0.987223	9:86553664_AT_A	24	RP11-575L7.4:KIF27	00:00:00	ncRNA_intronic	2.563	6	4	15	1	1	0
9:86463006:A:C	rs142648961	9	86463006	C	A	0.2527	1.76108e-06	0.0203275	0.00425344	0.982843	9:86553664_AT_A	24	RP11-575L7.4:KIF27	00:00:00	ncRNA_intronic	2.993	7	5	15	1	1	0
9:86465369:A:G	rs12682981	9	86465369	G	A	0.2508	1.63727e-06	0.0204783	0.00427192	0.979679	9:86553664_AT_A	24	RP11-575L7.4:KIF27	00:00:00	ncRNA_intronic	4.138	7	5	15	1	1	0
9:86465395:C:T	rs9410887	9	86465395	C	T	0.2487	1.91108e-06	0.0203672	0.00427648	0.979155	9:86553664_AT_A	24	RP11-575L7.4:KIF27	00:00:00	ncRNA_intronic	11.6	7	5	15	1	1	0
9:86465402:A:G	rs9410888	9	86465402	A	G	0.2488	1.90305e-06	0.0203681	0.00427591	0.979158	9:86553664_AT_A	24	RP11-575L7.4:KIF27	00:00:00	ncRNA_intronic	3.939	7	5	15	1	1	0
9:86466968:A:G	rs295273	9	86466968	A	G	0.2525	1.84991e-06	0.0202803	0.00425238	0.987222	9:86553664_AT_A	24	RP11-575L7.4:KIF27	00:00:00	ncRNA_intronic	2.4	6	5	15	1	1	0
9:86467197:T:TA	9:86467197_TA_T	9	86467197	T	TA	0.2525	1.61098e-06	0.0204052	0.00425378	0.986084	9:86553664_AT_A	24	RP11-575L7.4:KIF27	00:00:00	ncRNA_intronic	1.907	NA	5	15	1	1	0
9:86472376:G:T	rs167180	9	86472376	G	T	0.2521	1.86621e-06	0.0202787	0.00425362	0.985054	9:86553664_AT_A	24	RP11-575L7.4:KIF27	00:00:00	ncRNA_intronic	5.435	5	5	15	1	1	0
9:86481202:A:G	rs11140277	9	86481202	G	A	0.2527	1.82898e-06	0.0202933	0.00425307	0.986109	9:86553664_AT_A	24	RP11-575L7.4:KIF27	00:00:00	ncRNA_intronic	6.574	6	5	15	1	1	0
9:86481873:A:C	rs28712486	9	86481873	A	C	0.2266	1.39985e-05	0.0191841	0.00441634	0.866841	9:86553664_AT_A	24	RP11-575L7.4:KIF27	00:00:00	ncRNA_intronic	0.727	6	5	15	1	1	0
9:86494706:C:T	rs10123966	9	86494706	C	T	0.2529	1.79721e-06	0.0202998	0.00425127	0.987493	9:86553664_AT_A	24	KIF27	0	intronic	2.425	5	5	15	1	1	0
9:86497334:A:G	rs13290882	9	86497334	A	G	0.2527	1.67575e-06	0.0203631	0.00425201	0.988307	9:86553664_AT_A	24	KIF27	0	intronic	3.638	7	5	15	1	1	0
9:86507442:C:G	rs963459	9	86507442	C	G	0.2528	1.46191e-06	0.0204787	0.00425189	0.988304	9:86553664_AT_A	24	KIF27	0	intronic	7.948	7	5	15	1	1	0
9:86509330:C:T	rs1831757	9	86509330	C	T	0.2517	1.62783e-06	0.0204106	0.00425677	0.985036	9:86553664_AT_A	24	KIF27	0	intronic	2.075	4	5	15	1	1	0
9:86520782:C:T	rs7869321	9	86520782	T	C	0.2521	1.52799e-06	0.0204637	0.00425659	0.986378	9:86553664_AT_A	24	KIF27	0	intronic	1.415	7	5	15	1	1	0
9:86521428:C:G	rs11140289	9	86521428	C	G	0.2527	1.89579e-06	0.0202614	0.00425283	0.989388	9:86553664_AT_A	24	KIF27	0	intronic	0.355	4	5	15	1	1	0
9:86522480:C:T	rs10868068	9	86522480	T	C	0.2527	1.91188e-06	0.020254	0.00425279	0.989388	9:86553664_AT_A	24	KIF27	0	intronic	11.97	7	5	15	1	1	0
9:86522550:C:T	rs13296528	9	86522550	T	C	0.2522	2.08569e-06	0.0201851	0.00425402	0.987217	9:86553664_AT_A	24	KIF27	0	intronic	0.701	6	5	15	1	1	0
9:86525580:A:G	rs7033292	9	86525580	A	G	0.2526	1.89417e-06	0.0202625	0.00425289	0.989115	9:86553664_AT_A	24	KIF27	0	intronic	6.245	5	5	15	1	1	0
9:86528858:A:T	rs10125715	9	86528858	T	A	0.2596	1.85819e-06	0.0201234	0.00422027	0.958485	9:86553664_AT_A	24	KIF27	0	intronic	0.035	7	5	15	1	1	0
9:86531175:A:G	rs10868070	9	86531175	A	G	0.2606	1.07194e-05	0.0185616	0.0042165	0.951802	9:86553664_AT_A	24	KIF27	0	intronic	0.406	7	5	15	1	1	0
9:86532613:A:T	rs10868071	9	86532613	T	A	0.2522	2.186e-06	0.0201457	0.00425425	0.987219	9:86553664_AT_A	24	KIF27	0	intronic	2.823	7	4	15	1	1	0
9:86537665:A:T	rs1889113	9	86537665	T	A	0.2524	2.72891e-06	0.0199501	0.00425354	0.987493	9:86553664_AT_A	24	KIF27	1322	intergenic	13.07	2b	5	15	1	1	0
9:86543775:A:G	rs537166841	9	86543775	G	A	0.242	3.90688e-06	0.0199791	0.00432796	0.965502	9:86553664_AT_A	24	KIF27	7432	intergenic	0.141	NA	5	15	1	1	0
9:86548308:C:CT	rs563294622	9	86548308	CT	C	0.2406	4.25344e-07	0.0219056	0.00433152	0.978953	9:86553664_AT_A	24	C9orf64	4917	intergenic	14.81	NA	5	15	1	1	0
9:86550647:A:G	rs7020300	9	86550647	G	A	0.252	9.52994e-07	0.0208614	0.00425647	0.994021	9:86553664_AT_A	24	C9orf64	2578	intergenic	0.323	4	5	5	1	1	0
9:86551269:A:G	rs6559751	9	86551269	G	A	0.252	9.28389e-07	0.0208839	0.00425659	0.994021	9:86553664_AT_A	24	C9orf64	1956	intergenic	6.32	6	5	5	1	1	0
9:86551398:C:CT	9:86551398_CT_C	9	86551398	C	CT	0.2514	1.16875e-06	0.0207332	0.00426533	0.989859	9:86553664_AT_A	24	C9orf64	1827	intergenic	2.251	NA	5	5	1	1	0
9:86552049:C:T	rs7853254	9	86552049	T	C	0.2528	6.10183e-07	0.021205	0.00425123	0.989939	9:86553664_AT_A	24	C9orf64	1176	intergenic	0.734	7	5	5	1	1	0
9:86553106:C:G	rs10114889	9	86553106	C	G	0.252	9.21446e-07	0.0208904	0.00425665	0.994021	9:86553664_AT_A	24	C9orf64	119	downstream	4.806	1f	4	5	1	1	0
9:86553589:A:G	rs3180887	9	86553589	A	G	0.2398	8.37934e-07	0.021291	0.0043219	0.942514	9:86553664_AT_A	24	C9orf64	0	UTR3	1.82	NA	4	5	1	1	0
9:86553664:A:AT	9:86553664_AT_A	9	86553664	A	AT	0.2555	2.17055e-07	0.0220808	0.00425933	1	9:86553664_AT_A	24	C9orf64	0	UTR3	6.377	NA	4	5	1	1	0
9:86554217:C:T	rs10115699	9	86554217	T	C	0.252	9.20407e-07	0.0208912	0.00425662	0.994021	9:86553664_AT_A	24	C9orf64	0	UTR3	2.075	6	4	4	1	1	0
9:86556831:A:G	rs4535826	9	86556831	G	A	0.2165	6.24583e-06	0.0204295	0.00452191	0.86441	9:86553664_AT_A	24	C9orf64	0	intronic	1.536	5	4	4	1	1	0
9:86559104:C:T	rs4147133	9	86559104	T	C	0.252	9.05524e-07	0.0209057	0.00425679	0.994021	9:86553664_AT_A	24	C9orf64	0	intronic	4.978	6	4	5	1	1	0
9:86559213:C:T	rs4147132	9	86559213	C	T	0.2516	1.02485e-06	0.0208081	0.00425802	0.991855	9:86553664_AT_A	24	C9orf64	0	intronic	3.913	1f	4	5	1	1	0
9:86563952:T:TC	rs67347918	9	86563952	TC	T	0.2492	6.33622e-07	0.0212912	0.00427477	0.985666	9:86553664_AT_A	24	C9orf64	0	intronic	1.144	NA	4	5	1	1	0
9:86563954:G:T	rs72749126	9	86563954	T	G	0.2516	5.22384e-07	0.0213729	0.00425933	0.988799	9:86553664_AT_A	24	C9orf64	0	intronic	1.512	NA	4	5	1	1	0
9:86568874:A:G	rs7045126	9	86568874	G	A	0.252	9.00078e-07	0.0209113	0.00425691	0.994021	9:86553664_AT_A	24	C9orf64	0	intronic	3.613	6	4	5	1	1	0
9:86570075:C:T	rs6559752	9	86570075	T	C	0.2528	5.16428e-07	0.0213417	0.00425124	0.989939	9:86553664_AT_A	24	C9orf64	0	intronic	0.702	6	2	5	1	1	0
9:86572575:G:T	rs2576362	9	86572575	T	G	0.252	8.52177e-07	0.020956	0.00425674	0.994021	9:86553664_AT_A	24	C9orf64	673	upstream	1.16	NA	1	5	1	1	0
9:86574568:C:T	rs2780103	9	86574568	T	C	0.2512	1.14043e-06	0.0207308	0.00426058	0.99156	9:86553664_AT_A	24	C9orf64	2666	intergenic	1.979	1f	2	5	1	1	0
9:86577541:A:G	rs796007	9	86577541	A	G	0.249	9.64095e-07	0.0209564	0.00427784	0.980198	9:86553664_AT_A	24	HNRNPK	5456	intergenic	0.063	NA	2	5	1	1	0
9:86578925:A:T	rs296883	9	86578925	T	A	0.2502	5.49351e-07	0.0213916	0.00427129	0.978232	9:86553664_AT_A	24	HNRNPK	4072	intergenic	0.072	5	5	5	1	1	0
9:86582923:G:T	rs296884	9	86582923	T	G	0.2529	1.2149e-06	0.0206802	0.00426116	0.962518	9:86553664_AT_A	24	HNRNPK	74	downstream	1.313	NA	4	4	1	1	0
9:86582925:T:TAATA	rs113904294	9	86582925	TAATA	T	0.2468	4.75992e-07	0.0216182	0.00429295	0.971343	9:86553664_AT_A	24	HNRNPK	72	downstream	2.387	NA	4	4	1	1	0
9:86583076:C:T	rs696825	9	86583076	T	C	0.2498	5.15988e-07	0.0214428	0.00427125	0.97267	9:86553664_AT_A	24	HNRNPK	0	UTR3	18.42	NA	4	4	1	1	0
9:86594798:C:T	rs796004	9	86594798	T	C	0.254	2.39436e-06	0.0200412	0.00424879	0.942887	9:86553664_AT_A	24	HNRNPK	0	intronic	8.648	NA	1	1	1	1	0
9:86595070:C:T	rs296887	9	86595070	T	C	0.254	2.39436e-06	0.0200412	0.00424879	0.942887	9:86553664_AT_A	24	HNRNPK	0	UTR5	16.26	1f	1	1	1	1	0
9:86595498:A:G	rs296888	9	86595498	A	G	0.2539	2.5265e-06	0.0199956	0.00424897	0.942622	9:86553664_AT_A	24	HNRNPK	0	UTR5	22.5	2b	1	1	1	1	0
9:86595571:A:G	rs296889	9	86595571	A	G	0.254	2.47662e-06	0.0200116	0.00424871	0.942887	9:86553664_AT_A	24	HNRNPK	1	upstream	5.324	NA	1	1	1	1	0
9:86595731:A:C	rs296890	9	86595731	A	C	0.254	2.57763e-06	0.019977	0.00424872	0.942124	9:86553664_AT_A	24	RMI1	0	UTR5	7.727	NA	1	1	1	1	0
9:86595801:G:T	rs796003	9	86595801	T	G	0.254	2.54501e-06	0.0199893	0.00424899	0.942124	9:86553664_AT_A	24	RMI1	0	UTR5	15.69	NA	1	1	1	1	0
9:86598190:C:T	rs296893	9	86598190	T	C	0.2539	2.62658e-06	0.01996	0.00424856	0.94186	9:86553664_AT_A	24	RMI1	0	intronic	4.864	NA	1	5	1	1	0
9:86617265:A:G	rs1982151	9	86617265	G	A	0.254	2.46105e-06	-0.0200151	0.00424828	0.941321	9:86553664_AT_A	24	RMI1	0	exonic	0.002	5	2	5	1	1	0
9:86623246:C:T	rs13295895	9	86623246	T	C	0.09713	9.72949e-06	0.0272815	0.00616797	0.914736	rs71502720	24	RMI1	4260	intergenic	6.737	6	5	15	1	1	0
9:86626769:A:T	rs10868080	9	86626769	A	T	0.2539	2.17921e-06	-0.0201325	0.00425091	0.941088	9:86553664_AT_A	24	RMI1	7783	intergenic	3.462	7	5	15	1	1	0
9:86639109:G:T	rs10868082	9	86639109	G	T	0.2482	6.10394e-06	-0.0194297	0.00429598	0.901824	9:86553664_AT_A	24	RMI1	20123	intergenic	6.13	5	14	15	1	1	0
9:86639999:A:G	rs7039458	9	86639999	A	G	0.2478	7.12082e-06	-0.0192975	0.00429784	0.899952	9:86553664_AT_A	24	RMI1	21013	intergenic	8.015	7	14	15	1	1	0
9:120032167:A:T	rs10983596	9	120032167	A	T	0.2996	9.91402e-05	0.0157405	0.00404361	0.823123	rs34473603	25	ASTN2	0	intronic	5.849	7	5	15	1	1	0
9:120043171:C:T	rs7026789	9	120043171	C	T	0.3237	3.10814e-05	0.016462	0.00395208	0.929141	rs34473603	25	ASTN2	0	intronic	12.16	7	5	15	1	1	0
9:120057600:G:T	rs34473603	9	120057600	G	T	0.3142	7.34395e-06	0.0178819	0.00398841	1	rs34473603	25	ASTN2	0	intronic	0.12	6	5	15	1	1	0
10:30800837:C:T	rs138348879	10	30800837	C	T	0.01889	2.00378e-06	0.0637954	0.013422	1	rs138348879	26	HNRNPA1P32	5707	intergenic	3.657	7	5	15	1	1	0
10:30808553:C:G	rs79618383	10	30808553	C	G	0.01965	3.7362e-05	0.054802	0.0132911	0.908288	rs138348879	26	HNRNPA1P32	762	upstream	5.63	7	5	15	1	1	0
10:73555259:A:G	rs12762203	10	73555259	A	G	0.2927	3.91543e-05	0.0167816	0.00408073	0.957121	rs4747199	27	CDH23	0	intronic	8.781	2b	5	15	1	1	0
10:73556692:A:C	rs1006307	10	73556692	C	A	0.2933	4.04604e-05	0.0167379	0.0040776	0.959327	rs4747199	27	CDH23	0	intronic	2.464	NA	5	15	1	1	0
10:73558852:A:G	rs4747193	10	73558852	G	A	0.2932	3.39727e-05	0.0169024	0.00407772	0.958367	rs4747199	27	CDH23	0	intronic	0.322	7	5	15	1	1	0
10:73561576:C:T	rs6480558	10	73561576	T	C	0.2934	2.81624e-05	0.0170792	0.0040783	0.959089	rs4747199	27	CDH23	0	intronic	0.105	5	2	15	1	1	0
10:73562148:C:T	rs10823848	10	73562148	C	T	0.2931	2.98291e-05	0.0170329	0.00407996	0.960514	rs4747199	27	CDH23	0	intronic	6.229	5	5	15	1	1	0
10:73563735:C:T	rs10823850	10	73563735	C	T	0.2931	3.96543e-05	0.0167743	0.00408186	0.962409	rs4747199	27	CDH23	0	intronic	1.664	7	5	14	1	1	0
10:73564503:C:T	rs4747196	10	73564503	T	C	0.2943	1.15499e-05	0.0178782	0.00407628	0.968973	rs4747199	27	CDH23	0	intronic	9.832	5	2	14	1	1	0
10:73566203:A:T	rs4747197	10	73566203	A	T	0.2879	4.52356e-05	0.0167274	0.0041009	0.938601	rs4747199	27	CDH23	0	intronic	0.706	1b	2	14	1	1	0
10:73566539:A:G	rs10823851	10	73566539	A	G	0.2873	4.76771e-05	0.0166882	0.0041036	0.940992	rs4747199	27	CDH23	0	intronic	4.705	6	5	14	1	1	0
10:73568406:C:G	rs4747198	10	73568406	G	C	0.2851	3.16796e-05	0.0171146	0.00411306	0.953632	rs4747199	27	CDH23	0	intronic	1.923	3a	5	5	1	1	0
10:73569318:C:T	rs4747199	10	73569318	T	C	0.2885	3.77268e-06	0.0189535	0.00409936	1	rs4747199	27	CDH23	0	intronic	0.012	4	5	5	1	1	0
10:73574405:A:G	rs4747200	10	73574405	G	A	0.2919	7.21489e-06	0.0183444	0.00408811	0.986315	rs4747199	27	CDH23	0	intronic	2.171	3a	4	5	1	1	0
10:73576307:C:T	rs7869	10	73576307	T	C	0.2919	6.96562e-06	0.0183766	0.00408846	0.986315	rs4747199	27	PSAP	0	UTR3	2.839	NA	4	4	1	1	0
10:73578503:A:G	rs885828	10	73578503	A	G	0.2919	7.0445e-06	0.018366	0.0040883	0.986073	rs4747199	27	PSAP	0	intronic	6.494	NA	3	4	1	1	0
10:73578882:C:T	rs4747203	10	73578882	C	T	0.292	7.59836e-06	0.0182967	0.00408755	0.984865	rs4747199	27	PSAP	0	intronic	7.999	5	3	4	1	1	0
10:73580467:G:GA	rs35131935	10	73580467	GA	G	0.2912	6.0696e-06	0.0185159	0.00409286	0.983557	rs4747199	27	PSAP	0	intronic	2.343	NA	4	4	1	1	0
10:73582752:A:T	rs727415	10	73582752	A	T	0.2935	3.86661e-06	0.0188893	0.00408999	0.975324	rs4747199	27	PSAP	0	intronic	5.962	6	3	4	1	1	0
10:73596364:A:G	rs7905774	10	73596364	G	A	0.1492	2.42577e-05	0.0219263	0.00519384	0.95149	rs2070188	27	PSAP	0	intronic	8.705	4	2	7	1	1	0
10:73605140:A:G	rs10823852	10	73605140	A	G	0.1489	2.18786e-05	0.0220662	0.0051984	0.953804	rs2070188	27	PSAP	0	intronic	0.373	3a	2	5	1	1	0
10:73610982:A:G	rs2070188	10	73610982	A	G	0.1528	4.7374e-06	0.0235281	0.00514153	1	rs2070188	27	PSAP	0	UTR5	10.77	NA	1	1	1	1	0
10:73615916:A:G	rs6480562	10	73615916	G	A	0.1549	1.2116e-05	0.0223096	0.00509877	0.947013	rs2070188	27	PSAP	4789	intergenic	2.813	6	5	15	1	1	0
10:73616017:A:G	rs6480563	10	73616017	A	G	0.155	9.91494e-06	0.0225198	0.00509611	0.935473	rs2070188	27	PSAP	4890	intergenic	5.594	7	5	15	1	1	0
10:73634633:C:T	rs12771131	10	73634633	T	C	0.2058	1.15656e-05	0.0201372	0.00459164	0.999691	rs10823861	27	RP11-472G21.2	3480	intergenic	1.971	4	2	15	1	1	0
10:73637050:C:G	rs11000044	10	73637050	G	C	0.1763	6.80816e-06	0.0218274	0.00485096	1	rs11000044	27	RP11-472G21.2	1063	intergenic	1.687	7	2	15	1	1	0
10:73637321:C:G	rs10823861	10	73637321	C	G	0.2059	9.38901e-06	0.0203532	0.00459358	1	rs10823861	27	RP11-472G21.2	792	upstream	1.399	5	2	15	1	1	0
10:73640728:A:G	rs11000048	10	73640728	A	G	0.2619	8.94726e-05	-0.0167109	0.00426571	0.879334	rs4279931	27	RP11-472G21.2	1862	intergenic	9.541	3a	2	15	1	1	0
10:73641091:A:G	rs7068317	10	73641091	A	G	0.2807	1.88756e-05	-0.0177991	0.00416081	0.955488	rs4279931	27	RP11-472G21.2	2225	intergenic	3.416	4	5	15	1	1	0
10:73641281:A:G	rs7068253	10	73641281	G	A	0.2836	2.58744e-05	-0.0174612	0.00415048	0.966298	rs4279931	27	RP11-472G21.2	2415	intergenic	0.369	5	5	15	1	1	0
10:73641568:C:T	rs7086852	10	73641568	C	T	0.284	2.32557e-05	-0.0175438	0.0041464	0.966604	rs4279931	27	RP11-472G21.2	2702	intergenic	1.822	3a	5	15	1	1	0
10:73641696:C:T	rs12254868	10	73641696	C	T	0.2843	2.27609e-05	-0.0175596	0.00414541	0.966644	rs4279931	27	RP11-472G21.2	2830	intergenic	1.084	5	5	15	1	1	0
10:73641732:A:G	rs11000050	10	73641732	A	G	0.2843	2.33986e-05	-0.0175335	0.00414532	0.966429	rs4279931	27	RP11-472G21.2	2866	intergenic	0.838	5	5	15	1	1	0
10:73641906:A:G	rs12263193	10	73641906	G	A	0.2849	3.1268e-05	-0.0172526	0.00414324	0.965952	rs4279931	27	RP11-472G21.2	3040	intergenic	0.029	5	5	15	1	1	0
10:73641955:C:G	rs12248615	10	73641955	G	C	0.2846	2.47514e-05	-0.0174733	0.00414348	0.966774	rs4279931	27	RP11-472G21.2	3089	intergenic	2.501	5	5	15	1	1	0
10:73642274:A:G	rs11000052	10	73642274	G	A	0.2848	2.35402e-05	-0.0175165	0.00414263	0.967112	rs4279931	27	RP11-472G21.2	3408	intergenic	0.73	6	5	15	1	1	0
10:73642350:C:T	rs4279931	10	73642350	T	C	0.2928	6.11674e-06	-0.0185896	0.00411064	1	rs4279931	27	RP11-472G21.2	3484	intergenic	0.315	6	5	15	1	1	0
10:73642351:A:G	rs4307640	10	73642351	A	G	0.2848	2.26193e-05	-0.0175523	0.00414231	0.967112	rs4279931	27	RP11-472G21.2	3485	intergenic	2.746	6	5	15	1	1	0
10:73642654:G:T	rs4529827	10	73642654	G	T	0.2849	2.21559e-05	-0.0175678	0.00414142	0.967349	rs4279931	27	RP11-472G21.2	3788	intergenic	1.121	4	5	15	1	1	0
10:73642737:C:G	rs4281412	10	73642737	G	C	0.2849	2.30431e-05	-0.0175297	0.00414104	0.967349	rs4279931	27	RP11-472G21.2	3871	intergenic	4.234	4	5	15	1	1	0
10:73642902:C:T	rs4532949	10	73642902	C	T	0.2849	2.32766e-05	-0.0175181	0.00414053	0.967349	rs4279931	27	RP11-472G21.2	4036	intergenic	6.415	4	2	15	1	1	0
10:73643064:C:T	rs4281413	10	73643064	T	C	0.2849	2.34823e-05	-0.0175076	0.00413998	0.967349	rs4279931	27	RP11-472G21.2	4198	intergenic	3.296	4	2	7	1	1	0
10:73643365:C:T	rs11000054	10	73643365	C	T	0.2849	2.39392e-05	-0.0174851	0.00413891	0.967349	rs4279931	27	RP11-472G21.2	4499	intergenic	5.015	4	2	15	1	1	0
10:73643400:A:G	rs11000055	10	73643400	A	G	0.2849	2.51721e-05	-0.0174387	0.00413902	0.967349	rs4279931	27	RP11-472G21.2	4534	intergenic	14.82	3a	2	15	1	1	0
10:73643566:C:T	rs11000056	10	73643566	C	T	0.2849	2.41941e-05	-0.0174755	0.00413897	0.967349	rs4279931	27	RP11-472G21.2	4700	intergenic	0.208	5	5	15	1	1	0
10:73643781:C:T	rs11000057	10	73643781	T	C	0.2847	2.21728e-05	-0.0175637	0.00414061	0.967323	rs4279931	27	RP11-472G21.2	4915	intergenic	1.606	6	5	15	1	1	0
10:73643868:C:T	rs7906594	10	73643868	T	C	0.2848	2.24481e-05	-0.0175495	0.00413998	0.96733	rs4279931	27	RP11-472G21.2	5002	intergenic	0.542	6	5	15	1	1	0
10:73644410:A:AC	rs75221367	10	73644410	AC	A	0.2845	2.31734e-05	-0.0175201	0.00414002	0.967519	rs4279931	27	RP11-472G21.2	5544	intergenic	7.346	NA	5	15	1	0	0
10:73644434:A:C	rs73281663	10	73644434	C	A	0.2845	2.50219e-05	-0.0174473	0.00413972	0.967513	rs4279931	27	RP11-472G21.2	5568	intergenic	8.158	7	5	15	1	1	0
10:73645049:A:C	rs12254998	10	73645049	A	C	0.2844	1.9597e-05	-0.0176796	0.00414098	0.966795	rs4279931	27	RP11-472G21.2	6183	intergenic	1.463	5	5	15	1	1	0
10:73645283:A:T	rs12262846	10	73645283	A	T	0.2844	1.98495e-05	-0.0176685	0.00414114	0.966792	rs4279931	27	RP11-472G21.2	6417	intergenic	8.593	6	5	15	1	1	0
10:129337647:A:G	rs12245257	10	129337647	A	G	0.03902	5.17392e-06	0.0436058	0.0095677	0.872273	rs6482934	28	NPS	9965	intergenic	1.767	7	5	15	1	0	0
10:129337841:A:G	rs1977645	10	129337841	A	G	0.03624	2.36668e-06	0.0466931	0.00989409	0.943668	rs6482934	28	NPS	9771	intergenic	2.234	7	5	15	1	0	0
10:129338191:C:T	rs7082167	10	129338191	T	C	0.03628	2.01702e-06	0.0470135	0.009894	0.943737	rs6482934	28	NPS	9421	intergenic	0.075	6	5	15	1	0	0
10:129338602:A:G	rs10765128	10	129338602	G	A	0.03628	2.0065e-06	0.0470118	0.00989146	0.943737	rs6482934	28	NPS	9010	intergenic	0.221	7	5	15	1	1	0
10:129338745:A:G	rs10765129	10	129338745	G	A	0.03628	2.00567e-06	0.0470113	0.00989119	0.943737	rs6482934	28	NPS	8867	intergenic	3.621	7	5	15	1	1	0
10:129338879:C:T	rs10765130	10	129338879	C	T	0.03628	2.0289e-06	0.0469841	0.0098903	0.943737	rs6482934	28	NPS	8733	intergenic	2.754	6	5	15	1	1	0
10:129338947:A:G	rs10830117	10	129338947	G	A	0.03628	2.03475e-06	0.0469769	0.00989	0.943737	rs6482934	28	NPS	8665	intergenic	1.058	7	5	15	1	1	0
10:129339172:C:G	rs10830118	10	129339172	C	G	0.03604	1.85212e-06	0.0472239	0.00990243	0.943394	rs6482934	28	NPS	8440	intergenic	0.555	5	5	15	1	1	0
10:129339412:C:T	rs10830119	10	129339412	C	T	0.03627	2.05452e-06	0.046931	0.00988441	0.943737	rs6482934	28	NPS	8200	intergenic	7.205	7	5	15	1	1	0
10:129339611:C:T	rs11018184	10	129339611	T	C	0.03626	2.04517e-06	0.0469339	0.00988309	0.943738	rs6482934	28	NPS	8001	intergenic	6.817	7	5	15	1	1	0
10:129339641:A:T	rs12414952	10	129339641	A	T	0.03635	2.03278e-06	0.046945	0.00988287	0.943875	rs6482934	28	NPS	7971	intergenic	4.323	7	5	15	1	1	0
10:129339857:G:GAGA	rs147235236	10	129339857	GAGA	G	0.03626	2.09084e-06	0.0469217	0.00988982	0.945219	rs6482934	28	NPS	7755	intergenic	4.521	NA	5	15	1	1	0
10:129339979:C:T	rs79189846	10	129339979	C	T	0.03635	1.97197e-06	0.0469989	0.00988144	0.943875	rs6482934	28	NPS	7633	intergenic	2.427	7	5	15	1	1	0
10:129340063:A:T	rs77699368	10	129340063	A	T	0.0363	1.71344e-06	0.047312	0.00988844	0.943807	rs6482934	28	NPS	7549	intergenic	4.305	7	5	15	1	1	0
10:129340094:A:G	rs78659588	10	129340094	A	G	0.03635	1.74981e-06	0.0472491	0.009884	0.943875	rs6482934	28	NPS	7518	intergenic	0.848	6	5	15	1	1	0
10:129340375:A:G	rs78725256	10	129340375	G	A	0.03635	1.93308e-06	0.0470337	0.00988042	0.943875	rs6482934	28	NPS	7237	intergenic	5.506	5	5	15	1	1	0
10:129340723:T:TATTTATTTATG	rs550023000	10	129340723	TATTTATTTATG	T	0.03626	1.79147e-06	0.0472283	0.00988944	0.945218	rs6482934	28	NPS	6889	intergenic	4.865	NA	5	15	1	1	0
10:129340937:G:T	rs7073202	10	129340937	G	T	0.03626	1.83984e-06	0.0471833	0.00989113	0.943739	rs6482934	28	NPS	6675	intergenic	0.406	6	5	15	1	1	0
10:129345122:C:T	rs77156116	10	129345122	C	T	0.03635	1.55228e-06	0.0475214	0.00989125	0.943875	rs6482934	28	NPS	2490	intergenic	0.3	7	5	15	1	1	0
10:129345539:A:G	rs77807775	10	129345539	G	A	0.0362	2.08632e-06	0.047053	0.00991658	0.947918	rs6482934	28	NPS	2073	intergenic	2.288	7	5	15	1	0	0
10:129345788:A:G	rs11018189	10	129345788	G	A	0.03635	1.73552e-06	0.0472832	0.00988773	0.943875	rs6482934	28	NPS	1824	intergenic	4.559	7	5	15	1	1	0
10:129347186:A:G	rs55849830	10	129347186	A	G	0.03102	9.73845e-06	0.0468207	0.010586	0.844835	rs6482934	28	NPS	426	upstream	4.526	7	5	15	1	0	0
10:129347785:C:T	rs990310	10	129347785	T	C	0.03645	2.66422e-06	0.0462825	0.00985754	0.941197	rs6482934	28	NPS	0	exonic	0.003	6	5	15	1	1	0
10:129348329:A:G	rs1999635	10	129348329	A	G	0.03635	1.51506e-06	0.0475569	0.00988866	0.943875	rs6482934	28	NPS	0	intronic	1.748	6	5	15	1	1	0
10:129349946:A:G	rs11018195	10	129349946	G	A	0.03635	1.12551e-06	0.0480917	0.0098785	0.943875	rs6482934	28	NPS	0	intronic	1.268	6	5	15	1	1	0
10:129352381:C:T	rs75169932	10	129352381	T	C	0.03612	1.62196e-06	0.0475216	0.00990943	0.947929	rs6482934	28	NPS	1445	intergenic	2.949	6	5	15	1	0	0
10:129354052:A:G	rs75155188	10	129354052	A	G	0.03613	2.39321e-06	0.046802	0.00992194	0.947862	rs6482934	28	NPS	3116	intergenic	10.84	6	5	15	1	0	0
10:129357335:C:T	rs55998072	10	129357335	C	T	0.03568	8.58104e-07	0.0492729	0.0100114	0.950329	rs6482934	28	NPS	6399	intergenic	6.056	6	9	15	1	0	0
10:129357677:C:G	rs56198748	10	129357677	C	G	0.03592	1.55511e-06	0.0477551	0.00994066	0.953368	rs6482934	28	NPS	6741	intergenic	4.088	5	9	15	1	0	0
10:129357978:T:TG	rs149872235	10	129357978	TG	T	0.03582	1.05356e-06	0.0486067	0.00995761	0.962953	rs6482934	28	NPS	7042	intergenic	0.755	NA	9	15	1	0	0
10:129358006:C:T	rs117473211	10	129358006	C	T	0.03593	1.40091e-06	0.0479644	0.00994106	0.953368	rs6482934	28	NPS	7070	intergenic	9.595	7	9	15	1	0	0
10:129359308:C:T	rs12413119	10	129359308	C	T	0.0358	1.57968e-06	0.0477471	0.00994548	0.954577	rs6482934	28	NPS	8372	intergenic	0.264	5	7	15	1	0	0
10:129361467:A:AT	rs139079073	10	129361467	AT	A	0.03581	1.19454e-06	0.0484729	0.00998094	0.961555	rs6482934	28	NPS	10531	intergenic	5.61	NA	9	15	1	0	0
10:129361785:A:G	rs4751455	10	129361785	A	G	0.03614	1.48481e-06	-0.0478293	0.00993697	0.956296	rs6482934	28	NPS	10849	intergenic	2.718	7	9	15	1	0	0
10:129362692:C:T	rs6482934	10	129362692	C	T	0.03589	5.30994e-07	-0.0497258	0.00991588	1	rs6482934	28	NPS	11756	intergenic	2.085	6	7	15	1	0	0
10:129365370:C:T	rs56016162	10	129365370	T	C	0.03699	7.13986e-07	0.0483066	0.00974411	0.966625	rs6482934	28	NPS	14434	intergenic	0.232	6	9	15	1	0	0
10:129365393:G:T	rs1931716	10	129365393	G	T	0.03704	8.69421e-07	-0.0479059	0.00973874	0.968056	rs6482934	28	NPS	14457	intergenic	8.092	NA	9	15	1	0	0
10:129365436:C:G	rs1931715	10	129365436	C	G	0.03709	8.35969e-07	-0.0479573	0.00973401	0.96671	rs6482934	28	NPS	14500	intergenic	2.702	6	9	15	1	0	0
10:129366194:A:G	rs1931714	10	129366194	G	A	0.03709	9.59401e-07	-0.0476928	0.00973365	0.96671	rs6482934	28	NPS	15258	intergenic	0.111	NA	9	15	1	0	0
10:129366674:A:G	rs1547323	10	129366674	G	A	0.03712	8.88628e-07	-0.0478266	0.0097311	0.966708	rs6482934	28	NPS	15738	intergenic	2.31	7	9	15	1	0	0
10:129372125:A:AGCACTGTCTCAAAGAT	rs139182626	10	129372125	AGCACTGTCTCAAAGAT	A	0.03123	4.92731e-06	0.0471643	0.0103253	0.909044	rs6482934	28	NPS	21189	intergenic	1.671	NA	9	15	1	0	0
10:129372516:T:TC	10:129372516_TC_T	10	129372516	T	TC	0.03082	1.60517e-05	0.0453299	0.0105083	0.866467	rs6482934	28	NPS	21580	intergenic	10.61	NA	9	15	1	0	0
10:129376021:A:G	rs974013	10	129376021	G	A	0.03704	1.04732e-06	-0.0475349	0.00973571	0.96667	rs6482934	28	NPS	25085	intergenic	4.799	4	5	15	1	0	0
10:129378246:C:T	rs7091969	10	129378246	C	T	0.03695	1.18222e-06	-0.0472954	0.00973437	0.967979	rs6482934	28	NPS	27310	intergenic	6.211	5	5	15	1	0	0
10:129380861:A:G	rs4363508	10	129380861	A	G	0.03666	4.14983e-06	-0.0447869	0.00972839	0.935616	rs6482934	28	NPS	29925	intergenic	0.159	7	5	15	1	0	0
10:129387352:T:TAG	10:129387352_TAG_T	10	129387352	T	TAG	0.0351	3.62068e-06	-0.0453869	0.00979845	0.930982	rs6482934	28	NPS	36416	intergenic	2.727	NA	5	15	1	0	0
10:129387494:A:T	rs141033676	10	129387494	A	T	0.03594	4.6301e-06	0.0448671	0.00979441	0.927466	rs6482934	28	NPS	36558	intergenic	1.031	6	5	15	1	0	0
10:129387858:G:T	rs75623650	10	129387858	G	T	0.03591	4.36435e-06	0.0449889	0.00979461	0.928805	rs6482934	28	NPS	36922	intergenic	2.584	7	5	15	1	0	0
10:129388210:A:G	rs77376861	10	129388210	G	A	0.0368	8.6457e-06	0.0430917	0.00968672	0.905074	rs6482934	28	NPS	37274	intergenic	9.513	5	5	15	1	0	0
10:129412434:A:T	rs58109466	10	129412434	T	A	0.04458	5.86949e-06	0.0401624	0.00886384	1	rs58109466	28	NPS	61498	intergenic	2.391	6	5	15	1	0	0
10:129417245:A:G	rs60876890	10	129417245	A	G	0.03657	8.39016e-06	0.0430712	0.00966811	1	rs60876890	28	NPS	66309	intergenic	0.057	7	2	15	1	0	0
10:129422551:G:T	rs76949820	10	129422551	G	T	0.03623	1.89487e-05	0.0416329	0.0097343	0.992843	rs60876890	28	NPS	71615	intergenic	0.137	6	9	15	1	0	0
10:129424198:G:T	rs79775920	10	129424198	T	G	0.03628	2.08296e-05	0.0414458	0.00973866	0.992843	rs60876890	28	NPS	73262	intergenic	2.11	6	9	15	1	0	0
10:129431033:A:G	rs144715988	10	129431033	G	A	0.0346	1.63486e-05	0.0424282	0.00984485	0.990875	rs60876890	28	NPS	80097	intergenic	8.807	7	9	15	1	0	0
10:129434171:C:T	rs115160409	10	129434171	T	C	0.03409	2.0096e-05	0.0420417	0.0098601	0.989094	rs60876890	28	NPS	83235	intergenic	12.56	5	9	9	1	0	0
12:69799895:A:G	rs78415808	12	69799895	G	A	0.04725	7.86194e-06	0.0388722	0.00869837	1	rs78415808	29	RN7SL804P	4916	intergenic	4.559	6	2	15	1	1	0
12:83312815:A:G	rs71450910	12	83312815	A	G	0.0835	8.23929e-06	-0.0299868	0.00672521	0.980092	rs375475025	30	TMTC2	0	intronic	1.192	7	5	15	1	1	0
12:83319424:G:T	rs34165699	12	83319424	G	T	0.08394	5.88803e-06	-0.0304172	0.00671405	0.980231	rs375475025	30	TMTC2	0	intronic	2.666	6	5	15	1	1	0
12:83320116:C:G	rs12822640	12	83320116	G	C	0.08401	5.54971e-06	-0.0304973	0.00671323	0.980249	rs375475025	30	TMTC2	0	intronic	1.659	7	5	15	1	1	0
12:83322122:A:G	rs34347089	12	83322122	A	G	0.08428	5.5725e-06	-0.0304726	0.00670908	0.980361	rs375475025	30	TMTC2	0	intronic	0.64	2c	5	15	1	1	0
12:83323342:A:G	rs17727130	12	83323342	A	G	0.0844	5.85329e-06	-0.030397	0.00670775	0.981014	rs375475025	30	TMTC2	0	intronic	0.195	7	4	15	1	1	0
12:83331300:A:C	rs375475025	12	83331300	A	C	0.08371	5.36649e-06	-0.0304936	0.00670199	1	rs375475025	30	TMTC2	0	intronic	2.159	7	5	15	1	0	0
12:83334230:C:G	rs12833489	12	83334230	C	G	0.08466	1.32755e-05	-0.0291215	0.00668611	0.995403	rs375475025	30	TMTC2	0	intronic	0.263	6	5	15	1	1	0
12:83334582:A:T	rs35573775	12	83334582	T	A	0.08451	1.4473e-05	-0.0290088	0.00668935	0.993428	rs375475025	30	TMTC2	0	intronic	5.722	5	5	15	1	1	0
12:83340602:A:G	rs188972109	12	83340602	A	G	0.08316	3.48731e-05	-0.0280156	0.00676858	0.977682	rs375475025	30	TMTC2	0	intronic	0.246	5	5	15	1	1	0
12:83342482:C:G	rs77325085	12	83342482	C	G	0.08359	2.41113e-05	-0.0285235	0.00675439	0.974424	rs375475025	30	TMTC2	0	intronic	17.09	5	5	15	1	1	0
12:83343207:A:G	rs12811945	12	83343207	G	A	0.08359	2.41758e-05	-0.028518	0.00675404	0.974424	rs375475025	30	TMTC2	0	intronic	1.143	6	5	15	1	1	0
13:57584092:C:T	rs7318564	13	57584092	C	T	0.3595	1.09277e-05	0.0169477	0.00385356	0.98957	rs882928	31	RN7SKP6	124355	intergenic	3.38	7	9	15	0	0	0
13:57584946:A:C	rs9569576	13	57584946	C	A	0.3595	1.03181e-05	0.0170026	0.00385511	0.98979	rs882928	31	RN7SKP6	125209	intergenic	1.204	6	9	15	0	0	0
13:57585809:A:G	rs1336936	13	57585809	A	G	0.3596	9.98389e-06	0.0170226	0.00385342	0.989788	rs882928	31	RN7SKP6	126072	intergenic	3.409	NA	9	15	0	0	0
13:57587410:G:T	rs9569578	13	57587410	T	G	0.1966	1.44664e-06	0.0222578	0.00461927	1	rs9569578	31	PRR20A	127641	intergenic	1.382	6	9	15	0	0	0
13:57587882:C:T	rs7331328	13	57587882	T	C	0.3595	9.61789e-06	0.0170513	0.0038529	0.98979	rs882928	31	PRR20A	127169	intergenic	3.045	7	9	15	0	0	0
13:57588324:C:CCTA	rs778055180	13	57588324	C	CCTA	0.3599	1.06832e-05	0.0169744	0.00385531	0.990208	rs882928	31	PRR20A	126727	intergenic	5.909	NA	9	15	0	0	0
13:57588635:T:TAATC	13:57588635_TAATC_T	13	57588635	T	TAATC	0.3591	8.92237e-06	0.0171364	0.003858	0.989783	rs882928	31	PRR20A	126416	intergenic	1.604	NA	9	15	0	0	0
13:57588887:C:T	rs9569580	13	57588887	T	C	0.3595	9.33878e-06	0.0170735	0.00385238	0.98979	rs882928	31	PRR20A	126164	intergenic	3.957	6	9	15	0	0	0
13:57589704:A:G	rs9316888	13	57589704	G	A	0.3595	9.36979e-06	0.0170698	0.00385217	0.989804	rs882928	31	PRR20A	125347	intergenic	3.659	7	9	15	0	0	0
13:57590001:A:G	rs9316889	13	57590001	A	G	0.3594	9.45323e-06	0.0170619	0.00385203	0.989806	rs882928	31	PRR20A	125050	intergenic	0.241	7	9	15	0	0	0
13:57592045:G:GA	13:57592045_GA_G	13	57592045	G	GA	0.3627	8.48535e-06	0.0172048	0.00386402	0.986235	rs882928	31	PRR20A	123006	intergenic	0.238	NA	9	15	0	0	0
13:57592875:A:G	rs7318213	13	57592875	A	G	0.3596	1.18637e-05	0.0168685	0.00385119	0.990039	rs882928	31	PRR20A	122176	intergenic	12.18	5	9	15	0	0	0
13:57593719:C:T	rs7324069	13	57593719	T	C	0.3597	1.1215e-05	0.0169144	0.00385092	0.990695	rs882928	31	PRR20A	121332	intergenic	3.632	6	9	15	0	0	0
13:57593801:G:T	rs9316890	13	57593801	T	G	0.3598	1.11681e-05	0.016918	0.00385094	0.990694	rs882928	31	PRR20A	121250	intergenic	6.739	6	9	15	0	0	0
13:57593945:C:T	rs9316891	13	57593945	T	C	0.3597	1.1206e-05	0.0169151	0.00385091	0.990695	rs882928	31	PRR20A	121106	intergenic	0.885	7	9	15	0	0	0
13:57594140:A:G	rs9316892	13	57594140	G	A	0.3597	1.12057e-05	0.0169151	0.00385091	0.990695	rs882928	31	PRR20A	120911	intergenic	1.76	7	9	15	0	0	0
13:57594943:A:C	rs9563443	13	57594943	A	C	0.3597	1.13355e-05	0.0169054	0.00385088	0.990695	rs882928	31	PRR20A	120108	intergenic	5.463	7	9	15	0	0	0
13:57595032:C:CCCAGTCTG	13:57595032_CCCAGTCTG_C	13	57595032	C	CCCAGTCTG	0.3595	1.11171e-05	0.0169277	0.00385227	0.990259	rs882928	31	PRR20A	120019	intergenic	5.801	NA	9	15	0	0	0
13:57595565:A:G	rs9537566	13	57595565	A	G	0.3596	1.19828e-05	0.0168568	0.00385042	0.9907	rs882928	31	PRR20A	119486	intergenic	1.64	5	9	15	0	0	0
13:57595622:G:GT	rs34224012	13	57595622	GT	G	0.3596	1.06444e-05	0.0169581	0.00385092	0.99026	rs882928	31	PRR20A	119429	intergenic	3.355	NA	9	15	0	0	0
13:57596917:C:T	rs7332678	13	57596917	T	C	0.3597	1.23472e-05	0.0168311	0.00385031	0.990704	rs882928	31	PRR20A	118134	intergenic	4.354	7	9	15	0	0	0
13:57596926:A:G	rs7332532	13	57596926	G	A	0.3597	1.20487e-05	0.0168516	0.00385029	0.990704	rs882928	31	PRR20A	118125	intergenic	6.324	7	9	15	0	0	0
13:57598045:A:G	rs4520719	13	57598045	A	G	0.3597	1.21319e-05	0.016846	0.00385032	0.990704	rs882928	31	PRR20A	117006	intergenic	2.217	7	9	15	0	0	0
13:57599079:C:T	rs1336934	13	57599079	T	C	0.3597	1.16668e-05	0.0168787	0.00385031	0.990704	rs882928	31	PRR20A	115972	intergenic	5.118	6	9	15	0	0	0
13:57599190:A:G	rs1336935	13	57599190	G	A	0.3597	1.16727e-05	0.0168782	0.0038503	0.990704	rs882928	31	PRR20A	115861	intergenic	4.135	6	9	15	0	0	0
13:57600093:C:T	rs9527581	13	57600093	C	T	0.3597	1.19404e-05	0.0168623	0.003851	0.990704	rs882928	31	PRR20A	114958	intergenic	1.06	6	9	15	0	0	0
13:57600156:A:G	rs9537570	13	57600156	A	G	0.3597	1.16614e-05	0.0168799	0.00385049	0.990703	rs882928	31	PRR20A	114895	intergenic	0.398	6	9	15	0	0	0
13:57600821:A:G	rs4430622	13	57600821	A	G	0.3597	1.17139e-05	0.0168753	0.00385031	0.990704	rs882928	31	PRR20A	114230	intergenic	4.516	7	9	15	0	0	0
13:57601387:G:T	rs6561911	13	57601387	T	G	0.3597	1.16665e-05	0.0168786	0.00385029	0.990704	rs882928	31	PRR20A	113664	intergenic	2.989	6	9	15	0	0	0
13:57602130:T:TTA	rs769526088	13	57602130	T	TTA	0.3597	1.0709e-05	0.016961	0.00385273	0.990486	rs882928	31	PRR20A	112921	intergenic	2.032	NA	7	15	0	0	0
13:57602150:A:G	rs4267192	13	57602150	A	G	0.3597	1.16351e-05	0.016881	0.00385032	0.990704	rs882928	31	PRR20A	112901	intergenic	2.547	5	7	15	0	0	0
13:57602555:T:TA	rs779791622	13	57602555	T	TA	0.3539	1.13674e-05	0.0170301	0.00387984	0.984684	rs882928	31	PRR20A	112496	intergenic	0.314	NA	7	15	0	0	0
13:57602812:A:G	rs4435128	13	57602812	A	G	0.3566	9.42302e-06	0.0171318	0.00386723	0.989265	rs882928	31	PRR20A	112239	intergenic	1.88	6	9	15	0	0	0
13:57603253:T:TA	rs11393042	13	57603253	TA	T	0.3597	1.09338e-05	0.0169335	0.00385043	0.990704	rs882928	31	PRR20A	111798	intergenic	0.612	NA	9	15	0	0	0
13:57603293:C:T	rs7326228	13	57603293	T	C	0.3597	1.1591e-05	0.0168843	0.00385034	0.990704	rs882928	31	PRR20A	111758	intergenic	1.95	6	9	15	0	0	0
13:57603781:A:T	rs9316894	13	57603781	T	A	0.3597	1.15894e-05	0.0168844	0.00385034	0.990704	rs882928	31	PRR20A	111270	intergenic	0.068	5	9	15	0	0	0
13:57603853:C:T	rs9316895	13	57603853	C	T	0.3597	1.16102e-05	0.0168828	0.00385032	0.990704	rs882928	31	PRR20A	111198	intergenic	4.108	5	9	15	0	0	0
13:57604137:A:G	rs9316897	13	57604137	A	G	0.3601	1.29763e-05	0.0167942	0.00385143	0.990686	rs882928	31	PRR20A	110914	intergenic	1.748	6	9	15	0	0	0
13:57604228:C:T	rs9316898	13	57604228	T	C	0.3597	1.15056e-05	0.0168917	0.00385063	0.990704	rs882928	31	PRR20A	110823	intergenic	0.916	7	9	15	0	0	0
13:57604659:A:G	rs8001557	13	57604659	A	G	0.3597	1.20105e-05	0.0168545	0.00385034	0.990488	rs882928	31	PRR20A	110392	intergenic	0.479	5	8	15	0	0	0
13:57604989:A:C	rs6561912	13	57604989	A	C	0.3597	1.16327e-05	0.0168812	0.00385032	0.990704	rs882928	31	PRR20A	110062	intergenic	1.551	4	8	15	0	0	0
13:57605844:A:T	rs9316899	13	57605844	A	T	0.3597	1.16142e-05	0.0168825	0.00385032	0.990704	rs882928	31	PRR20A	109207	intergenic	1.774	6	9	15	0	0	0
13:57606616:A:G	rs1999801	13	57606616	G	A	0.3597	1.15726e-05	0.0168856	0.00385032	0.990704	rs882928	31	PRR20A	108435	intergenic	0.929	NA	9	15	0	0	0
13:57607331:G:T	rs4885999	13	57607331	T	G	0.3597	1.16137e-05	0.0168825	0.00385031	0.990704	rs882928	31	PRR20A	107720	intergenic	1.52	6	9	15	0	0	0
13:57607393:A:T	rs4886000	13	57607393	T	A	0.3597	1.16271e-05	0.0168816	0.00385033	0.990704	rs882928	31	PRR20A	107658	intergenic	4.096	7	9	15	0	0	0
13:57608563:C:T	rs9527583	13	57608563	C	T	0.3597	1.15968e-05	0.0168837	0.0038503	0.990704	rs882928	31	PRR20A	106488	intergenic	1.8	6	9	15	0	0	0
13:57608644:A:AT	13:57608644_AT_A	13	57608644	A	AT	0.3597	1.04862e-05	0.0169727	0.00385141	0.9907	rs882928	31	PRR20A	106407	intergenic	13.24	NA	9	15	0	0	0
13:57608921:A:G	rs9527584	13	57608921	G	A	0.3597	1.16038e-05	0.0168832	0.0038503	0.990704	rs882928	31	PRR20A	106130	intergenic	15.6	7	9	15	0	0	0
13:57609818:C:T	rs4283103	13	57609818	T	C	0.3597	1.1603e-05	0.0168832	0.00385029	0.990704	rs882928	31	PRR20A	105233	intergenic	5.7	7	9	15	0	0	0
13:57610385:A:T	rs9537573	13	57610385	A	T	0.3597	1.16038e-05	0.0168831	0.00385029	0.990704	rs882928	31	PRR20A	104666	intergenic	3.705	6	9	15	0	0	0
13:57610809:A:G	rs9527585	13	57610809	G	A	0.3597	1.15651e-05	0.0168859	0.00385029	0.990704	rs882928	31	PRR20A	104242	intergenic	1.621	5	9	15	0	0	0
13:57611800:A:G	rs6561913	13	57611800	A	G	0.3597	1.16078e-05	0.0168825	0.00385022	0.990704	rs882928	31	PRR20A	103251	intergenic	1.451	6	9	15	0	0	0
13:57613436:G:T	rs7334683	13	57613436	T	G	0.3597	1.15606e-05	0.0168855	0.0038501	0.990704	rs882928	31	PRR20A	101615	intergenic	2.664	7	9	15	0	0	0
13:57613439:C:T	rs7334354	13	57613439	T	C	0.3597	1.15872e-05	0.0168833	0.00385006	0.990704	rs882928	31	PRR20A	101612	intergenic	3.475	7	9	15	0	0	0
13:57613535:C:T	rs9537575	13	57613535	T	C	0.3597	1.15856e-05	0.0168835	0.00385006	0.990704	rs882928	31	PRR20A	101516	intergenic	1.278	7	9	15	0	0	0
13:57614766:A:T	rs9563446	13	57614766	A	T	0.3598	1.1036e-05	0.0169242	0.00385007	0.990704	rs882928	31	PRR20A	100285	intergenic	2.448	6	9	15	0	0	0
13:57615304:C:T	rs4886001	13	57615304	C	T	0.3597	1.1103e-05	0.0169192	0.00385008	0.990701	rs882928	31	PRR20A	99747	intergenic	3.621	7	9	15	1	0	0
13:57615406:A:G	rs4886002	13	57615406	A	G	0.3598	1.10604e-05	0.0169227	0.00385015	0.990704	rs882928	31	PRR20A	99645	intergenic	2.469	7	9	15	1	0	0
13:57615501:A:G	rs4886003	13	57615501	A	G	0.3598	1.1036e-05	0.0169242	0.00385007	0.990704	rs882928	31	PRR20A	99550	intergenic	2.45	6	9	15	1	0	0
13:57615842:A:C	rs4581598	13	57615842	A	C	0.3598	1.13648e-05	0.0169007	0.00385032	0.990276	rs882928	31	PRR20A	99209	intergenic	5.131	7	9	15	1	0	0
13:57616582:A:G	rs9316900	13	57616582	G	A	0.3597	1.15867e-05	0.0168834	0.00385006	0.990704	rs882928	31	PRR20A	98469	intergenic	0.507	6	9	15	1	0	0
13:57616692:A:C	rs9537576	13	57616692	A	C	0.3597	1.16883e-05	0.0168763	0.00385011	0.990704	rs882928	31	PRR20A	98359	intergenic	4.517	7	9	15	1	0	0
13:57617394:G:GAT	13:57617394_GAT_G	13	57617394	G	GAT	0.3595	1.13619e-05	0.0169067	0.00385164	0.990479	rs882928	31	PRR20A	97657	intergenic	2.562	NA	9	15	1	0	0
13:57617490:A:C	rs9527589	13	57617490	A	C	0.3597	1.17639e-05	0.0168709	0.00385011	0.990704	rs882928	31	PRR20A	97561	intergenic	0.901	7	9	15	1	0	0
13:57617507:C:T	rs9537582	13	57617507	C	T	0.3597	1.16633e-05	0.0168779	0.00385006	0.990704	rs882928	31	PRR20A	97544	intergenic	3.779	7	9	15	1	0	0
13:57617991:A:T	rs9537583	13	57617991	A	T	0.3597	1.17184e-05	0.016874	0.00385008	0.990704	rs882928	31	PRR20A	97060	intergenic	4.025	7	9	15	1	0	0
13:57618150:C:T	rs9537584	13	57618150	C	T	0.3597	1.17807e-05	0.0168694	0.00385005	0.990704	rs882928	31	PRR20A	96901	intergenic	2.474	7	9	15	1	0	0
13:57619235:A:C	rs7338630	13	57619235	A	C	0.3598	1.20529e-05	0.0168509	0.00385019	0.990273	rs882928	31	PRR20A	95816	intergenic	1.771	5	5	15	1	0	0
13:57621146:A:G	rs9527590	13	57621146	A	G	0.36	1.32209e-05	0.0167736	0.00385033	0.988978	rs882928	31	PRR20A	93905	intergenic	0.307	6	7	15	1	0	0
13:57622964:C:T	rs9537586	13	57622964	C	T	0.3598	1.21703e-05	0.0168431	0.00385029	0.990273	rs882928	31	PRR20A	92087	intergenic	0.964	6	9	15	1	0	0
13:57623140:C:T	rs7982295	13	57623140	T	C	0.3598	1.24429e-05	0.0168249	0.00385036	0.990273	rs882928	31	PRR20A	91911	intergenic	1.523	7	9	15	1	0	0
13:57625689:A:G	rs2785834	13	57625689	A	G	0.3597	1.20279e-05	0.0168525	0.00385017	0.990704	rs882928	31	PRR20A	89362	intergenic	8.441	NA	9	15	1	0	0
13:57630205:A:G	rs790327	13	57630205	A	G	0.3598	1.19856e-05	-0.0168589	0.00385096	0.990698	rs882928	31	PRR20A	84846	intergenic	1.473	7	9	15	1	0	0
13:57632621:C:T	rs790329	13	57632621	T	C	0.3598	1.19652e-05	-0.0168602	0.00385093	0.990916	rs882928	31	PRR20A	82430	intergenic	3.738	6	5	15	1	0	0
13:57633471:C:T	rs790330	13	57633471	T	C	0.3598	1.18634e-05	-0.0168676	0.00385097	0.990916	rs882928	31	PRR20A	81580	intergenic	9.734	7	5	15	1	0	0
13:57633638:A:G	rs790331	13	57633638	A	G	0.3598	1.18127e-05	-0.0168712	0.00385098	0.990916	rs882928	31	PRR20A	81413	intergenic	0.409	7	5	15	1	0	0
13:57634494:C:G	rs796902	13	57634494	G	C	0.3598	1.17211e-05	-0.0168782	0.00385109	0.990916	rs882928	31	PRR20A	80557	intergenic	1.96	5	5	15	1	0	0
13:57635454:A:G	rs2777629	13	57635454	A	G	0.3598	1.17179e-05	-0.0168788	0.00385117	0.990916	rs882928	31	PRR20A	79597	intergenic	6.653	6	5	15	1	0	0
13:57635747:A:G	rs2785836	13	57635747	A	G	0.3598	1.1702e-05	-0.01688	0.00385118	0.990916	rs882928	31	PRR20A	79304	intergenic	0.069	NA	5	15	1	0	0
13:57636057:G:T	rs2777625	13	57636057	G	T	0.3598	1.16926e-05	-0.0168805	0.00385115	0.990916	rs882928	31	PRR20A	78994	intergenic	0.074	7	5	15	1	0	0
13:57636140:C:T	rs2777626	13	57636140	C	T	0.3598	1.1684e-05	-0.0168812	0.00385116	0.990916	rs882928	31	PRR20A	78911	intergenic	1.766	6	5	15	1	0	0
13:57636437:C:T	rs2785837	13	57636437	T	C	0.3598	1.16853e-05	-0.0168812	0.00385118	0.990916	rs882928	31	PRR20A	78614	intergenic	4.985	NA	5	15	1	0	0
13:57637393:C:T	rs9527595	13	57637393	C	T	0.3598	1.16598e-05	-0.0168833	0.00385125	0.990916	rs882928	31	PRR20A	77658	intergenic	3.085	5	2	15	1	0	0
13:57638204:C:T	rs4636797	13	57638204	C	T	0.3598	1.16161e-05	-0.0168869	0.00385134	0.990916	rs882928	31	PRR20A	76847	intergenic	0.776	7	5	15	1	0	0
13:57638902:A:G	rs9527597	13	57638902	G	A	0.3602	1.1908e-05	-0.0168661	0.00385135	0.989411	rs882928	31	PRR20A	76149	intergenic	0.788	7	5	15	1	0	0
13:57639520:A:G	rs9527598	13	57639520	A	G	0.3598	1.16075e-05	-0.0168878	0.00385142	0.990916	rs882928	31	PRR20A	75531	intergenic	11.28	6	5	15	1	0	0
13:57639611:A:AT	13:57639611_AT_A	13	57639611	A	AT	0.3593	1.17247e-05	-0.0168978	0.00385561	0.989576	rs882928	31	PRR20A	75440	intergenic	10.9	NA	5	15	1	0	0
13:57639986:C:T	rs9652209	13	57639986	T	C	0.3598	1.16523e-05	-0.0168848	0.00385147	0.990916	rs882928	31	PRR20A	75065	intergenic	4.154	6	5	15	1	0	0
13:57641172:A:G	rs2183792	13	57641172	G	A	0.3598	1.15563e-05	-0.0168918	0.00385149	0.990916	rs882928	31	PRR20A	73879	intergenic	3.846	7	5	15	1	0	0
13:57642009:C:CA	13:57642009_CA_C	13	57642009	C	CA	0.3572	1.28932e-05	-0.0168465	0.00386219	0.986664	rs882928	31	PRR20A	73042	intergenic	0.768	NA	7	15	1	0	0
13:57642107:T:TAGAC	rs763280010	13	57642107	T	TAGAC	0.3568	7.90333e-06	-0.017274	0.00386635	0.989037	rs882928	31	PRR20A	72944	intergenic	0.574	NA	7	15	1	0	0
13:57642280:C:T	rs9527599	13	57642280	T	C	0.3598	1.11913e-05	-0.0169247	0.00385285	0.990919	rs882928	31	PRR20A	72771	intergenic	0.551	7	7	15	1	0	0
13:57643164:C:T	rs1929623	13	57643164	T	C	0.3599	1.03703e-05	-0.0169882	0.00385281	0.990706	rs882928	31	PRR20A	71887	intergenic	1.45	7	7	15	1	0	0
13:57645462:A:G	rs9316903	13	57645462	A	G	0.3598	1.1094e-05	-0.0169322	0.0038529	0.990919	rs882928	31	PRR20A	69589	intergenic	0.042	7	5	15	1	0	0
13:57645787:A:G	rs1952992	13	57645787	G	A	0.3598	1.10992e-05	-0.0169319	0.00385292	0.990919	rs882928	31	PRR20A	69264	intergenic	8.665	6	5	15	1	0	0
13:57648497:C:T	rs1331726	13	57648497	C	T	0.3599	1.10854e-05	-0.0169336	0.00385307	0.990919	rs882928	31	PRR20A	66554	intergenic	1.084	7	7	15	1	0	0
13:57648976:C:G	rs1331727	13	57648976	C	G	0.3599	1.09519e-05	-0.0169439	0.0038531	0.990919	rs882928	31	PRR20A	66075	intergenic	3.036	7	7	15	1	0	0
13:57649617:G:T	rs7336021	13	57649617	G	T	0.36	1.15226e-05	-0.0169025	0.00385337	0.990919	rs882928	31	PRR20A	65434	intergenic	5.338	6	7	15	1	0	0
13:57649809:C:T	rs7334973	13	57649809	T	C	0.36	1.14863e-05	-0.0169057	0.00385349	0.990919	rs882928	31	PRR20A	65242	intergenic	17.73	6	7	15	1	0	0
13:57650264:C:G	rs9537590	13	57650264	C	G	0.3598	1.15641e-05	-0.0169005	0.0038536	0.990919	rs882928	31	PRR20A	64787	intergenic	0.283	6	7	15	1	0	0
13:57650404:A:C	rs944578	13	57650404	A	C	0.36	9.89418e-06	-0.0170318	0.0038538	0.991137	rs882928	31	PRR20A	64647	intergenic	0.937	NA	9	15	1	0	0
13:57650822:A:C	rs882928	13	57650822	A	C	0.3577	7.78682e-06	-0.0172468	0.00385751	1	rs882928	31	PRR20A	64229	intergenic	1.613	NA	9	15	1	0	0
13:83407062:A:G	rs190324638	13	83407062	A	G	0.01037	2.94537e-05	-0.0761289	0.0182229	0.958412	rs75717927	32	GYG1P2	8790	intergenic	0.628	7	9	15	0	0	0
13:83445963:A:G	rs367617412	13	83445963	A	G	0.009927	1.85413e-05	-0.0800947	0.018706	0.973562	rs75717927	32	GYG1P2	47691	intergenic	1.164	5	9	15	0	0	0
13:83447245:C:T	rs78081235	13	83447245	C	T	0.01027	1.94106e-05	-0.0787465	0.018435	0.974089	rs75717927	32	GYG1P2	48973	intergenic	7.022	7	9	15	0	0	0
13:83465550:C:T	rs183629135	13	83465550	C	T	0.01012	2.65534e-05	-0.0774933	0.0184456	0.973696	rs75717927	32	GYG1P2	67278	intergenic	3.565	5	15	15	0	0	0
13:83502331:A:G	rs180776589	13	83502331	G	A	0.009976	3.54315e-05	-0.0778635	0.0188285	0.973428	rs75717927	32	GYG1P2	104059	intergenic	5.711	6	9	15	0	0	0
13:83532069:C:T	rs187623110	13	83532069	C	T	0.01037	1.44504e-05	-0.0799755	0.0184407	0.974345	rs75717927	32	GYG1P2	133797	intergenic	2.282	7	9	15	0	0	0
13:83555807:C:T	rs75717927	13	83555807	T	C	0.009977	8.06121e-06	-0.0839994	0.018819	1	rs75717927	32	GYG1P2	157535	intergenic	0.403	6	7	15	0	0	0
13:83654423:A:G	rs79303791	13	83654423	G	A	0.01043	1.18288e-05	-0.081253	0.0185479	0.989696	rs75717927	32	RP11-464I4.1	65251	intergenic	1.602	7	9	15	0	0	0
14:67656944:C:CT	rs368581468	14	67656944	CT	C	0.08739	4.82281e-06	0.0302285	0.00661115	1	rs368581468	33	FAM71D	0	intronic	4.761	NA	5	15	1	1	0
14:88826841:A:C	rs12586714	14	88826841	A	C	0.368	1.21829e-06	0.0187619	0.00386633	0.894455	rs2778936	34	SPATA7	24426	intergenic	0.017	5	5	15	1	1	0
14:88829975:A:T	rs1028455	14	88829975	A	T	0.334	2.91508e-05	-0.0165339	0.00395549	0.89152	rs2778936	34	SPATA7	21292	intergenic	12.03	6	5	15	1	1	0
14:88831418:C:T	rs12435019	14	88831418	C	T	0.3502	1.63976e-05	-0.0168595	0.00391261	0.831724	rs2778936	34	SPATA7	19849	intergenic	3.299	4	1	15	1	1	0
14:88832603:C:T	rs1950280	14	88832603	T	C	0.3684	1.373e-06	0.0186564	0.0038635	0.894209	rs2778936	34	SPATA7	18664	intergenic	10.45	5	5	15	1	1	0
14:88857482:A:G	rs865285	14	88857482	G	A	0.3601	5.99211e-06	0.0175956	0.00388709	0.867777	rs2778936	34	SPATA7	0	intronic	2.475	NA	5	5	1	1	0
14:88858230:A:G	rs376698	14	88858230	G	A	0.3406	7.12262e-06	0.0176661	0.00393454	0.939678	rs2778936	34	SPATA7	0	intronic	10.09	7	4	5	1	1	0
14:88859001:A:G	rs453112	14	88859001	G	A	0.341	7.73642e-06	0.0175936	0.00393385	0.939607	rs2778936	34	SPATA7	0	intronic	2.147	5	4	5	1	1	0
14:88862529:A:G	rs3179969	14	88862529	A	G	0.3432	2.19594e-06	-0.0185499	0.00391803	0.945442	rs2778936	34	SPATA7	0	exonic:splicing	12.02	6	4	5	1	1	0
14:88874915:C:T	rs60503594	14	88874915	C	T	0.3433	3.62385e-06	-0.0181455	0.00391753	0.947383	rs2778936	34	SPATA7	0	intronic	3.158	7	5	15	1	1	0
14:88878034:C:T	rs449338	14	88878034	T	C	0.3677	1.1115e-06	0.0188324	0.00386638	0.895653	rs2778936	34	SPATA7	0	intronic	3.267	5	4	5	1	1	0
14:88878572:C:T	rs1099697	14	88878572	C	T	0.3492	1.37953e-06	0.0188564	0.00390569	0.969816	rs2778936	34	SPATA7	0	intronic	7.598	6	4	5	1	1	0
14:88880128:C:G	rs1627444	14	88880128	C	G	0.3493	2.24368e-06	0.0184693	0.00390461	0.969599	rs2778936	34	SPATA7	0	intronic	4.673	6	5	5	1	1	0
14:88881248:C:T	rs1099698	14	88881248	T	C	0.3492	2.73527e-06	0.0183143	0.00390516	0.969158	rs2778936	34	SPATA7	0	intronic	1.547	5	5	5	1	1	0
14:88881882:A:T	rs845759	14	88881882	A	T	0.3491	1.8769e-06	0.0186172	0.00390604	0.970261	rs2778936	34	SPATA7	0	intronic	4.569	6	4	5	1	1	0
14:88900090:C:T	rs845758	14	88900090	T	C	0.3681	9.76338e-07	0.0189228	0.00386468	0.901549	rs2778936	34	SPATA7	0	intronic	0.692	6	4	5	1	1	0
14:88900986:C:T	rs2747081	14	88900986	T	C	0.3495	1.38153e-06	0.0188752	0.00390982	0.974988	rs2778936	34	SPATA7	0	intronic	0.014	7	5	5	1	1	0
14:88907471:A:T	rs429999	14	88907471	A	T	0.3487	1.51112e-06	0.0187992	0.00390855	0.97724	rs2778936	34	SPATA7	0	intronic	12.48	7	4	5	1	1	0
14:88913924:C:T	rs1102829	14	88913924	T	C	0.3478	1.86978e-06	0.0186512	0.00391256	0.977646	rs2778936	34	SPATA7	0	intronic	1.431	7	5	15	1	1	0
14:88915632:G:T	rs1758846	14	88915632	T	G	0.3479	2.45126e-06	0.0184307	0.00391132	0.974404	rs2778936	34	SPATA7	0	intronic	13.31	6	4	5	1	1	0
14:88919841:A:AT	14:88919841_AT_A	14	88919841	A	AT	0.3501	3.82763e-06	0.0180752	0.00391194	0.969173	rs2778936	34	SPATA7	0	intronic	0.826	NA	4	5	1	1	0
14:88921716:A:G	rs845757	14	88921716	A	G	0.3477	1.83206e-06	0.0186586	0.00391075	0.974639	rs2778936	34	SPATA7	0	intronic	0.029	6	4	5	1	1	0
14:88926823:C:G	rs1099700	14	88926823	G	C	0.3478	1.90524e-06	0.0186285	0.00391089	0.974625	rs2778936	34	SPATA7	0	intronic	0.777	6	5	5	1	1	0
14:88927799:A:G	rs845769	14	88927799	G	A	0.3477	2.77843e-06	0.0183223	0.00390954	0.973755	rs2778936	34	SPATA7	0	intronic	1.956	7	4	5	1	1	0
14:88930200:G:GT	14:88930200_GT_G	14	88930200	G	GT	0.342	4.23867e-06	-0.0180597	0.0039266	0.952398	rs2778936	34	SPATA7	0	intronic	2.59	NA	4	5	1	1	0
14:88935925:A:G	rs2297129	14	88935925	G	A	0.3414	2.81222e-06	-0.0183784	0.0039236	0.958775	rs2778936	34	SPATA7:PTPN21	00:00:00	exonic	9.602	NA	4	4	1	1	0
14:88936702:A:G	rs61542857	14	88936702	G	A	0.3414	2.71319e-06	-0.0184063	0.0039234	0.958775	rs2778936	34	PTPN21	0	intronic	2.512	7	4	4	1	1	0
14:88937947:A:C	rs200302641	14	88937947	C	A	0.3414	2.51831e-06	-0.0184621	0.00392255	0.958313	rs2778936	34	PTPN21	0	intronic	10.84	5	4	4	1	1	0
14:88938176:C:G	rs7161660	14	88938176	G	C	0.3414	2.62821e-06	-0.0184301	0.00392303	0.958546	rs2778936	34	PTPN21	0	intronic	1.11	6	4	4	1	1	0
14:88938223:A:T	rs7141363	14	88938223	A	T	0.3414	2.62809e-06	-0.0184301	0.00392303	0.958546	rs2778936	34	PTPN21	0	intronic	1.385	6	4	4	1	1	0
14:88938652:A:G	rs2274736	14	88938652	G	A	0.3419	2.53852e-06	-0.0184562	0.00392267	0.957187	rs2778936	34	PTPN21	0	exonic	16.89	NA	4	4	1	1	0
14:88939080:A:G	rs1288122	14	88939080	A	G	0.3474	1.63275e-06	0.0187484	0.00391059	0.982425	rs2778936	34	PTPN21	0	intronic	5.269	NA	4	4	1	1	0
14:88939201:A:T	rs28482235	14	88939201	T	A	0.3412	3.0178e-06	-0.0183227	0.00392382	0.958349	rs2778936	34	PTPN21	0	intronic	5.607	6	4	5	1	1	0
14:88939434:C:T	rs10132554	14	88939434	T	C	0.3432	2.96272e-06	-0.0183236	0.00392083	0.952141	rs2778936	34	PTPN21	0	intronic	0.349	6	4	5	1	1	0
14:88940500:A:C	rs8004820	14	88940500	A	C	0.3502	8.08649e-06	-0.0175227	0.00392633	0.940904	rs2778936	34	PTPN21	0	intronic	0.763	5	4	5	1	1	0
14:88941981:A:T	rs3783889	14	88941981	T	A	0.3415	2.14176e-06	-0.0185927	0.00392287	0.958075	rs2778936	34	PTPN21	0	intronic	2.341	6	4	5	1	1	0
14:88945591:A:G	rs879932	14	88945591	G	A	0.3412	2.73093e-06	-0.0184038	0.00392399	0.958556	rs2778936	34	PTPN21	0	exonic	0.37	NA	4	4	1	1	0
14:88946622:A:G	rs2401751	14	88946622	A	G	0.3412	2.50202e-06	-0.018472	0.00392355	0.957909	rs2778936	34	PTPN21	0	exonic	9.783	NA	4	4	1	1	0
14:88948621:C:G	rs28711639	14	88948621	C	G	0.3411	2.69718e-06	-0.0184156	0.00392437	0.958131	rs2778936	34	PTPN21	0	intronic	0.414	5	2	5	1	1	0
14:88949786:C:T	rs8017689	14	88949786	C	T	0.3413	2.29705e-06	-0.0185382	0.00392314	0.959203	rs2778936	34	PTPN21	0	intronic	0.186	5	4	5	1	1	0
14:88950679:C:T	rs816072	14	88950679	C	T	0.347	1.70235e-06	0.0187196	0.00391142	0.983545	rs2778936	34	PTPN21	0	intronic	1.843	NA	4	5	1	1	0
14:88950847:C:CTT	14:88950847_CTT_C	14	88950847	C	CTT	0.3413	2.84394e-06	-0.0183735	0.00392448	0.957873	rs2778936	34	PTPN21	0	intronic	1.857	NA	4	5	1	1	0
14:88951006:C:G	rs1864744	14	88951006	G	C	0.3412	2.43428e-06	-0.0184971	0.00392424	0.958556	rs2778936	34	PTPN21	0	intronic	0.801	5	4	5	1	1	0
14:88951062:A:G	rs28509444	14	88951062	G	A	0.3412	2.68176e-06	-0.018419	0.00392411	0.958561	rs2778936	34	PTPN21	0	intronic	0.238	5	4	5	1	1	0
14:88951221:A:ACT	14:88951221_ACT_A	14	88951221	A	ACT	0.3412	2.77696e-06	-0.0183896	0.00392382	0.957909	rs2778936	34	PTPN21	0	intronic	0.818	NA	4	5	1	1	0
14:88951231:C:CA	rs150431103	14	88951231	CA	C	0.3355	1.89561e-06	-0.0188367	0.00395376	0.947141	rs2778936	34	PTPN21	0	intronic	0.558	NA	4	5	1	1	0
14:88952456:A:C	rs28371093	14	88952456	C	A	0.3415	2.43047e-06	-0.0184929	0.00392309	0.959186	rs2778936	34	PTPN21	0	intronic	3.302	5	4	5	1	1	0
14:88953504:A:AT	rs530379191	14	88953504	AT	A	0.3414	2.52709e-06	-0.0184924	0.00392959	0.956071	rs2778936	34	PTPN21	0	intronic	12.31	NA	5	5	1	1	0
14:88955957:A:G	rs10150594	14	88955957	G	A	0.3419	3.77877e-06	-0.0181353	0.00392268	0.956714	rs2778936	34	PTPN21	0	intronic	1.377	5	4	5	1	1	0
14:88956000:A:T	rs816075	14	88956000	T	A	0.3468	1.63155e-06	0.0187596	0.0039128	0.984444	rs2778936	34	PTPN21	0	intronic	0.419	6	4	5	1	1	0
14:88961465:A:G	rs1152376	14	88961465	A	G	0.3476	1.09355e-06	0.019055	0.00390951	0.986412	rs2778936	34	PTPN21	0	intronic	6.962	NA	4	4	1	1	0
14:88962587:C:T	rs1152377	14	88962587	T	C	0.3472	1.00256e-06	0.0191363	0.00391245	0.987978	rs2778936	34	PTPN21	0	intronic	1.123	NA	4	4	1	1	0
14:88964576:C:T	rs7160717	14	88964576	C	T	0.343	2.14284e-06	-0.0186291	0.00393063	0.958738	rs2778936	34	PTPN21	0	intronic	0.007	7	4	5	1	1	0
14:88966494:C:CT	rs139708767	14	88966494	CT	C	0.3024	6.61835e-06	-0.0182921	0.00405985	0.80871	rs2778936	34	PTPN21:RP11-507K2.2	00:00:00	ncRNA_intronic	1.509	NA	4	4	1	1	0
14:88967336:A:C	rs816069	14	88967336	A	C	0.3489	1.61224e-06	0.0187544	0.00390978	0.992196	rs2778936	34	PTPN21:RP11-507K2.2	00:00:00	ncRNA_exonic	0.8	NA	4	4	1	1	0
14:88969148:A:G	rs11845147	14	88969148	A	G	0.303	9.88417e-06	-0.0179329	0.0040575	0.808423	rs2778936	34	PTPN21:RP11-507K2.2	00:00:00	ncRNA_intronic	0.958	5	4	4	1	1	0
14:88970082:T:TA	14:88970082_TA_T	14	88970082	T	TA	0.3022	7.0518e-06	-0.0182442	0.00406137	0.808998	rs2778936	34	PTPN21:RP11-507K2.2	00:00:00	ncRNA_intronic	0.707	NA	4	4	1	1	0
14:88971758:G:T	rs2274735	14	88971758	G	T	0.3427	1.79589e-06	-0.0187408	0.00392465	0.972055	rs2778936	34	PTPN21:RP11-507K2.2	00:00:00	ncRNA_intronic	0.122	NA	4	5	1	1	0
14:88972303:A:G	rs2778936	14	88972303	G	A	0.3491	9.12851e-07	0.0191952	0.00390976	1	rs2778936	34	PTPN21:RP11-507K2.2	00:00:00	ncRNA_intronic	5.752	5	4	5	1	1	0
14:88973518:C:T	rs1346996	14	88973518	T	C	0.3031	7.71578e-06	-0.0181456	0.00405677	0.808467	rs2778936	34	PTPN21:RP11-507K2.2	00:00:00	ncRNA_intronic	3.462	6	4	5	1	1	0
14:88973585:C:T	rs7160471	14	88973585	T	C	0.3032	8.39189e-06	-0.018073	0.00405685	0.809225	rs2778936	34	PTPN21:RP11-507K2.2	00:00:00	ncRNA_intronic	9.221	5	4	5	1	1	0
14:88973604:A:G	rs9323830	14	88973604	A	G	0.3032	8.38571e-06	-0.0180736	0.00405685	0.809225	rs2778936	34	PTPN21:RP11-507K2.2	00:00:00	ncRNA_intronic	9.31	5	4	5	1	1	0
14:88973684:C:T	rs7160647	14	88973684	T	C	0.3032	8.38455e-06	-0.0180719	0.00405644	0.809225	rs2778936	34	PTPN21:RP11-507K2.2	00:00:00	ncRNA_intronic	2.189	5	4	5	1	1	0
14:88973960:A:G	rs7143642	14	88973960	G	A	0.3032	7.89551e-06	-0.0181252	0.00405668	0.809225	rs2778936	34	PTPN21:RP11-507K2.2	00:00:00	ncRNA_intronic	0.705	6	4	5	1	1	0
14:88974131:G:GAT	rs780147504	14	88974131	G	GAT	0.3023	6.92851e-06	-0.018258	0.00406107	0.808473	rs2778936	34	PTPN21:RP11-507K2.2	00:00:00	ncRNA_intronic	1.375	NA	4	5	1	1	0
14:88974417:C:T	rs10143744	14	88974417	C	T	0.3032	8.36065e-06	-0.0180746	0.00405648	0.809225	rs2778936	34	PTPN21:RP11-507K2.2	00:00:00	ncRNA_intronic	3.787	7	4	5	1	1	0
14:88974642:C:T	rs1999177	14	88974642	C	T	0.3032	8.47579e-06	-0.0180631	0.00405658	0.809225	rs2778936	34	PTPN21:RP11-507K2.2	00:00:00	ncRNA_intronic	0.809	NA	4	5	1	1	0
14:88974715:G:T	rs1999176	14	88974715	G	T	0.3032	8.31955e-06	-0.018079	0.0040565	0.809208	rs2778936	34	PTPN21:RP11-507K2.2	00:00:00	ncRNA_intronic	0.114	NA	4	5	1	1	0
14:88974799:A:G	rs1864746	14	88974799	G	A	0.3032	8.38591e-06	-0.0180718	0.00405644	0.809225	rs2778936	34	PTPN21:RP11-507K2.2	00:00:00	ncRNA_intronic	2.956	7	4	5	1	1	0
14:88974867:A:G	rs1864747	14	88974867	G	A	0.3032	8.38552e-06	-0.0180725	0.00405659	0.809225	rs2778936	34	PTPN21:RP11-507K2.2	00:00:00	ncRNA_intronic	3.672	7	4	5	1	1	0
14:88975673:C:T	rs7151164	14	88975673	T	C	0.3032	8.36874e-06	-0.018074	0.00405652	0.809225	rs2778936	34	PTPN21:RP11-507K2.2	00:00:00	ncRNA_intronic	3.05	5	4	5	1	1	0
14:88975839:G:T	rs12433026	14	88975839	T	G	0.3032	8.33777e-06	-0.0180774	0.00405658	0.809225	rs2778936	34	PTPN21:RP11-507K2.2	00:00:00	ncRNA_intronic	0.077	6	4	5	1	1	0
14:88976217:G:T	rs10150041	14	88976217	G	T	0.3032	8.33163e-06	-0.0180781	0.00405658	0.809225	rs2778936	34	PTPN21:RP11-507K2.2	00:00:00	ncRNA_intronic	3.166	6	4	5	1	1	0
14:88976329:A:G	rs10137803	14	88976329	G	A	0.3435	2.89688e-06	-0.0183513	0.00392288	0.968669	rs2778936	34	PTPN21:RP11-507K2.2	00:00:00	ncRNA_intronic	3.447	7	4	5	1	1	0
14:88976335:A:G	rs10138061	14	88976335	A	G	0.3032	8.34757e-06	-0.0180761	0.0040565	0.809225	rs2778936	34	PTPN21:RP11-507K2.2	00:00:00	ncRNA_intronic	2.288	7	4	5	1	1	0
14:88976371:C:G	rs10138139	14	88976371	C	G	0.303	8.9588e-06	-0.0180171	0.0040571	0.80908	rs2778936	34	PTPN21:RP11-507K2.2	00:00:00	ncRNA_intronic	0.881	7	4	5	1	1	0
14:88976415:C:T	rs10138002	14	88976415	T	C	0.3032	8.085e-06	-0.0181045	0.00405665	0.809225	rs2778936	34	PTPN21:RP11-507K2.2	00:00:00	ncRNA_intronic	5.003	7	4	5	1	1	0
14:88976472:C:T	rs10150311	14	88976472	C	T	0.3032	8.34584e-06	-0.0180765	0.00405655	0.809225	rs2778936	34	PTPN21:RP11-507K2.2	00:00:00	ncRNA_intronic	8.18	7	4	5	1	1	0
14:88976533:T:TA	14:88976533_TA_T	14	88976533	T	TA	0.3024	1.01146e-05	-0.0179217	0.00405954	0.807538	rs2778936	34	PTPN21:RP11-507K2.2	00:00:00	ncRNA_intronic	0.522	NA	4	5	1	1	0
14:88976696:C:T	rs10138309	14	88976696	T	C	0.3032	8.11727e-06	-0.0181008	0.00405659	0.809225	rs2778936	34	PTPN21:RP11-507K2.2	00:00:00	ncRNA_intronic	2.517	5	4	5	1	1	0
14:88976950:C:T	rs11847417	14	88976950	T	C	0.3031	8.33758e-06	-0.0180775	0.0040566	0.809199	rs2778936	34	PTPN21:RP11-507K2.2	00:00:00	ncRNA_intronic	7.701	7	4	5	1	1	0
14:88977058:A:C	rs3783885	14	88977058	A	C	0.3031	8.35776e-06	-0.0180743	0.00405635	0.809199	rs2778936	34	PTPN21:RP11-507K2.2	00:00:00	ncRNA_intronic	10.62	NA	4	5	1	1	0
14:88977140:C:T	rs11159857	14	88977140	T	C	0.3029	8.76759e-06	-0.0180358	0.00405706	0.808191	rs2778936	34	PTPN21:RP11-507K2.2	00:00:00	ncRNA_intronic	1.338	6	4	5	1	1	0
14:88977197:A:C	rs4390529	14	88977197	C	A	0.3029	8.85197e-06	-0.0180245	0.0040564	0.808165	rs2778936	34	PTPN21:RP11-507K2.2	00:00:00	ncRNA_intronic	3.002	7	4	5	1	1	0
14:88977221:A:G	rs4301952	14	88977221	A	G	0.3025	8.91477e-06	-0.018023	0.00405746	0.807887	rs2778936	34	PTPN21:RP11-507K2.2	00:00:00	ncRNA_intronic	5.619	6	4	5	1	1	0
14:88977297:C:T	rs4516145	14	88977297	T	C	0.3031	8.81617e-06	-0.0180215	0.00405492	0.808342	rs2778936	34	PTPN21:RP11-507K2.2	00:00:00	ncRNA_intronic	3.1	7	4	5	1	1	0
14:88977415:C:G	rs4594187	14	88977415	C	G	0.3029	8.99539e-06	-0.0180082	0.00405588	0.807982	rs2778936	34	PTPN21:RP11-507K2.2	00:00:00	ncRNA_intronic	3.027	6	4	5	1	1	0
14:88977427:G:T	rs4514599	14	88977427	G	T	0.3031	9.37907e-06	-0.0179698	0.00405545	0.808226	rs2778936	34	PTPN21:RP11-507K2.2	00:00:00	ncRNA_intronic	4.595	6	4	5	1	1	0
14:88977537:A:G	rs61975276	14	88977537	G	A	0.2986	5.29822e-06	-0.0185761	0.00408031	0.803307	rs2778936	34	PTPN21:RP11-507K2.2	00:00:00	ncRNA_intronic	3.167	7	4	5	1	1	0
14:88977546:C:T	rs61975277	14	88977546	C	T	0.2983	6.55934e-06	-0.0183945	0.00408086	0.802898	rs2778936	34	PTPN21:RP11-507K2.2	00:00:00	ncRNA_intronic	2.002	7	4	5	1	1	0
14:88977567:C:T	rs61975278	14	88977567	T	C	0.2986	6.29115e-06	-0.0184282	0.00408031	0.803301	rs2778936	34	PTPN21:RP11-507K2.2	00:00:00	ncRNA_intronic	1.425	7	4	5	1	1	0
14:88977580:A:G	rs61984675	14	88977580	A	G	0.2987	6.37426e-06	-0.0184145	0.0040798	0.803457	rs2778936	34	PTPN21:RP11-507K2.2	00:00:00	ncRNA_intronic	3.943	7	4	5	1	1	0
14:88977744:C:T	rs73317739	14	88977744	T	C	0.3034	8.45902e-06	-0.0180506	0.00405338	0.807862	rs2778936	34	PTPN21:RP11-507K2.2	00:00:00	ncRNA_intronic	3.427	7	4	5	1	1	0
14:88977807:A:G	rs28666030	14	88977807	G	A	0.3033	8.28629e-06	-0.0180645	0.00405247	0.807991	rs2778936	34	PTPN21:RP11-507K2.2	00:00:00	ncRNA_intronic	3.548	6	4	5	1	1	0
14:88977835:G:T	rs28493481	14	88977835	T	G	0.3034	7.75925e-06	-0.0181216	0.00405248	0.808112	rs2778936	34	PTPN21:RP11-507K2.2	00:00:00	ncRNA_intronic	2.313	6	4	5	1	1	0
14:88977938:A:G	rs7142053	14	88977938	G	A	0.3438	3.05007e-06	-0.0182935	0.0039194	0.967996	rs2778936	34	PTPN21:RP11-507K2.2	00:00:00	ncRNA_intronic	0.243	6	4	5	1	1	0
14:88980389:C:T	rs7141608	14	88980389	C	T	0.3527	2.96613e-06	0.0182128	0.00389733	0.982319	rs2778936	34	PTPN21:RP11-507K2.2	00:00:00	ncRNA_intronic	4.467	6	4	5	1	1	0
14:88983670:A:G	rs10150986	14	88983670	A	G	0.3036	6.91481e-06	-0.0182043	0.00404874	0.803932	rs2778936	34	PTPN21	0	intronic	0.213	4	1	5	1	1	0
14:88983673:A:C	rs4904452	14	88983673	A	C	0.352	3.0212e-06	0.0182022	0.0038982	0.978089	rs2778936	34	PTPN21	0	intronic	3.04	3a	1	5	1	1	0
14:88988002:G:T	rs8008162	14	88988002	T	G	0.3562	4.2603e-06	0.0178953	0.00389175	0.960384	rs2778936	34	PTPN21	0	intronic	0.045	NA	5	5	1	1	0
14:88988441:A:G	rs12050316	14	88988441	A	G	0.3787	2.12814e-05	0.0163663	0.00384999	0.885485	rs2778936	34	PTPN21	0	intronic	0.729	4	5	5	1	1	0
14:88993414:A:G	rs7144432	14	88993414	A	G	0.3518	3.35537e-06	0.0181191	0.00389844	0.97787	rs2778936	34	PTPN21	0	intronic	6.697	7	4	5	1	1	0
14:88995499:A:G	rs1897346	14	88995499	G	A	0.3518	3.37443e-06	0.0181143	0.0038984	0.97787	rs2778936	34	PTPN21	0	intronic	9.21	NA	4	5	1	1	0
14:88995965:A:G	rs12437422	14	88995965	G	A	0.3518	3.45756e-06	0.0180946	0.00389838	0.97787	rs2778936	34	PTPN21	0	intronic	8.014	6	4	5	1	1	0
14:88996725:A:C	rs4899955	14	88996725	C	A	0.3522	3.4231e-06	0.0181028	0.00389841	0.976328	rs2778936	34	PTPN21	0	intronic	7.951	6	4	5	1	1	0
14:89000903:A:G	rs8017811	14	89000903	A	G	0.3519	3.44628e-06	0.0180964	0.00389819	0.977873	rs2778936	34	PTPN21	0	intronic	0.197	7	4	5	1	1	0
14:89004121:G:T	rs4904454	14	89004121	G	T	0.3517	3.6713e-06	0.018047	0.00389854	0.977641	rs2778936	34	PTPN21	0	intronic	2.219	6	4	5	1	1	0
14:89005675:C:G	rs2033418	14	89005675	G	C	0.3528	2.48691e-06	0.0183511	0.00389687	0.974196	rs2778936	34	PTPN21	0	intronic	0.8	7	4	5	1	1	0
14:89011468:C:T	rs10873392	14	89011468	T	C	0.3528	2.59866e-06	0.0183154	0.00389671	0.973984	rs2778936	34	PTPN21	0	intronic	0.891	7	4	5	1	1	0
14:89012177:A:G	rs2052989	14	89012177	A	G	0.3529	2.57282e-06	0.0183221	0.00389643	0.97398	rs2778936	34	PTPN21	0	intronic	2.16	NA	4	5	1	1	0
14:89012291:A:G	rs2052988	14	89012291	A	G	0.3529	2.63973e-06	0.0183018	0.00389647	0.97398	rs2778936	34	PTPN21	0	intronic	1.217	NA	4	5	1	1	0
14:89012740:T:TA	rs34744168	14	89012740	TA	T	0.3569	2.02988e-06	0.0186118	0.00391792	0.965738	rs2778936	34	PTPN21	0	intronic	0.133	NA	4	5	1	1	0
14:89014435:A:T	rs1344747	14	89014435	T	A	0.3529	2.57087e-06	0.0183235	0.00389661	0.97354	rs2778936	34	PTPN21	0	intronic	3.26	5	4	4	1	1	0
14:89017966:C:T	rs7146241	14	89017966	C	T	0.353	3.13574e-06	0.0181643	0.00389647	0.973771	rs2778936	34	PTPN21:RP11-507K2.3	00:00:00	ncRNA_exonic	5.063	4	1	1	1	1	0
14:89018708:C:T	rs930181	14	89018708	C	T	0.353	3.17687e-06	0.0181534	0.00389638	0.973774	rs2778936	34	PTPN21:RP11-507K2.3	00:00:00	ncRNA_exonic	12.27	NA	1	2	1	1	0
14:89021247:A:G	rs3742681	14	89021247	A	G	0.3531	3.28488e-06	0.0181232	0.00389566	0.973335	rs2778936	34	PTPN21	169	upstream	2.391	NA	1	1	1	1	0
14:89025376:A:G	rs12436642	14	89025376	G	A	0.353	4.71911e-06	0.0178201	0.00389349	0.971353	rs2778936	34	ZC3H14	3876	intergenic	9.815	5	5	5	1	1	0
14:89027891:C:G	rs11159859	14	89027891	C	G	0.3376	1.9378e-05	0.0168471	0.00394367	0.910727	rs2778936	34	ZC3H14	1361	intergenic	0.072	7	5	5	1	1	0
14:89031084:A:G	rs11629164	14	89031084	A	G	0.3349	3.3573e-05	0.0163793	0.00394893	0.897108	rs2778936	34	ZC3H14	0	intronic	1.711	5	1	5	1	1	0
15:41312112:C:T	rs200793495	15	41312112	C	T	0.005054	1.07684e-05	0.114871	0.0261003	0.915154	rs149236802	35	INO80:RP11-540O11.4	00:00:00	ncRNA_intronic	0.652	7	4	4	1	0	0
15:41315903:G:T	rs192453165	15	41315903	T	G	0.005203	7.18969e-05	0.10279	0.0258923	0.86858	rs149236802	35	INO80:RP11-540O11.4	00:00:00	ncRNA_intronic	1.354	6	4	5	1	0	0
15:41323883:A:G	rs74491803	15	41323883	A	G	0.005252	5.79829e-05	0.104114	0.0258933	0.870105	rs149236802	35	INO80	0	intronic	8.98	3a	4	5	1	0	0
15:41332867:A:G	rs116848719	15	41332867	A	G	0.005351	6.19698e-05	0.103108	0.0257437	0.87305	rs149236802	35	INO80	0	intronic	0.057	6	4	4	1	0	0
15:41499300:G:T	rs185808193	15	41499300	T	G	0.01301	4.62019e-06	0.0759814	0.016585	1	rs185808193	35	EXD1	0	intronic	1.714	7	5	15	1	1	0
15:41573267:A:G	rs149236802	15	41573267	A	G	0.004315	6.70209e-06	0.119722	0.0265874	1	rs149236802	35	CHP1	0	UTR3	0.517	7	4	5	1	0	0
15:41791831:C:T	rs118115770	15	41791831	T	C	0.00531	1.70801e-05	0.10823	0.0251699	0.928568	rs149236802	35	ITPKA	0	intronic	3.364	4	4	13	1	1	0
15:41792221:C:T	rs140582381	15	41792221	T	C	0.005262	3.10435e-05	0.105082	0.0252258	0.963267	rs149236802	35	ITPKA	0	intronic	1.875	7	4	13	1	1	0
15:41794878:C:G	rs144418122	15	41794878	G	C	0.004814	1.94218e-05	0.110003	0.0257532	0.933907	rs149236802	35	ITPKA	0	intronic	9.08	4	2	11	1	0	0
16:580296:C:T	rs11860412	16	580296	C	T	0.1405	9.21064e-06	0.0236382	0.00533001	1	rs11860412	36	CAPN15	0	intronic	1.167	5	1	5	1	1	0
16:7646096:G:GT	16:7646096_GT_G	16	7646096	G	GT	0.0904	1.87681e-06	-0.0311068	0.00652646	1	16:7646096_GT_G	37	RBFOX1	0	intronic	0.068	NA	5	15	1	0	0
16:7650330:A:G	rs1013167	16	7650330	A	G	0.09669	9.92545e-05	-0.0248316	0.00637949	0.83419	16:7646096_GT_G	37	RBFOX1	0	intronic	8.436	NA	5	15	1	0	0
16:7650351:A:G	rs6500998	16	7650351	A	G	0.09673	9.74272e-05	-0.02486	0.00637942	0.83419	16:7646096_GT_G	37	RBFOX1	0	intronic	2.191	7	5	15	1	0	0
16:7650425:G:T	rs6500999	16	7650425	G	T	0.09673	9.09452e-05	-0.0249662	0.00637941	0.83419	16:7646096_GT_G	37	RBFOX1	0	intronic	4.016	6	5	15	1	0	0
16:7650443:A:T	rs6501000	16	7650443	T	A	0.09673	9.8544e-05	-0.0248393	0.00637861	0.83419	16:7646096_GT_G	37	RBFOX1	0	intronic	0.225	6	5	15	1	0	0
16:7650968:C:T	rs4035359	16	7650968	C	T	0.09655	7.6157e-05	-0.0251574	0.00635901	0.82039	16:7646096_GT_G	37	RBFOX1	0	intronic	4.656	7	5	15	1	0	0
16:7656972:A:G	rs1395577	16	7656972	G	A	0.0322	2.78087e-06	-0.0490474	0.010466	1	rs1395577	37	RBFOX1	0	intronic	5.544	NA	5	15	1	0	0
16:7659905:C:T	rs12930685	16	7659905	C	T	0.03243	2.87396e-06	-0.0489753	0.0104656	0.995155	rs1395577	37	RBFOX1	0	intronic	2.675	6	5	15	1	0	0
16:54225137:A:G	rs138728073	16	54225137	A	G	0.01288	2.19472e-06	0.0806392	0.0170319	1	rs138728073	38	RP11-324D17.2	48467	intergenic	0.064	5	5	14	1	0	0
16:61779348:A:G	rs76635060	16	61779348	G	A	0.01504	6.54214e-06	0.0656299	0.0145583	0.976354	rs118075547	39	CDH8	0	intronic	1.083	6	7	15	1	0	0
16:61807437:C:T	rs118075547	16	61807437	C	T	0.01815	6.49471e-06	0.0624353	0.0138449	1	rs118075547	39	CDH8	0	intronic	2.391	5	5	15	1	0	0
17:8129538:C:G	rs11650309	17	8129538	C	G	0.2658	3.5456e-06	-0.0194749	0.00420046	1	rs11650309	40	CTC1	652	upstream:downstream	0.108	1f	1	5	1	1	0
17:11714103:A:G	rs34487424	17	11714103	A	G	0.4681	2.86055e-06	0.0175148	0.003742	1	rs34487424	41	DNAH9	0	intronic	0.37	7	5	15	1	1	0
17:13011016:C:T	rs16947175	17	13011016	C	T	0.01023	8.19823e-06	-0.083195	0.0186538	1	rs16947175	42	RP11-488L1.1	6770	intergenic	7.1	5	7	15	1	0	0
17:54624719:A:C	rs77782297	17	54624719	C	A	0.01572	4.27435e-07	0.0688363	0.0136139	1	rs77782297	43	RPL39P33	25681	intergenic	6.74	5	5	15	1	0	0
17:54636419:C:G	rs76649000	17	54636419	C	G	0.01846	3.65477e-06	0.0607071	0.0131114	0.923345	rs77782297	43	RPL39P33	13981	intergenic	4.904	7	9	15	1	0	0
17:54655553:C:T	rs77969246	17	54655553	T	C	0.01211	5.97379e-06	0.072545	0.0160238	1	rs77969246	43	RPL39P33	4996	intergenic	15.98	5	1	14	1	0	0
17:54666181:C:T	rs79145941	17	54666181	C	T	0.01845	8.07495e-06	0.058991	0.0132172	0.90031	rs77782297	43	NOG	4878	intergenic	0.154	7	5	14	1	0	0
17:73119593:C:T	rs9302987	17	73119593	C	T	0.005504	4.57288e-05	-0.0969012	0.023771	0.978063	17:73151777_CT_C	44	ARMC7	0	intronic	2.952	6	5	5	1	1	0
17:73122985:A:G	rs182486910	17	73122985	A	G	0.005352	9.93436e-06	0.106275	0.0240517	0.922901	17:73151777_CT_C	44	ARMC7	0	intronic	0.314	7	2	5	1	0	0
17:73130297:C:T	rs80137363	17	73130297	T	C	0.004554	6.56705e-05	0.105769	0.0264989	0.846627	17:73151777_CT_C	44	HN1	1045	intergenic	0.003	4	4	5	1	0	0
17:73132583:G:T	rs76540467	17	73132583	G	T	0.005353	1.4103e-05	0.104874	0.024152	0.922901	17:73151777_CT_C	44	HN1	0	intronic	3.544	3a	4	5	1	0	0
17:73137792:C:G	rs146447893	17	73137792	C	G	0.005402	8.93717e-06	0.106679	0.0240192	0.923726	17:73151777_CT_C	44	HN1	0	intronic	1.194	6	4	4	1	0	0
17:73141906:C:G	rs117088962	17	73141906	G	C	0.005402	7.57338e-06	0.107498	0.0240117	0.923726	17:73151777_CT_C	44	HN1:RP11-649A18.4	00:00:00	ncRNA_exonic	1.864	6	4	4	1	0	0
17:73143574:A:T	rs1382508	17	73143574	A	T	0.005653	7.9539e-05	-0.0939509	0.0238104	0.978297	17:73151777_CT_C	44	HN1	0	intronic	15.57	6	2	4	1	1	0
17:73145652:C:T	rs151022847	17	73145652	T	C	0.005404	8.46798e-06	0.106824	0.0239893	0.923725	17:73151777_CT_C	44	HN1	0	intronic	1.005	7	4	5	1	0	0
17:73148037:C:T	rs4788871	17	73148037	C	T	0.005652	4.00728e-05	-0.0972144	0.0236701	0.978525	17:73151777_CT_C	44	HN1	0	intronic	2.363	5	1	5	1	1	0
17:73151333:A:G	rs3760207	17	73151333	G	A	0.005702	4.03692e-05	-0.0971476	0.0236636	0.978525	17:73151777_CT_C	44	HN1	0	intronic	8.007	NA	1	7	1	1	0
17:73151777:C:CT	17:73151777_CT_C	17	73151777	C	CT	0.004611	6.77938e-06	-0.112064	0.0249004	1	17:73151777_CT_C	44	HN1	0	intronic	0.947	NA	1	5	1	0	0
17:73154256:A:G	rs12951704	17	73154256	G	A	0.005652	4.01402e-05	-0.0971814	0.0236643	0.978525	17:73151777_CT_C	44	HN1	0	intronic	1.839	5	4	5	1	1	0
17:73156496:A:G	rs7212862	17	73156496	A	G	0.005652	3.97658e-05	-0.0972326	0.0236643	0.978525	17:73151777_CT_C	44	HN1	0	intronic	11.04	5	4	5	1	1	0
17:73161357:A:G	rs4789147	17	73161357	G	A	0.005652	3.9636e-05	-0.0972586	0.0236662	0.978525	17:73151777_CT_C	44	HN1	0	intronic	3.383	6	4	5	1	1	0
17:73161849:A:T	rs143721095	17	73161849	A	T	0.005401	1.13496e-05	0.105432	0.024018	0.923726	17:73151777_CT_C	44	HN1:RP11-649A18.7	00:00:00	ncRNA_exonic	3.276	6	4	4	1	0	0
17:73163323:C:T	rs140850550	17	73163323	C	T	0.005353	1.6021e-05	0.104091	0.0241278	0.922901	17:73151777_CT_C	44	HN1:RP11-649A18.7	00:00:00	ncRNA_exonic	3.548	7	4	4	1	0	0
17:73168600:G:T	rs551679838	17	73168600	G	T	0.004902	5.32439e-05	0.104278	0.0258055	0.832575	17:73151777_CT_C	44	SUMO2	0	intronic	0.033	NA	4	4	1	0	0
17:73177809:G:T	rs75642533	17	73177809	T	G	0.005509	2.06619e-05	0.101427	0.0238224	0.922665	17:73151777_CT_C	44	SUMO2	0	intronic	7.487	5	1	1	1	0	0
17:73179509:A:G	rs3940906	17	73179509	G	A	0.0062	7.84314e-05	-0.0913954	0.0231431	0.910062	17:73151777_CT_C	44	SUMO2	430	upstream	7.435	NA	1	2	1	1	0
17:73182338:A:G	rs58264328	17	73182338	G	A	0.005955	9.16474e-05	-0.0906568	0.0231758	0.919255	17:73151777_CT_C	44	SUMO2	3259	intergenic	1.028	7	5	15	1	1	0
17:73183488:C:T	rs4347663	17	73183488	T	C	0.005955	4.8643e-05	-0.0947597	0.023328	0.927914	17:73151777_CT_C	44	SUMO2	4409	intergenic	1.173	6	5	15	1	1	0
17:73188068:A:T	rs192664416	17	73188068	A	T	0.005771	9.52577e-05	0.089927	0.0230442	0.835451	17:73151777_CT_C	44	SUMO2	8989	intergenic	0.107	5	5	15	1	0	0
18:3432193:A:C	rs11663584	18	3432193	A	C	0.3501	1.57351e-06	0.0187685	0.00390875	0.9653	rs9949773	45	TGIF1	0	intronic	0.769	7	5	15	1	0	0
18:3432439:A:G	rs12606927	18	3432439	A	G	0.3508	9.31065e-07	0.0191553	0.00390471	0.966534	rs9949773	45	TGIF1	0	intronic	7.632	7	5	15	1	0	0
18:3432958:C:T	rs9960935	18	3432958	T	C	0.3507	9.30572e-07	0.0191762	0.00390891	0.973476	rs9949773	45	TGIF1	0	intronic	3.824	7	5	15	1	0	0
18:3433586:G:T	rs7235852	18	3433586	T	G	0.3499	1.00651e-06	0.019123	0.00391034	0.97932	rs9949773	45	TGIF1	0	intronic	1.612	5	5	15	1	0	0
18:3436449:A:G	rs9949773	18	3436449	A	G	0.3456	5.49478e-07	0.0196311	0.00391981	1	rs9949773	45	TGIF1	0	intronic	0.026	6	5	15	1	0	0
18:3438823:A:G	rs4798094	18	3438823	A	G	0.3436	6.74544e-07	0.0195054	0.00392577	0.991103	rs9949773	45	TGIF1	0	intronic	4.333	7	5	15	1	0	0
18:3439156:C:T	rs4798095	18	3439156	C	T	0.3361	9.98091e-07	0.0193024	0.00394569	0.962085	rs9949773	45	TGIF1	0	intronic	1.011	7	5	15	1	0	0
18:3439529:C:T	rs7235841	18	3439529	C	T	0.3397	1.12837e-06	0.0191675	0.0039376	0.954836	rs9949773	45	TGIF1	0	intronic	1.826	6	5	15	1	0	0
18:3440997:A:G	rs4798096	18	3440997	A	G	0.3414	1.14464e-06	0.019097	0.0039254	0.959373	rs9949773	45	TGIF1	0	intronic	2.253	5	5	15	1	0	0
18:3441167:C:G	rs8087619	18	3441167	G	C	0.3389	1.1221e-06	0.0191308	0.00392916	0.96539	rs9949773	45	TGIF1	0	intronic	0.065	5	5	15	1	0	0
18:3442202:C:G	rs3866991	18	3442202	C	G	0.342	1.37205e-06	0.0189516	0.00392453	0.956439	rs9949773	45	TGIF1	0	intronic	11.25	6	5	15	1	0	0
18:3442283:G:GT	rs5822760	18	3442283	GT	G	0.3436	2.36995e-06	0.0185257	0.00392576	0.955059	rs9949773	45	TGIF1	0	intronic	2.522	NA	5	15	1	0	0
18:3442399:C:T	rs3866990	18	3442399	C	T	0.3425	1.48197e-06	0.018889	0.00392404	0.953932	rs9949773	45	TGIF1	0	intronic	4.248	NA	5	15	1	0	0
18:3443119:C:T	rs238544	18	3443119	T	C	0.3392	1.22115e-06	0.0190389	0.00392379	0.964048	rs9949773	45	TGIF1	0	intronic	4.036	NA	5	15	1	0	0
18:3443505:A:G	rs3866989	18	3443505	A	G	0.3415	1.81318e-06	0.0187436	0.00392683	0.949767	rs9949773	45	TGIF1	0	intronic	3.721	NA	5	15	1	0	0
18:3443984:C:G	rs238543	18	3443984	G	C	0.3373	1.1094e-06	0.0191599	0.00393333	0.958344	rs9949773	45	TGIF1	0	intronic	2.11	7	5	15	1	0	0
18:3444836:A:G	rs238540	18	3444836	A	G	0.3383	1.03381e-06	0.0192356	0.00393761	0.954835	rs9949773	45	TGIF1	0	intronic	2.461	NA	2	15	1	0	0
18:24228101:C:T	rs7235233	18	24228101	C	T	0.08207	2.30818e-06	0.0318543	0.00674253	1	rs7235233	46	KCTD1	0	intronic	0.002	5	5	15	1	0	0
18:34291401:A:G	rs72899533	18	34291401	A	G	0.0205	6.14611e-06	-0.0578602	0.0127972	1	rs72899533	47	FHOD3	0	intronic	1.556	5	2	15	1	1	0
19:28559913:C:T	rs4805042	19	28559913	C	T	0.3835	2.67596e-06	-0.0179753	0.00382922	1	rs4805042	48	CTD-2043I16.1	0	ncRNA_intronic	0.279	5	5	15	0	0	0
19:28565771:A:G	rs2083026	19	28565771	G	A	0.3765	4.75894e-06	-0.0175793	0.00384234	0.972954	rs4805042	48	CTD-2043I16.1	0	ncRNA_intronic	3.933	3a	5	15	0	0	0
20:34851583:C:T	rs13045050	20	34851583	T	C	0.4686	3.33772e-06	0.0173627	0.00373482	1	rs13045050	49	AAR2	0	intronic	1.91	7	5	15	1	1	0
20:34854324:C:T	rs2425202	20	34854324	C	T	0.384	5.4776e-06	0.0173328	0.00381309	1	rs2425202	49	AAR2	0	intronic	0.724	4	5	15	1	1	0
20:50078450:C:T	rs12624960	20	50078450	T	C	0.04302	1.32905e-05	0.0395808	0.00908802	0.985659	rs12625946	50	NFATC2	0	intronic	0.35	7	4	5	1	0	0
20:50080331:C:T	rs3787201	20	50080331	T	C	0.0439	1.10007e-05	0.039492	0.00898258	0.972915	rs12625946	50	NFATC2	0	intronic	0.227	NA	4	15	1	0	0
20:50081019:C:T	rs59770905	20	50081019	T	C	0.04361	1.35791e-05	0.0392207	0.00901509	0.981034	rs12625946	50	NFATC2	0	intronic	1.505	6	4	5	1	0	0
20:50082407:C:T	rs12625946	20	50082407	T	C	0.04291	4.12715e-06	0.0418148	0.00908055	1	rs12625946	50	NFATC2	0	intronic	0.077	4	4	15	1	0	0
20:50083831:C:T	rs61410700	20	50083831	T	C	0.04298	6.67913e-06	0.04083	0.00906596	0.996394	rs12625946	50	NFATC2	0	intronic	0.366	7	4	5	1	0	0
20:50091937:A:G	rs56332276	20	50091937	G	A	0.04389	8.90041e-06	0.0398034	0.00896011	0.972815	rs12625946	50	NFATC2	0	intronic	1.5	6	4	15	1	0	0
20:50096025:A:G	rs8114029	20	50096025	A	G	0.03392	4.04837e-05	0.0409651	0.00998004	0.800872	rs12625946	50	NFATC2	0	intronic	0.127	3a	4	15	1	1	0
21:37317880:C:T	rs8129662	21	37317880	T	C	0.4889	2.46598e-05	0.0156993	0.00372206	0.973396	rs2845725	51	RUNX1	0	intronic	0.111	4	5	15	1	1	0
21:37317900:G:T	rs6517317	21	37317900	T	G	0.4781	4.49852e-05	0.0153552	0.00376328	0.961567	rs2845725	51	RUNX1	0	intronic	0.698	5	5	15	1	1	0
21:37317952:A:C	rs6517318	21	37317952	A	C	0.4883	1.85353e-05	0.0159383	0.0037223	0.973395	rs2845725	51	RUNX1	0	intronic	4.235	5	5	15	1	1	0
21:37318087:C:G	rs2409734	21	37318087	G	C	0.4905	2.72327e-05	0.0156133	0.00372148	0.977188	rs2845725	51	RUNX1	0	intronic	0.933	5	5	15	1	1	0
21:37318528:C:CAGAG	21:37318528_CAGAG_C	21	37318528	C	CAGAG	0.4359	1.72326e-05	0.0162504	0.0037809	0.822957	rs2845725	51	RUNX1	0	intronic	0.897	NA	5	15	1	1	0
21:37318662:A:G	rs8134354	21	37318662	A	G	0.491	7.82042e-06	0.0166194	0.00371794	0.996392	rs2845725	51	RUNX1	0	intronic	1.361	6	5	15	1	1	0
21:37319558:A:AAAG	rs3087120	21	37319558	AAAG	A	0.4908	9.02423e-06	0.0165368	0.00372507	0.992926	rs2845725	51	RUNX1	0	intronic	1.391	NA	5	15	1	1	0
21:37319768:G:T	rs10775654	21	37319768	T	G	0.4919	6.45208e-06	0.0167646	0.00371639	0.997195	rs2845725	51	RUNX1	0	intronic	5.019	6	5	15	1	1	0
21:37319770:A:C	rs10775655	21	37319770	A	C	0.4919	6.45967e-06	0.0167643	0.00371651	0.997195	rs2845725	51	RUNX1	0	intronic	0.435	6	5	15	1	1	0
21:37320101:A:C	rs2835178	21	37320101	C	A	0.4916	7.45607e-06	0.0166397	0.00371402	0.997999	rs2845725	51	RUNX1	0	intronic	7.215	6	5	15	1	1	0
21:37320373:C:T	rs2835180	21	37320373	C	T	0.4916	7.65702e-06	0.0166177	0.00371383	0.997999	rs2845725	51	RUNX1	0	intronic	5.512	7	5	15	1	1	0
21:37320511:A:G	rs2835181	21	37320511	A	G	0.4915	7.61553e-06	0.0166215	0.00371371	0.997998	rs2845725	51	RUNX1	0	intronic	4.892	7	5	15	1	1	0
21:37320645:A:G	rs2835182	21	37320645	G	A	0.4652	3.30506e-05	0.0154702	0.00372655	0.841876	rs2845725	51	RUNX1	0	intronic	6.506	7	5	15	1	1	0
21:37321101:C:T	rs1028995	21	37321101	T	C	0.485	7.2297e-06	0.0167359	0.00373003	0.988666	rs2845725	51	RUNX1	0	intronic	0.255	6	5	15	1	1	0
21:37321555:A:T	rs1012057	21	37321555	T	A	0.4646	3.06154e-05	0.0155448	0.00372881	0.841685	rs2845725	51	RUNX1	0	intronic	0.054	4	5	15	1	1	0
21:37321567:G:T	rs2187298	21	37321567	G	T	0.4922	7.70655e-06	0.0166191	0.00371529	0.997994	rs2845725	51	RUNX1	0	intronic	0.278	4	5	15	1	1	0
21:37322008:A:T	rs1573467	21	37322008	A	T	0.4918	6.59538e-06	0.016757	0.00371855	0.999397	rs2845725	51	RUNX1	0	intronic	0.776	6	5	15	1	1	0
21:37323325:C:T	rs2845718	21	37323325	C	T	0.4931	1.10912e-05	0.0163276	0.00371527	0.99422	rs2845725	51	RUNX1	0	intronic	2.244	5	5	15	1	1	0
21:37323412:C:T	rs2251046	21	37323412	C	T	0.4933	9.84374e-06	0.0164235	0.00371525	0.993424	rs2845725	51	RUNX1	0	intronic	0.849	5	5	15	1	1	0
21:37327591:A:C	rs2850052	21	37327591	A	C	0.4647	2.53466e-05	0.0156687	0.00372028	0.841455	rs2845725	51	RUNX1	0	intronic	1.316	7	5	15	1	1	0
21:37330459:A:G	rs2850053	21	37330459	G	A	0.465	2.11091e-05	0.015818	0.00371941	0.844084	rs2845725	51	RUNX1	0	intronic	6.589	5	7	15	1	1	0
21:37332634:A:ATC	rs111671411	21	37332634	ATC	A	0.4655	3.82807e-05	0.0153283	0.00372261	0.844384	rs2845725	51	RUNX1	0	intronic	5.829	NA	13	15	1	1	0
21:37333083:A:G	rs2845725	21	37333083	G	A	0.4917	5.00035e-06	0.0169186	0.00370635	1	rs2845725	51	RUNX1	0	intronic	2.752	6	13	15	1	1	0
21:37333088:C:T	rs2776274	21	37333088	C	T	0.4657	2.52174e-05	0.0156618	0.00371762	0.844873	rs2845725	51	RUNX1	0	intronic	2.119	6	13	15	1	1	0
21:37337294:G:T	rs2845729	21	37337294	G	T	0.4651	3.73887e-05	0.0153316	0.00371851	0.842516	rs2845725	51	RUNX1	0	intronic	5.11	5	5	15	1	1	0
21:37337855:A:G	rs2776275	21	37337855	A	G	0.4655	3.54805e-05	0.0153719	0.00371742	0.8435	rs2845725	51	RUNX1	0	intronic	1.772	6	5	15	1	1	0
21:37337880:C:T	rs2850065	21	37337880	C	T	0.4654	3.58757e-05	0.0153623	0.00371739	0.843356	rs2845725	51	RUNX1	0	intronic	5.204	6	5	15	1	1	0
21:37338398:C:T	rs2212912	21	37338398	T	C	0.4648	4.07437e-05	0.0152511	0.00371687	0.840472	rs2845725	51	RUNX1	0	intronic	0.212	7	5	15	1	1	0
21:37338462:A:G	rs2776277	21	37338462	A	G	0.4652	3.25349e-05	0.015445	0.00371725	0.841892	rs2845725	51	RUNX1	0	intronic	1.209	6	5	15	1	1	0
21:37338747:C:CT	rs34008691	21	37338747	CT	C	0.4653	3.53574e-05	0.0153757	0.00371763	0.842653	rs2845725	51	RUNX1	0	intronic	1.396	NA	5	15	1	1	0
21:37339023:C:T	rs2845730	21	37339023	C	T	0.4653	3.75068e-05	0.0153244	0.00371742	0.842476	rs2845725	51	RUNX1	0	intronic	1.733	6	5	15	1	1	0
21:37339024:A:G	rs2845731	21	37339024	A	G	0.4646	2.87482e-05	0.0155622	0.00372021	0.842181	rs2845725	51	RUNX1	0	intronic	2.573	6	5	15	1	1	0
21:37339201:C:T	rs2845732	21	37339201	C	T	0.4653	4.09638e-05	0.0152488	0.00371743	0.842476	rs2845725	51	RUNX1	0	intronic	1.055	7	5	15	1	1	0
21:37339862:A:G	rs2243634	21	37339862	A	G	0.4654	3.44041e-05	0.015402	0.00371835	0.842224	rs2845725	51	RUNX1	0	intronic	1.94	6	5	15	1	1	0
21:37339889:C:T	rs2243635	21	37339889	T	C	0.4654	3.41366e-05	0.0154094	0.00371852	0.84189	rs2845725	51	RUNX1	0	intronic	2.098	7	5	15	1	1	0
21:37340266:A:T	rs2850067	21	37340266	T	A	0.4691	3.92103e-05	0.0153466	0.00373207	0.836552	rs2845725	51	RUNX1	0	intronic	0.004	6	5	15	1	1	0
21:37340401:A:T	rs2409736	21	37340401	A	T	0.4647	1.41844e-05	0.0161986	0.00373155	0.834496	rs2845725	51	RUNX1	0	intronic	0.36	6	5	15	1	1	0
21:37340475:A:T	rs2409737	21	37340475	T	A	0.4666	5.67924e-05	0.0149725	0.00371917	0.838744	rs2845725	51	RUNX1	0	intronic	3.381	7	5	15	1	1	0
21:37340567:A:G	rs2409738	21	37340567	A	G	0.4664	6.66454e-05	0.0148383	0.00372079	0.838599	rs2845725	51	RUNX1	0	intronic	7.436	7	5	15	1	1	0
21:37340588:A:C	rs2845720	21	37340588	A	C	0.4665	6.84873e-05	0.0148153	0.00372105	0.839048	rs2845725	51	RUNX1	0	intronic	9.303	6	5	15	1	1	0
21:37340617:A:C	rs2255886	21	37340617	C	A	0.4664	6.8451e-05	0.0148141	0.00372065	0.838599	rs2845725	51	RUNX1	0	intronic	2.338	6	5	15	1	1	0
21:37340750:A:G	rs2845734	21	37340750	G	A	0.4667	5.93786e-05	0.0149336	0.00371919	0.839087	rs2845725	51	RUNX1	0	intronic	5.173	6	5	15	1	1	0
21:37340961:A:G	rs2156403	21	37340961	G	A	0.4668	6.05355e-05	0.0149177	0.00371947	0.839203	rs2845725	51	RUNX1	0	intronic	5.95	6	5	15	1	1	0
21:37341449:C:T	rs2256001	21	37341449	C	T	0.466	5.15181e-05	0.0150699	0.00372221	0.835869	rs2845725	51	RUNX1	0	intronic	2.371	7	5	15	1	1	0
21:46371753:C:T	rs542869027	21	46371753	T	C	0.01212	3.13321e-06	-0.0761454	0.0163336	1	rs542869027	52	FAM207A	0	intronic	5.073	NA	2	4	1	0	0
21:46376009:A:G	rs375332581	21	46376009	G	A	0.01197	5.40916e-06	-0.0744792	0.0163753	0.983281	rs542869027	52	FAM207A	0	intronic	0.034	5	4	4	1	0	0
21:46387655:C:T	rs140280232	21	46387655	T	C	0.01202	8.53218e-06	-0.072845	0.0163646	0.983282	rs542869027	52	FAM207A	0	intronic	0.695	5	2	6	1	0	0
22:44804475:A:G	rs135922	22	44804475	A	G	0.4999	3.84928e-06	-0.017191	0.00372152	1	rs135922	53	RP1-32I10.11	4889	intergenic	0.452	5	5	15	1	0	0
22:44813010:C:T	rs135943	22	44813010	C	T	0.4851	1.40114e-05	-0.0162324	0.00373702	0.886237	rs135922	53	RP1-32I10.11	2315	intergenic	2.41	6	5	15	1	1	0
22:47995960:A:C	rs135587	22	47995960	A	C	0.03885	1.88769e-06	-0.0454314	0.00953421	1	rs135587	54	LINC00898	20831	intergenic	4.088	4	7	15	0	0	0

## Sheet: IndSigSNPs
Supplement File S3 – IndSigSNPs: The table presents the independent significant SNPs associated with tinnitus-related distress.
No	GenomicLocus	uniqID	rsID	chr	pos	p	nSNPs	nGWASSNPs
1	1	1:70922170:A:G	rs115099911	1	70922170	1.50273e-06	1	1
2	2	1:103448242:G:T	rs11164650	1	103448242	4.04045e-06	19	19
3	3	2:41551500:T:TA	rs201320186	2	41551500	6.35829e-07	11	11
4	3	2:41661529:C:G	rs4952365	2	41661529	5.33495e-06	2	2
5	3	2:41781609:C:T	rs78352624	2	41781609	2.85924e-06	1	1
6	4	2:75699744:C:T	rs139919044	2	75699744	2.98628e-07	1	1
7	5	2:98357163:C:T	rs4851462	2	98357163	2.1016e-06	47	47
8	6	3:12780059:C:T	rs34632635	3	12780059	8.01198e-06	1	1
9	7	3:85080898:C:G	rs2326124	3	85080898	6.35565e-06	1	1
10	7	3:85233800:A:C	rs1452118	3	85233800	9.95749e-06	2	2
11	8	3:156214233:C:T	rs11715743	3	156214233	2.33083e-06	6	6
12	9	4:1027977:C:T	rs147959096	4	1027977	6.87717e-06	3	3
13	10	4:35067243:C:T	rs28600198	4	35067243	1.30308e-07	17	17
14	11	4:80812744:C:T	rs6830642	4	80812744	5.5483e-06	8	8
15	12	4:105577576:A:ACT	rs60301710	4	105577576	4.65608e-06	1	1
16	13	4:149582532:C:T	rs77874346	4	149582532	9.14092e-06	1	1
17	13	4:149645430:A:G	rs76528335	4	149645430	6.9528e-06	1	1
18	14	4:152455339:C:T	rs1946999	4	152455339	2.71107e-06	69	69
19	14	4:152640305:A:G	rs6832872	4	152640305	4.509e-06	1	1
20	14	4:152676350:C:T	rs7663045	4	152676350	8.46408e-06	121	121
21	14	4:152730543:C:T	rs6816292	4	152730543	9.18692e-06	16	16
22	15	4:157036526:C:T	rs4690854	4	157036526	3.90176e-06	37	37
23	16	4:176215150:C:T	rs551934	4	176215150	8.27389e-06	74	74
24	16	4:176291501:C:T	rs113604070	4	176291501	1.57576e-07	149	149
25	17	5:30413396:A:G	rs13176556	5	30413396	2.60825e-06	3	3
26	18	6:147670601:A:T	rs12199542	6	147670601	6.06262e-06	15	15
27	19	7:7059543:A:G	rs117964050	7	7059543	7.13395e-06	5	5
28	20	7:126482411:C:T	rs140626606	7	126482411	3.4633e-06	7	7
29	21	8:80751403:A:G	rs143388378	8	80751403	3.13942e-06	4	4
30	22	8:141660770:A:G	rs10108278	8	141660770	3.77624e-06	4	4
31	23	8:143129570:C:T	rs72683362	8	143129570	7.70424e-06	2	2
32	24	9:86424274:C:T	rs71502720	9	86424274	6.09958e-06	2	2
33	24	9:86553664:A:AT	9:86553664_AT_A	9	86553664	2.17055e-07	67	67
34	25	9:120057600:G:T	rs34473603	9	120057600	7.34395e-06	3	3
35	26	10:30800837:C:T	rs138348879	10	30800837	2.00378e-06	2	2
36	27	10:73569318:C:T	rs4747199	10	73569318	3.77268e-06	17	17
37	27	10:73610982:A:G	rs2070188	10	73610982	4.7374e-06	5	5
38	27	10:73637050:C:G	rs11000044	10	73637050	6.80816e-06	1	1
39	27	10:73637321:C:G	rs10823861	10	73637321	9.38901e-06	2	2
40	27	10:73642350:C:T	rs4279931	10	73642350	6.11674e-06	24	24
41	28	10:129362692:C:T	rs6482934	10	129362692	5.30994e-07	49	49
42	28	10:129412434:A:T	rs58109466	10	129412434	5.86949e-06	3	3
43	28	10:129417245:A:G	rs60876890	10	129417245	8.39016e-06	5	5
44	29	12:69799895:A:G	rs78415808	12	69799895	7.86194e-06	1	1
45	30	12:83331300:A:C	rs375475025	12	83331300	5.36649e-06	11	11
46	31	13:57587410:G:T	rs9569578	13	57587410	1.44664e-06	1	1
47	31	13:57650822:A:C	rs882928	13	57650822	7.78682e-06	101	101
48	32	13:83555807:C:T	rs75717927	13	83555807	8.06121e-06	8	8
49	33	14:67656944:C:CT	rs368581468	14	67656944	4.82281e-06	1	1
50	34	14:88972303:A:G	rs2778936	14	88972303	9.12851e-07	118	118
51	35	15:41499300:G:T	rs185808193	15	41499300	4.62019e-06	1	1
52	35	15:41573267:A:G	rs149236802	15	41573267	6.70209e-06	8	8
53	36	16:580296:C:T	rs11860412	16	580296	9.21064e-06	1	1
54	37	16:7646096:G:GT	16:7646096_GT_G	16	7646096	1.87681e-06	6	6
55	37	16:7656972:A:G	rs1395577	16	7656972	2.78087e-06	2	2
56	38	16:54225137:A:G	rs138728073	16	54225137	2.19472e-06	1	1
57	39	16:61807437:C:T	rs118075547	16	61807437	6.49471e-06	2	2
58	40	17:8129538:C:G	rs11650309	17	8129538	3.5456e-06	1	1
59	41	17:11714103:A:G	rs34487424	17	11714103	2.86055e-06	1	1
60	42	17:13011016:C:T	rs16947175	17	13011016	8.19823e-06	1	1
61	43	17:54624719:A:C	rs77782297	17	54624719	4.27435e-07	3	3
62	43	17:54655553:C:T	rs77969246	17	54655553	5.97379e-06	1	1
63	44	17:73151777:C:CT	17:73151777_CT_C	17	73151777	6.77938e-06	22	22
64	45	18:3436449:A:G	rs9949773	18	3436449	5.49478e-07	17	17
65	46	18:24228101:C:T	rs7235233	18	24228101	2.30818e-06	1	1
66	47	18:34291401:A:G	rs72899533	18	34291401	6.14611e-06	1	1
67	48	19:28559913:C:T	rs4805042	19	28559913	2.67596e-06	2	2
68	49	20:34851583:C:T	rs13045050	20	34851583	3.33772e-06	1	1
69	49	20:34854324:C:T	rs2425202	20	34854324	5.4776e-06	1	1
70	50	20:50082407:C:T	rs12625946	20	50082407	4.12715e-06	7	7
71	51	21:37333083:A:G	rs2845725	21	37333083	5.00035e-06	44	44
72	52	21:46371753:C:T	rs542869027	21	46371753	3.13321e-06	3	3
73	53	22:44804475:A:G	rs135922	22	44804475	3.84928e-06	2	2
74	54	22:47995960:A:C	rs135587	22	47995960	1.88769e-06	1	1
